# Supplementary material for: Single-cell epigenomics and spatiotemporal transcriptomics reveal human cerebellar development
Source: Nat Commun. 2023 Nov 22;14:7613. doi: 10.1038/s41467-023-43568-6 (PMC10665552; doi:10.1038/s41467-023-43568-6)
Supplement: Supplementary file 4 — Supplementary Data 1 [file 41467_2023_43568_MOESM4_ESM.xlsx]

## Sheet: Supplementary Data 1
Sheet 1: Summary of sampling of the human developing cerebellum
	RNA-GW12-01	RNA-GW12-02	RNA-GW12-03	RNA-GW14-01	RNA-GW14-02	RNA-GW16-01	RNA-GW16-02	RNA-GW18-01	RNA-GW18-02	RNA-GW21-01	RNA-GW21-02	RNA-GW21-03	RNA-GW21-04	RNA-GW24	RNA-GW27
Gender	male	male	male	male	male	female	female	female	female	male	male	male	male	female	female
Filtered cells	7183	2860	6014	2541	2531	2480	5075	6857	6615	2247	10076	4389	1965	4320	4883
Average features	1395.13	1036.42	1942.45	1480.3	1520.76	1712.52	1936.35	1512.11	1476.49	1794.66	1718.15	1406.05	1259.91	1672.35	1506.02
Average counts	2939.1	2669.39	5411.1	3886.2	3916.14	4213.08	5261.75	3744.23	3638.34	4147.04	3917.61	3093.31	2799.37	4010.49	4138.27
	ATAC-GW12-01	ATAC-GW12-02	ATAC-GW12-03	ATAC-GW14	ATAC-GW16	ATAC-GW18-01	ATAC-GW18-02	ATAC-GW21	ATAC-GW24
Gender	female	male	male	male	female	female	female	female	female
Filtered cells	3774	8772	9318	5357	4247	8455	4935	5787	3287
Average peaks	4054.94	9021.58	8493.98	12974.5	13915.1	10284.5	16092.7	18708.4	16705.5
