# Supplementary material for: Single-cell epigenomics and spatiotemporal transcriptomics reveal human cerebellar development
Source: Nat Commun. 2023 Nov 22;14:7613. doi: 10.1038/s41467-023-43568-6 (PMC10665552; doi:10.1038/s41467-023-43568-6)
Supplement: Supplementary file 5 — Supplementary Data 2 [file 41467_2023_43568_MOESM5_ESM.xlsx]

## Sheet: Supplementary Data 2
Sheet 2: UMAP coordinate data of RNA-seq
	UMAP_1	UMAP_2
AAACCTGAGAGCTGCA-1	7.12519	1.33344
AAACCTGAGCAGACTG-1	5.32413	9.58915
AAACCTGAGCTAGTCT-1	6.7925	1.25556
AAACCTGAGCTCCTCT-1	3.63354	-3.68864
AAACCTGAGCTCTCGG-1	1.07667	0.885192
AAACCTGCAAAGTCAA-1	3.55059	9.4189
AAACCTGCAAAGTGCG-1	7.17397	2.81733
AAACCTGCAAATTGCC-1	6.24536	3.18527
AAACCTGCAATCCGAT-1	7.097	2.76022
AAACCTGCAATCTGCA-1	4.10026	9.88878
AAACCTGCATCGGTTA-1	3.76855	-1.86857
AAACCTGGTACTCTCC-1	6.70202	-8.9345
AAACCTGGTCCAAGTT-1	4.90296	10.1103
AAACCTGGTCTAAAGA-1	8.60351	-8.75477
AAACCTGGTGTCGCTG-1	1.42354	1.476
AAACCTGGTTGTGGAG-1	5.18011	9.29788
AAACCTGTCATGTCTT-1	4.27518	9.57384
AAACCTGTCGAGAGCA-1	3.8154	-4.11529
AAACCTGTCGTGGGAA-1	12.301	-4.12704
AAACGGGAGCCAGAAC-1	6.79418	0.84794
AAACGGGAGGAGTAGA-1	2.87685	3.39249
AAACGGGAGGATCGCA-1	4.89052	7.20165
AAACGGGAGGCTCTTA-1	4.83561	8.81487
AAACGGGAGGTCATCT-1	6.64939	-7.44114
AAACGGGCAAAGCAAT-1	4.9336	10.1576
AAACGGGCAAAGGCGT-1	6.08158	10.0463
AAACGGGCAAGACGTG-1	4.56637	10.3271
AAACGGGCACAAGCCC-1	2.93312	-9.03953
AAACGGGCACTTACGA-1	4.98214	9.71111
AAACGGGCAGACACTT-1	0.445864	1.67497
AAACGGGGTATCGCAT-1	5.6079	10.0995
AAACGGGGTCGGGTCT-1	8.6973	-8.36538
AAACGGGGTCTCGTTC-1	5.45667	4.67904
AAACGGGTCAACCAAC-1	2.95999	9.7813
AAACGGGTCATGTGGT-1	4.07579	10.0685
AAACGGGTCCAGTAGT-1	5.93023	10.2323
AAACGGGTCCTTGCCA-1	3.01969	9.94874
AAAGATGAGGATTCGG-1	-6.1974	-6.87942
AAAGATGCAAGAAAGG-1	5.43386	10.4654
AAAGATGCACCAGCAC-1	5.12091	8.92397
AAAGATGCATGACATC-1	0.854395	2.6223
AAAGATGCATGCAATC-1	6.46094	10.4032
AAAGATGGTAAGAGGA-1	-10.1762	2.24292
AAAGATGGTCAAAGAT-1	3.14933	-3.38859
AAAGATGGTCCAGTTA-1	1.00139	2.51693
AAAGATGTCAATACCG-1	5.67958	9.93144
AAAGATGTCACCATAG-1	-6.54791	-6.99529
AAAGATGTCATTGCCC-1	5.3265	9.43497
AAAGCAAAGCTGTTCA-1	6.99428	-5.8887
AAAGCAAAGGCGACAT-1	1.55122	2.65401
AAAGCAAAGGTAAACT-1	5.71449	10.3029
AAAGCAACACAGGTTT-1	5.72251	10.4766
AAAGCAACACGGCTAC-1	-7.64998	-7.17601
AAAGCAAGTATAGGTA-1	5.54322	9.0341
AAAGCAAGTCCGAGTC-1	5.35802	9.59206
AAAGCAAGTCTCATCC-1	3.94828	9.90602
AAAGCAAGTCTCCCTA-1	5.46977	9.69404
AAAGCAATCCAATGGT-1	4.84676	7.99687
AAAGCAATCGCAGGCT-1	2.37046	-7.22718
AAAGCAATCGCCTGTT-1	8.38534	-7.94489
AAAGTAGAGACGCACA-1	-0.941043	-9.09415
AAAGTAGAGATGGCGT-1	-8.19859	-7.11081
AAAGTAGAGCTTCGCG-1	6.3763	10.323
AAAGTAGCAAATACAG-1	5.6099	9.44674
AAAGTAGCAAATCCGT-1	5.33132	9.27212
AAAGTAGCAGATGGGT-1	6.16759	0.440529
AAAGTAGCATCTATGG-1	5.14365	9.76413
AAAGTAGGTAGCGCTC-1	5.3527	10.1413
AAAGTAGTCCACGCAG-1	-6.87154	-7.88593
AAAGTAGTCCGTTGTC-1	2.92197	9.75396
AAAGTAGTCTCACATT-1	4.97737	9.2083
AAATGCCAGAGGTAGA-1	5.70841	9.65223
AAATGCCAGCACCGCT-1	6.24253	10.6112
AAATGCCAGCTGCGAA-1	7.24616	-8.54671
AAATGCCAGTGCCAGA-1	4.68471	6.62549
AAATGCCAGTGGGTTG-1	5.97628	1.14488
AAATGCCCAACACCTA-1	5.53437	8.73391
AAATGCCCAATGAATG-1	4.68798	9.52878
AAATGCCCAGCTGCTG-1	3.0569	1.92717
AAATGCCGTCAGAAGC-1	4.1053	10.4105
AAATGCCGTCAGAGGT-1	4.11309	-0.524839
AAATGCCTCATCACCC-1	3.67721	10.5527
AAATGCCTCCACTCCA-1	5.82041	10.5369
AAATGCCTCGCAAACT-1	4.73327	6.78305
AAATGCCTCGCCAAAT-1	3.98942	9.85984
AACACGTAGAGTCTGG-1	6.11873	0.813184
AACACGTAGCATCATC-1	5.06017	9.86283
AACACGTAGCCCGAAA-1	-5.97221	4.54452
AACACGTCACGTCAGC-1	5.14006	5.5358
AACACGTCATCACAAC-1	1.68097	3.02107
AACACGTGTACGCACC-1	1.37466	-7.6572
AACACGTGTAGCCTCG-1	5.5868	10.6111
AACACGTGTGATGCCC-1	5.92949	9.77154
AACACGTGTGCACGAA-1	4.04292	9.5344
AACACGTGTTACTGAC-1	5.16029	4.26818
AACACGTGTTTCCACC-1	4.21577	10.276
AACACGTTCATCACCC-1	1.06187	2.59222
AACACGTTCATGGTCA-1	6.04744	3.47109
AACACGTTCCTGCAGG-1	-4.51036	-5.03151
AACACGTTCGCCCTTA-1	-1.12931	-8.97105
AACCATGAGCCCAGCT-1	4.39169	0.0157843
AACCATGAGGCTAGCA-1	5.85774	10.0892
AACCATGAGTGCAAGC-1	4.39111	10.7026
AACCATGCACAACGCC-1	2.5539	3.05259
AACCATGCAGCGTAAG-1	11.7007	-3.53677
AACCATGCATAAAGGT-1	5.74334	10.3293
AACCATGCATACTCTT-1	-4.03559	-8.43983
AACCATGCATCGGACC-1	5.41503	8.55403
AACCATGGTCGGCTCA-1	2.49019	2.35574
AACCATGGTGCCTGGT-1	4.12117	9.13195
AACCATGGTTTGACAC-1	7.60144	3.04546
AACCATGTCATGTCCC-1	4.56019	6.55003
AACCATGTCCAGATCA-1	4.42205	9.9219
AACCATGTCCCAAGTA-1	2.11909	2.94944
AACCGCGAGAATGTTG-1	6.71343	1.00488
AACCGCGAGACAATAC-1	7.32722	1.41611
AACCGCGAGAGCTTCT-1	-9.40218	2.32264
AACCGCGAGAGGTAGA-1	4.03423	9.40252
AACCGCGAGGTGTGGT-1	6.05407	9.65524
AACCGCGCACTGTGTA-1	4.16983	10.6966
AACCGCGCAGCCTTTC-1	2.85089	9.6033
AACCGCGCATCCGCGA-1	3.22062	10.1258
AACCGCGGTTGTCGCG-1	6.33829	9.45807
AACCGCGTCAAGCCTA-1	5.7125	-6.28814
AACCGCGTCAGTACGT-1	-9.98109	4.48846
AACCGCGTCTCAAGTG-1	-9.36023	-0.733528
AACCGCGTCTGTGCAA-1	6.15989	9.11553
AACCGCGTCTTCCTTC-1	3.33013	9.30356
AACGTTGAGATGCCTT-1	5.29378	8.49066
AACGTTGAGGAGTCTG-1	0.776908	1.38764
AACGTTGAGTACGACG-1	-7.83677	-6.05164
AACGTTGCAATAGAGT-1	4.63376	6.18532
AACGTTGCACAGGCCT-1	6.50908	3.90279
AACGTTGCACTTACGA-1	-0.742681	-10.8898
AACGTTGCAGATTGCT-1	0.820193	1.10469
AACGTTGCAGCATACT-1	5.74664	9.55677
AACGTTGCATACGCTA-1	5.8013	-6.58062
AACGTTGCATGTCGAT-1	2.913	2.55108
AACGTTGGTCCGAGTC-1	4.90905	8.93611
AACGTTGGTTACCAGT-1	1.35435	-6.67935
AACGTTGTCCACGAAT-1	4.42968	10.3856
AACGTTGTCTTAACCT-1	5.63379	8.80723
AACTCAGAGACCCACC-1	0.769663	2.26327
AACTCAGAGCCGATTT-1	4.60749	6.32366
AACTCAGAGGTGACCA-1	4.63798	9.74657
AACTCAGCACCAGTTA-1	5.17047	9.29446
AACTCAGGTCATATCG-1	6.19895	0.544292
AACTCAGGTGATGTCT-1	6.71543	1.05465
AACTCAGGTTCCTCCA-1	4.82459	7.0004
AACTCAGTCACGAAGG-1	4.3197	8.08294
AACTCAGTCACGATGT-1	4.27429	9.14735
AACTCAGTCATCATTC-1	3.5053	10.3823
AACTCAGTCCTAGTGA-1	-9.95679	2.51457
AACTCAGTCTCGTATT-1	4.0455	10.0243
AACTCCCCAGACGCCT-1	-3.10882	14.1913
AACTCCCCAGCGAACA-1	3.70888	9.77117
AACTCCCCATGTTCCC-1	5.3521	8.28038
AACTCCCCATTAGGCT-1	6.62624	10.208
AACTCCCGTACGCACC-1	3.46392	-2.50633
AACTCCCGTCAGTGGA-1	6.42337	1.52446
AACTCCCGTGATGCCC-1	0.648031	1.85193
AACTCCCGTGGTTTCA-1	8.80187	-8.07544
AACTCCCTCAGTTTGG-1	5.68955	8.78804
AACTCCCTCATATCGG-1	4.82237	0.0364511
AACTCCCTCCTGCTTG-1	5.16627	10.0117
AACTCCCTCTCGAGTA-1	5.26791	9.89641
AACTCCCTCTGAGTGT-1	3.03574	-6.60735
AACTCCCTCTTGTCAT-1	5.89327	0.669368
AACTCTTAGCTCCTCT-1	3.57882	9.45563
AACTCTTAGCTGCCCA-1	-0.193782	-6.42638
AACTCTTAGGCTAGGT-1	6.21559	10.2678
AACTCTTAGTGGGCTA-1	4.12824	-0.487199
AACTCTTAGTGGTAAT-1	4.5629	7.94821
AACTCTTAGTTTCCTT-1	-7.58588	-6.46199
AACTCTTCAGCCTGTG-1	5.10122	10.413
AACTCTTCATCACGTA-1	-9.41559	-0.845666
AACTCTTCATGCCTTC-1	4.36055	9.02647
AACTCTTGTCTCCATC-1	5.7034	10.6364
AACTCTTTCATAAAGG-1	5.43402	-5.30767
AACTCTTTCCCTCTTT-1	3.4625	9.73939
AACTGGTAGGAACTGC-1	5.15077	9.03174
AACTGGTAGGCTAGGT-1	4.444	9.7708
AACTGGTCAACTGCGC-1	3.29089	9.83613
AACTGGTCAAGCGCTC-1	5.5724	-8.83835
AACTGGTCAGCTGCTG-1	4.32695	-6.38239
AACTGGTCATAGACTC-1	4.8262	8.97788
AACTGGTGTAGCTTGT-1	5.62594	9.23941
AACTGGTGTCAGAAGC-1	4.59079	10.1068
AACTGGTGTGTTTGTG-1	7.52421	-8.07365
AACTGGTGTTATGCGT-1	3.51356	9.53953
AACTGGTTCAACGGCC-1	5.22826	7.57867
AACTTTCAGAGTCTGG-1	6.36162	11.0181
AACTTTCAGCTGAACG-1	5.48268	7.97984
AACTTTCCAAACTGCT-1	4.87386	6.35435
AACTTTCCAAAGGTGC-1	5.10007	4.94589
AACTTTCCACGCTTTC-1	-8.24803	-6.17672
AACTTTCGTCGAGATG-1	5.35754	10.9719
AACTTTCGTTAAAGAC-1	4.69952	-7.35952
AACTTTCTCAGCCTAA-1	1.69133	3.16982
AACTTTCTCTCTGCTG-1	5.01849	5.44326
AACTTTCTCTGTCTCG-1	3.28907	10.0159
AAGACCTAGACCTTTG-1	5.4039	8.15287
AAGACCTAGCGTGAGT-1	5.077	9.13028
AAGACCTAGGCAAAGA-1	5.68326	10.1189
AAGACCTAGGCTAGAC-1	4.98145	6.31698
AAGACCTCACGGTAGA-1	5.99447	8.92831
AAGACCTCACTGAAGG-1	2.83567	9.62287
AAGACCTCACTGTGTA-1	3.9987	10.4308
AAGACCTCATAAGACA-1	6.19471	3.53704
AAGACCTCATCTATGG-1	-1.57468	-7.23423
AAGACCTCATGATCCA-1	1.00152	2.57244
AAGACCTCATGGGACA-1	5.11802	10.2537
AAGACCTGTAAGTGGC-1	1.16372	2.28502
AAGACCTGTCTTTCAT-1	7.44933	2.78583
AAGACCTGTTGGAGGT-1	4.44042	9.43068
AAGACCTTCAAGGTAA-1	5.19108	-4.13118
AAGACCTTCTCCAGGG-1	5.07117	-8.83507
AAGACCTTCTGGTTCC-1	1.91736	1.86911
AAGACCTTCTTGTACT-1	4.6397	10.5453
AAGCCGCAGAAGGACA-1	6.09599	9.08696
AAGCCGCAGACTTGAA-1	-10.1937	0.603738
AAGCCGCAGCCCTAAT-1	-8.6549	5.59473
AAGCCGCAGGGATCTG-1	4.83707	7.07648
AAGCCGCAGTACACCT-1	5.19857	6.47603
AAGCCGCAGTTCGATC-1	12.0702	-4.4364
AAGCCGCCAATAGCGG-1	3.51095	1.95111
AAGCCGCCAATGGAAT-1	2.8501	-3.27394
AAGCCGCCACACCGAC-1	6.44811	10.1645
AAGCCGCCAGACGCAA-1	8.00223	-8.74854
AAGCCGCCATGTCGAT-1	2.92532	1.77815
AAGCCGCGTCCGCTGA-1	6.42735	9.76404
AAGCCGCGTTTGTGTG-1	5.06556	10.2199
AAGCCGCTCAACTCTT-1	5.00878	9.49742
AAGCCGCTCCCTTGCA-1	7.98695	-8.30052
AAGGAGCAGAAGGTTT-1	4.94099	8.55183
AAGGAGCAGACCGGAT-1	4.66452	9.30519
AAGGAGCAGTATGACA-1	6.30369	-5.09256
AAGGAGCCAAGTCTGT-1	5.02098	9.36674
AAGGAGCCATTACGAC-1	-8.08696	-7.49552
AAGGAGCGTAGCGTGA-1	4.91729	8.38587
AAGGAGCGTATCGCAT-1	4.92971	8.6908
AAGGAGCGTGAGCGAT-1	4.91845	9.88841
AAGGAGCGTGCAGGTA-1	11.6824	-4.37851
AAGGAGCGTGGTAACG-1	3.09619	9.96568
AAGGAGCTCACAGGCC-1	6.83111	10.1986
AAGGAGCTCCTCCTAG-1	7.62074	-7.39148
AAGGAGCTCTCCGGTT-1	5.13659	8.89023
AAGGCAGAGACTTTCG-1	0.816689	2.631
AAGGCAGAGATAGGAG-1	5.09388	4.26254
AAGGCAGAGATCCCGC-1	0.718997	2.25879
AAGGCAGAGCCAGTTT-1	9.07851	-6.57028
AAGGCAGAGCTAGTCT-1	-7.29416	-6.46201
AAGGCAGAGGTAGCCA-1	12.1202	-4.33719
AAGGCAGCAATCTACG-1	4.67784	8.74816
AAGGCAGCATCCGTGG-1	3.73248	9.90999
AAGGCAGCATTCACTT-1	-4.87963	-5.25556
AAGGCAGGTAGCCTAT-1	4.26414	9.37062
AAGGCAGGTCTTCTCG-1	7.54001	1.24608
AAGGCAGGTTGGTAAA-1	-2.32516	-6.50881
AAGGCAGGTTGTCGCG-1	6.57188	10.2723
AAGGCAGTCTTCTGGC-1	5.135	6.63459
AAGGTTCAGCGCTCCA-1	4.6226	9.97515
AAGGTTCAGCGGATCA-1	4.40748	9.578
AAGGTTCAGGCGACAT-1	0.0570433	-9.19937
AAGGTTCAGTGCGTGA-1	6.38841	10.1289
AAGGTTCCAAAGTGCG-1	4.93677	10.5056
AAGGTTCCAAATCCGT-1	1.06531	1.75563
AAGGTTCCACCACCAG-1	4.36577	10.7908
AAGGTTCCAGCCAATT-1	5.4001	10.4129
AAGGTTCGTAAATGTG-1	6.7798	9.83666
AAGGTTCGTACCGGCT-1	-6.79556	-5.92953
AAGGTTCGTATATGGA-1	4.76368	9.04554
AAGGTTCTCACCCGAG-1	5.31208	9.9606
AAGGTTCTCACGAAGG-1	6.52932	2.94353
AAGGTTCTCCAACCAA-1	5.49712	-6.17458
AAGGTTCTCCTGTACC-1	5.05091	7.45777
AAGGTTCTCTGATTCT-1	5.83881	10.1904
AAGTCTGAGAAACCGC-1	5.56634	9.9505
AAGTCTGAGACAAAGG-1	4.92807	8.4861
AAGTCTGAGCACGCCT-1	6.0235	10.9344
AAGTCTGAGGCAAAGA-1	5.87492	10.3082
AAGTCTGAGGCTCAGA-1	6.0982	9.23708
AAGTCTGAGTGGCACA-1	1.42804	2.07807
AAGTCTGAGTGTTGAA-1	4.63128	9.08966
AAGTCTGAGTTATCGC-1	5.69212	0.604746
AAGTCTGCAAGACACG-1	4.53516	9.84956
AAGTCTGCAAGCGTAG-1	-9.43571	3.78881
AAGTCTGCATTCTCAT-1	0.679794	1.83982
AAGTCTGGTCAGATAA-1	4.51458	7.68174
AAGTCTGGTGTTTGGT-1	6.14224	9.35794
AAGTCTGTCAGTTTGG-1	1.43841	2.88217
AAGTCTGTCCGTTGCT-1	4.6305	6.87901
AAGTCTGTCTAACGGT-1	1.2946	0.869585
AATCCAGAGCTTTGGT-1	4.92784	9.32731
AATCCAGAGGATGCGT-1	4.8309	6.49103
AATCCAGAGTGTCCCG-1	-7.08122	5.00293
AATCCAGAGTTAAGTG-1	0.651917	-8.52945
AATCCAGCACTAAGTC-1	6.53947	9.32974
AATCCAGCAGACGCAA-1	6.10849	9.30121
AATCCAGCAGAGTGTG-1	4.54982	9.76673
AATCCAGCAGCATACT-1	5.6317	9.83471
AATCCAGCAGGTGGAT-1	4.8075	9.30843
AATCCAGCATAGAAAC-1	4.49134	7.41551
AATCCAGCATGCTGGC-1	0.793577	1.44734
AATCCAGCATGGGAAC-1	4.80336	10.2868
AATCCAGGTACTTAGC-1	7.04411	3.13317
AATCCAGGTCACCCAG-1	-1.22423	-7.40133
AATCCAGGTCCTGCTT-1	6.11978	-4.45531
AATCCAGGTCTAGTGT-1	4.94345	9.17501
AATCCAGGTCTCCATC-1	3.96454	10.3641
AATCCAGTCCCAGGTG-1	8.20642	2.07916
AATCCAGTCCTATGTT-1	5.20666	9.87699
AATCCAGTCGCAAACT-1	5.29426	9.32325
AATCCAGTCGTAGGTT-1	5.76399	-9.20021
AATCCAGTCTGATTCT-1	8.71783	-8.44631
AATCGGTAGGAGCGAG-1	3.73201	9.34313
AATCGGTAGTTGAGTA-1	5.06393	5.95335
AATCGGTCATACAGCT-1	6.25793	9.91057
AATCGGTCATATACCG-1	5.74122	0.764064
AATCGGTCATCCGCGA-1	12.9598	5.94463
AATCGGTGTAGAAAGG-1	2.93962	-6.5106
AATCGGTGTCGTTGTA-1	6.98231	-7.66829
AATCGGTGTCTAGGTT-1	11.7504	-2.21477
AATCGGTGTTCCAACA-1	1.30322	2.41377
AATCGGTTCACAGGCC-1	1.65709	3.05546
AATCGGTTCATGCTCC-1	6.04552	8.95482
AATCGGTTCGGTTCGG-1	9.2681	-5.90978
AATCGGTTCGTGGTCG-1	-7.80758	-7.93572
AATCGGTTCTGAGGGA-1	12.4819	-4.31506
ACACCAAAGAGGTTAT-1	4.01596	10.0816
ACACCAAAGCACAGGT-1	3.80424	10.2388
ACACCAACAATAGCAA-1	4.2783	9.24696
ACACCAACACGGCCAT-1	4.31765	10.1931
ACACCAACAGATGGGT-1	5.06696	5.29309
ACACCAACATACAGCT-1	-7.1994	-8.33564
ACACCAACATCCGCGA-1	4.55232	7.148
ACACCAACATGAACCT-1	4.30499	9.23352
ACACCAACATGACGGA-1	5.96125	-7.08851
ACACCAAGTCTTGATG-1	4.00592	9.96635
ACACCAATCAACGAAA-1	5.27246	10.2808
ACACCAATCACATACG-1	-8.15833	-6.67143
ACACCAATCCAAGCCG-1	5.16089	5.36887
ACACCAATCTACTCAT-1	5.32129	10.3645
ACACCAATCTCGTATT-1	3.45316	9.1444
ACACCAATCTGCGTAA-1	-1.4032	-8.99624
ACACCCTCACCAGATT-1	2.94662	9.87232
ACACCCTCACGAGGTA-1	0.74439	1.54811
ACACCCTCAGTAGAGC-1	5.42366	1.04826
ACACCCTCATCACGTA-1	7.55353	1.53322
ACACCCTCATCCCATC-1	4.10852	9.70776
ACACCCTCATTACGAC-1	7.51169	3.66412
ACACCCTGTAGCGTGA-1	8.95741	-8.53813
ACACCCTTCGGTGTTA-1	5.65789	-7.08727
ACACCGGAGAAAGTGG-1	5.34287	10.1119
ACACCGGAGAATTCCC-1	5.68416	9.83774
ACACCGGAGACAATAC-1	3.87808	9.69789
ACACCGGAGAGTAAGG-1	5.93125	-8.14748
ACACCGGAGGCGTACA-1	4.33008	9.34166
ACACCGGAGTCAAGCG-1	11.6193	-4.66073
ACACCGGAGTGAACAT-1	4.81529	-0.759792
ACACCGGAGTGTCTCA-1	1.3587	-10.1599
ACACCGGAGTTTCCTT-1	6.10314	10.5839
ACACCGGAGTTTGCGT-1	5.41489	9.3369
ACACCGGCACAAGTAA-1	4.82869	9.11637
ACACCGGCAGTATAAG-1	-1.16475	-8.05045
ACACCGGCATATACCG-1	4.13001	-0.751583
ACACCGGCATGTCTCC-1	8.49272	-8.65428
ACACCGGGTCGACTAT-1	5.90486	10.1169
ACACCGGGTCGAGTTT-1	5.72824	9.41456
ACACCGGGTGAAGGCT-1	5.29674	0.367725
ACACCGGGTGACGCCT-1	12.5636	-4.4073
ACACCGGGTGCAACTT-1	4.7024	10.9763
ACACCGGGTGCTCTTC-1	-8.21786	-5.17634
ACACCGGGTGCTTCTC-1	4.97544	9.02247
ACACCGGGTTCTGTTT-1	5.52077	9.64035
ACACCGGGTTGTCGCG-1	1.59324	0.231148
ACACCGGTCAGTTCGA-1	4.07461	10.3128
ACACCGGTCGGCATCG-1	12.5701	-4.43171
ACACCGGTCTTCTGGC-1	3.84047	8.54336
ACACTGAAGAGCTGCA-1	-2.88369	-6.25349
ACACTGAAGGACTGGT-1	4.5847	9.3885
ACACTGAAGGTTCCTA-1	1.07039	2.82999
ACACTGAAGTAAGTAC-1	4.63493	6.8386
ACACTGACAATAACGA-1	5.52448	2.94212
ACACTGACACACCGAC-1	5.61191	9.39834
ACACTGACATGCATGT-1	4.39765	10.4959
ACACTGACATGTCGAT-1	5.49328	-9.03467
ACACTGAGTGGTAACG-1	4.01078	-1.17686
ACACTGAGTGTCAATC-1	0.66809	1.5694
ACACTGAGTGTGACGA-1	-2.28505	-7.63333
ACACTGAGTTACCGAT-1	4.21211	10.3612
ACACTGATCAGAAATG-1	6.10905	9.78508
ACACTGATCATCGCTC-1	3.39112	-7.02239
ACACTGATCCACGTTC-1	1.66007	2.83824
ACACTGATCGGTGTCG-1	5.56696	10.0663
ACAGCCGAGGGAAACA-1	1.45787	-6.65871
ACAGCCGCAAAGAATC-1	5.41691	9.59716
ACAGCCGCACTTAAGC-1	12.8144	-4.19411
ACAGCCGCAGCATGAG-1	3.97633	10.2264
ACAGCCGCATATGCTG-1	5.42421	4.81989
ACAGCCGCATGGTAGG-1	3.65219	9.70444
ACAGCCGGTAAATGTG-1	0.990844	2.29211
ACAGCCGGTTGGTTTG-1	1.91868	-1.25091
ACAGCCGTCCGCATCT-1	5.40138	9.80994
ACAGCCGTCGGATGTT-1	4.91827	-5.45422
ACAGCCGTCTCTTATG-1	3.6415	9.83712
ACAGCCGTCTGAGGGA-1	5.52353	0.564838
ACAGCCGTCTTAACCT-1	6.30135	-3.84042
ACAGCTAAGCACACAG-1	0.599616	1.41218
ACAGCTAAGGCTACGA-1	8.54088	-8.83432
ACAGCTAAGGGTCTCC-1	5.49806	9.07982
ACAGCTACAAGCCGCT-1	5.75118	9.0538
ACAGCTAGTCACACGC-1	5.34446	8.4106
ACAGCTAGTCGCATAT-1	5.09765	7.64184
ACAGCTAGTCTGCCAG-1	2.31257	2.60522
ACAGCTAGTTGAGGTG-1	7.3832	-7.47827
ACAGCTATCACGACTA-1	6.14615	8.83312
ACAGCTATCCCTTGCA-1	5.11342	6.77274
ACAGCTATCGAGGTAG-1	4.53856	0.629594
ACAGCTATCGGCGGTT-1	5.48548	1.41061
ACAGCTATCTGCGTAA-1	4.47907	-0.383448
ACATACGAGATATGGT-1	-6.70492	-6.07406
ACATACGAGATGTGTA-1	5.5039	9.43971
ACATACGAGGCCGAAT-1	4.7342	-7.39264
ACATACGAGGTGGGTT-1	5.83444	3.70098
ACATACGAGGTGTGGT-1	5.81637	9.79647
ACATACGAGTCGAGTG-1	12.4963	-3.94733
ACATACGAGTGGGTTG-1	1.06142	-10.5825
ACATACGAGTTCGCAT-1	6.51797	2.28139
ACATACGCAGGCGATA-1	4.71329	9.30922
ACATACGCAGTGAGTG-1	5.24247	9.78922
ACATACGCATGGGAAC-1	5.42418	9.59698
ACATACGCATTGGTAC-1	0.994234	2.52576
ACATACGCATTTGCCC-1	4.5103	10.6212
ACATACGGTAGCGCTC-1	4.47235	7.8533
ACATACGGTCGATTGT-1	1.74217	-6.0969
ACATACGGTGGGTATG-1	8.46466	-6.32785
ACATACGTCAACACGT-1	6.37491	-7.18436
ACATACGTCAGAGCTT-1	1.10274	1.47339
ACATACGTCCACGAAT-1	3.37217	9.76721
ACATACGTCGGAAACG-1	6.42672	1.29764
ACATCAGAGACAGACC-1	6.32224	3.69922
ACATCAGAGAGTAATC-1	5.32917	9.78587
ACATCAGAGTGCCATT-1	3.21286	-8.71148
ACATCAGAGTGCTGCC-1	1.53079	-7.05475
ACATCAGCAATCAGAA-1	4.83785	6.47388
ACATCAGCAGGTCCAC-1	3.44802	9.14462
ACATCAGCAGGTCGTC-1	4.66914	6.73304
ACATCAGGTCCATGAT-1	-5.05731	2.7655
ACATCAGGTGCGCTTG-1	5.84398	1.58199
ACATCAGGTTCCGTCT-1	7.04249	-7.59093
ACATCAGTCAAACCGT-1	0.864324	2.53891
ACATCAGTCGAATCCA-1	1.19763	1.38504
ACATCAGTCTAAGCCA-1	-7.65163	-6.73981
ACATCAGTCTTTAGTC-1	5.97892	10.7469
ACATGGTAGAGGACGG-1	6.40696	-6.81175
ACATGGTAGCAACGGT-1	6.02582	10.3071
ACATGGTAGCCCAATT-1	5.18561	9.57843
ACATGGTAGCTGCAAG-1	-2.20193	-6.87822
ACATGGTAGTCGATAA-1	5.4425	9.76391
ACATGGTCAAACTGTC-1	-7.78602	-6.11838
ACATGGTCAAGACACG-1	6.27317	-8.20541
ACATGGTCAGGGTATG-1	5.77721	10.8909
ACATGGTCATCACCCT-1	-8.62026	0.559809
ACATGGTCATGCCTAA-1	5.6738	5.09677
ACATGGTGTAGCTGCC-1	5.21828	9.31102
ACATGGTGTCCGTTAA-1	6.20664	9.889
ACATGGTGTCGCCATG-1	5.07198	9.03015
ACATGGTGTGCTGTAT-1	5.19558	9.41936
ACATGGTGTTACCAGT-1	4.59107	10.5151
ACATGGTGTTTGTGTG-1	-7.73169	-7.11051
ACATGGTTCAACCATG-1	5.03147	9.87386
ACATGGTTCCCGACTT-1	4.83104	6.34903
ACATGGTTCCCTAATT-1	4.72401	8.6123
ACCAGTAAGAAACGAG-1	-3.44866	-5.13486
ACCAGTAAGACAAAGG-1	4.29899	9.79358
ACCAGTAAGCTAGTCT-1	4.94121	9.55556
ACCAGTAAGTGCGATG-1	5.21639	9.72084
ACCAGTAAGTTAAGTG-1	4.8946	7.85691
ACCAGTACAAGCCCAC-1	-9.04862	-7.31274
ACCAGTACAAGCTGAG-1	5.1899	9.92069
ACCAGTACAGACGCTC-1	5.34652	10.0553
ACCAGTACAGTACACT-1	3.75335	9.93296
ACCAGTAGTAGAAGGA-1	5.86412	3.31343
ACCAGTAGTAGCTCCG-1	5.98536	10.3576
ACCAGTAGTCGCATAT-1	3.25712	9.29801
ACCAGTATCACAGGCC-1	6.06629	-6.64127
ACCAGTATCATCTGCC-1	6.56668	-7.23963
ACCAGTATCCGCGCAA-1	3.5746	-3.34627
ACCAGTATCGAGCCCA-1	1.01947	1.58812
ACCCACTAGCTAGGCA-1	3.22353	-6.44072
ACCCACTAGCTGCAAG-1	6.2529	3.8978
ACCCACTAGGACACCA-1	4.85605	0.589665
ACCCACTCAAGACGTG-1	2.82423	9.64397
ACCCACTCACAGGAGT-1	6.59151	3.06866
ACCCACTGTCCGTCAG-1	6.90452	1.7309
ACCCACTGTTTGGCGC-1	2.56286	1.57284
ACCCACTTCAGCTGGC-1	5.84042	9.23416
ACCCACTTCCAAGTAC-1	-9.04088	1.93639
ACCCACTTCCCGACTT-1	5.25352	3.89227
ACCCACTTCTGGCGAC-1	-3.55368	13.5501
ACCGTAAAGCACGCCT-1	8.58541	-6.84884
ACCGTAAAGCGTGTCC-1	4.05734	9.34778
ACCGTAAAGCTGCAAG-1	8.7167	-8.70406
ACCGTAACAAGTAATG-1	5.64481	10.0509
ACCGTAACAGCTGGCT-1	4.34347	9.8937
ACCGTAACAGCTGTTA-1	3.85801	-6.10324
ACCGTAAGTCTGCCAG-1	7.28214	-9.19465
ACCGTAAGTGTTCGAT-1	4.95682	5.67982
ACCGTAATCGTGACAT-1	5.03382	-7.30997
ACCGTAATCGTGGGAA-1	3.92122	9.43948
ACCGTAATCGTTACGA-1	5.79812	9.28553
ACCGTAATCTATGTGG-1	-6.25207	3.12697
ACCGTAATCTGTCTCG-1	5.83404	10.4448
ACCTTTAAGGAGTCTG-1	0.985558	1.97568
ACCTTTAAGGATGGAA-1	4.97178	8.21506
ACCTTTAAGGGCACTA-1	6.34044	-5.53404
ACCTTTACAAGTCTGT-1	6.65102	3.09307
ACCTTTACAGCCACCA-1	4.89703	6.67876
ACCTTTACAGGGTTAG-1	3.52768	9.86106
ACCTTTACAGGTGGAT-1	5.84955	10.8978
ACCTTTACAGTCAGAG-1	5.08583	5.18973
ACCTTTACATATGAGA-1	4.12843	9.203
ACCTTTAGTACCAGTT-1	4.5152	-0.294608
ACCTTTAGTACCGTAT-1	5.45775	10.5417
ACCTTTAGTACGACCC-1	5.41581	9.55984
ACCTTTAGTATATCCG-1	-7.08754	-7.32535
ACCTTTAGTGGCTCCA-1	7.32657	2.8634
ACCTTTATCCGTCAAA-1	4.64822	9.91106
ACGAGCCAGAAGAAGC-1	4.50045	9.21625
ACGAGCCAGAATGTTG-1	4.41697	10.1797
ACGAGCCAGCGTGAAC-1	12.067	-4.04067
ACGAGCCAGTAGGTGC-1	5.57354	10.2402
ACGAGCCCAAGCCATT-1	5.5408	8.64061
ACGAGCCCACACATGT-1	3.29225	9.50242
ACGAGCCCACATGACT-1	4.77565	10.0705
ACGAGCCCATCCGTGG-1	5.76969	11.056
ACGAGCCCATGAAGTA-1	4.9342	6.76975
ACGAGCCGTACCGTAT-1	3.25326	9.73268
ACGAGCCGTCACCTAA-1	0.989576	1.91489
ACGAGCCGTCGCTTCT-1	6.02864	10.5562
ACGAGCCGTTATGTGC-1	2.88225	7.09255
ACGAGCCGTTGAGTTC-1	4.19707	9.70438
ACGAGCCTCAACACCA-1	4.28663	9.90894
ACGAGCCTCGAACGGA-1	5.55344	9.8849
ACGAGCCTCGGCGCAT-1	-2.85158	0.616635
ACGAGCCTCTGCTGTC-1	12.745	6.04628
ACGAGGAAGAAACCTA-1	5.56071	1.76727
ACGAGGAAGAACTCGG-1	3.5892	1.9156
ACGAGGAAGAGTGACC-1	5.758	-5.2859
ACGAGGAAGATCACGG-1	6.0116	10.6423
ACGAGGAAGTACCGGA-1	5.80216	9.21673
ACGAGGACAATAGCGG-1	3.95473	-0.881703
ACGAGGACAGCGTCCA-1	1.66909	2.55829
ACGAGGACAGCTGCAC-1	4.74854	6.71796
ACGAGGACATCCCATC-1	6.40569	3.38327
ACGAGGAGTATTACCG-1	5.72073	11.0587
ACGAGGAGTGCCTGTG-1	4.83958	9.98041
ACGAGGAGTTGGTTTG-1	4.88109	8.79951
ACGAGGATCACCATAG-1	5.28014	8.81268
ACGAGGATCATGGTCA-1	5.50598	0.770595
ACGAGGATCCATTCTA-1	5.46585	10.8337
ACGAGGATCCTGTAGA-1	4.58974	8.58247
ACGAGGATCGAACTGT-1	5.79867	8.41365
ACGATACAGTCATGCT-1	4.93094	10.407
ACGATACCATTCCTGC-1	4.24398	10.5909
ACGATACGTCGAATCT-1	4.61144	9.03931
ACGATACGTGAGCGAT-1	5.04582	10.7732
ACGATACGTGTGAAAT-1	0.93702	1.75102
ACGATACTCATCGGAT-1	4.4971	-0.244494
ACGATACTCCATGAGT-1	6.78048	1.23755
ACGATACTCCGAGCCA-1	1.77536	2.37553
ACGATACTCCGCGGTA-1	4.56572	9.61475
ACGATACTCTGCTTGC-1	3.6335	8.98828
ACGATGTAGATCCCGC-1	4.00806	9.21114
ACGATGTAGCCAGTTT-1	1.7285	2.80489
ACGATGTAGTTGAGAT-1	3.31358	9.44462
ACGATGTCAAGAAAGG-1	4.54247	9.95751
ACGATGTCACACTGCG-1	4.63886	6.70049
ACGATGTCACGAGAGT-1	5.88602	9.37835
ACGATGTCAGGTCCAC-1	11.7615	-3.99411
ACGATGTCAGTGGGAT-1	4.91633	10.7682
ACGATGTCATCAGTAC-1	4.07431	10.7358
ACGATGTCATCCCATC-1	1.48466	2.75734
ACGATGTCATTGGGCC-1	2.96795	9.76589
ACGATGTGTACATGTC-1	5.36758	4.05065
ACGATGTGTAGTACCT-1	6.0734	11.0047
ACGATGTGTCTGATTG-1	5.19254	6.86952
ACGATGTGTGCAGTAG-1	5.19239	9.84095
ACGATGTGTTACTGAC-1	6.72171	3.24876
ACGATGTGTTCGGGCT-1	5.93524	-4.15039
ACGATGTTCAGGTAAA-1	4.71794	7.10994
ACGATGTTCATGTCTT-1	4.25396	9.64574
ACGATGTTCCAATGGT-1	6.42155	-6.16804
ACGATGTTCGTCACGG-1	4.20264	10.4711
ACGATGTTCTCACATT-1	4.17239	8.51927
ACGCAGCAGCACCGTC-1	6.37437	10.8005
ACGCAGCAGCAGGCTA-1	5.41028	10.0907
ACGCAGCAGCTTCGCG-1	6.52102	2.63676
ACGCAGCAGGAGTTTA-1	6.15368	1.37252
ACGCAGCAGTGCCATT-1	5.46346	9.38451
ACGCAGCCACCCATTC-1	12.733	-4.22791
ACGCAGCGTTGACGTT-1	4.32841	10.2805
ACGCAGCTCCCAGGTG-1	4.56831	10.0662
ACGCAGCTCGTGGGAA-1	5.07486	8.35297
ACGCAGCTCTATGTGG-1	5.3545	0.846148
ACGCAGCTCTCAAACG-1	1.16194	0.739088
ACGCAGCTCTCCAACC-1	5.44797	10.4959
ACGCAGCTCTGTCCGT-1	-9.17704	4.99436
ACGCCAGAGCCAGTTT-1	5.90157	9.04562
ACGCCAGAGCTGCCCA-1	5.60608	9.30658
ACGCCAGAGGCGCTCT-1	3.55774	9.48892
ACGCCAGCAAATCCGT-1	5.99375	-4.90863
ACGCCAGCACCTATCC-1	1.13839	1.03555
ACGCCAGCACTTGGAT-1	5.12621	8.3572
ACGCCAGCAGCCTTTC-1	12.3714	-4.04684
ACGCCAGCAGCGTCCA-1	4.59078	10.3354
ACGCCAGGTTGAGGTG-1	1.06206	1.80101
ACGCCAGTCCTCGCAT-1	-8.32625	5.19377
ACGCCAGTCTCTGAGA-1	-7.45716	-5.76405
ACGCCGAAGACTAGGC-1	6.00261	8.87086
ACGCCGAAGCACGCCT-1	-8.69933	-2.61919
ACGCCGAAGGACTGGT-1	4.17537	9.86391
ACGCCGAAGTGAACGC-1	5.04254	-8.65262
ACGCCGAAGTGTGGCA-1	5.3746	9.61275
ACGCCGACACACAGAG-1	4.5175	4.6775
ACGCCGACACCAACCG-1	1.41965	3.121
ACGCCGACATACTCTT-1	4.74605	6.56356
ACGCCGACATCACGAT-1	4.71455	9.87806
ACGCCGACATGAAGTA-1	5.9402	2.34543
ACGCCGAGTAGCGTCC-1	5.74256	10.1405
ACGCCGAGTGAGGGTT-1	6.93874	1.76804
ACGCCGAGTGTGGTTT-1	5.43755	10.2391
ACGCCGATCAGAAATG-1	7.46541	-9.29817
ACGGAGAAGCGCTCCA-1	1.8111	2.138
ACGGAGAAGCTCCCAG-1	-9.61787	4.68912
ACGGAGAAGTGGGATC-1	2.91088	2.25726
ACGGAGACAAACCCAT-1	6.62184	2.66312
ACGGAGACACCATCCT-1	5.32077	8.82987
ACGGAGACACGGTAAG-1	4.88529	0.557618
ACGGAGACATTAGCCA-1	6.07374	9.03371
ACGGAGAGTACTTCTT-1	6.75111	9.85747
ACGGAGAGTCACTGGC-1	5.95376	10.7106
ACGGAGAGTCGCATAT-1	12.3482	-4.16172
ACGGAGAGTGACGCCT-1	5.60289	-8.29486
ACGGAGATCACTTCAT-1	0.736442	1.58619
ACGGAGATCATGTCCC-1	6.63519	1.21408
ACGGAGATCTGCGGCA-1	5.15688	7.51552
ACGGCCAAGACTTTCG-1	4.90473	8.70914
ACGGCCAAGAGGTACC-1	6.04006	9.48796
ACGGCCAAGGCAGGTT-1	4.90884	10.1097
ACGGCCACACAGCGTC-1	4.36301	9.12706
ACGGCCACACAGGAGT-1	5.14385	10.9943
ACGGCCACACATTCGA-1	-7.58623	-8.07196
ACGGCCACACCAACCG-1	4.51275	9.82395
ACGGCCACAGACGCCT-1	-6.35402	2.02673
ACGGCCAGTTGTGGCC-1	5.26101	8.20463
ACGGCCATCACTCTTA-1	3.57927	9.59999
ACGGCCATCCGCGTTT-1	-5.28249	4.60659
ACGGCCATCTATCGCC-1	5.66929	10.3736
ACGGCCATCTGTCCGT-1	6.08412	9.39549
ACGGGCTAGAAGCCCA-1	4.44384	8.5171
ACGGGCTAGACCACGA-1	4.86037	7.0333
ACGGGCTAGCGTGTCC-1	6.81537	3.56234
ACGGGCTAGCTAGTTC-1	-7.72173	-7.74847
ACGGGCTAGCTTTGGT-1	3.41805	9.55158
ACGGGCTCAATGGAAT-1	3.88258	-0.822292
ACGGGCTCACTCTGTC-1	5.20883	-5.08511
ACGGGCTCAGGGTATG-1	6.32823	10.6354
ACGGGCTCAGTCAGCC-1	4.8254	9.56939
ACGGGCTCAGTGACAG-1	4.5347	9.3184
ACGGGCTGTCCTCCAT-1	5.07746	-8.79002
ACGGGCTGTCTCCACT-1	4.36853	9.2404
ACGGGCTTCATGGTCA-1	5.07651	5.37862
ACGGGCTTCGCAAACT-1	5.05313	6.88805
ACGGGCTTCGCCATAA-1	3.14382	9.80964
ACGGGCTTCTTAGAGC-1	4.9994	9.64259
ACGGGCTTCTTGCAAG-1	5.16419	10.2681
ACGGGTCAGAGAACAG-1	5.4733	9.68831
ACGGGTCAGAGACGAA-1	5.4702	9.48074
ACGGGTCAGATGTGGC-1	5.61617	9.54008
ACGGGTCCAGCGAACA-1	6.41456	9.77155
ACGGGTCGTATGAAAC-1	6.68445	-4.55613
ACGGGTCGTTTGCATG-1	4.26646	7.69532
ACGGGTCTCACCCGAG-1	4.59458	-0.490664
ACGGGTCTCCACGTGG-1	4.6866	10.3339
ACGGGTCTCCGTTGCT-1	0.835325	2.39407
ACGGGTCTCTACTATC-1	4.72244	10.0191
ACGTCAAAGAGTCTGG-1	-8.98334	5.58802
ACGTCAAAGCAGCCTC-1	0.640744	1.72579
ACGTCAAAGCGATTCT-1	5.97488	-5.17283
ACGTCAAAGGACAGCT-1	4.47249	10.0431
ACGTCAACAAGACACG-1	-6.60484	-4.59932
ACGTCAACACAAGCCC-1	5.20607	8.67591
ACGTCAACAGCTGCAC-1	5.61842	9.26122
ACGTCAACAGTCAGCC-1	0.950982	2.89954
ACGTCAACAGTCCTTC-1	4.9593	9.07991
ACGTCAACATTCCTCG-1	-2.88407	-6.02626
ACGTCAAGTAATTGGA-1	5.90572	8.86767
ACGTCAAGTCCATGAT-1	4.44594	9.57052
ACGTCAATCCCTCAGT-1	8.24347	3.22879
ACGTCAATCTCACATT-1	-3.415	-5.31256
ACTATCTAGACGCAAC-1	5.22822	4.70284
ACTATCTCAATCTGCA-1	7.01956	2.7279
ACTATCTCATGGTCAT-1	-1.18219	-10.9007
ACTATCTCATGGTTGT-1	4.50924	-7.04284
ACTATCTGTAGCGATG-1	1.14444	2.63434
ACTATCTGTGGGTATG-1	4.98907	3.16758
ACTATCTGTTGGAGGT-1	6.5355	3.99697
ACTATCTTCCCGGATG-1	1.1324	1.46229
ACTATCTTCGTCTGCT-1	3.78393	9.8465
ACTATCTTCTGGCGTG-1	5.03578	10.4354
ACTATCTTCTGTGCAA-1	-1.40222	-6.96056
ACTATCTTCTTGCATT-1	8.67821	-8.80145
ACTGAACAGCGCCTTG-1	-8.98971	6.01711
ACTGAACAGCTGTCTA-1	6.49363	-6.59226
ACTGAACAGGTGTTAA-1	4.65025	10.8897
ACTGAACAGTTAGGTA-1	5.16445	6.94808
ACTGAACCAAGAGTCG-1	5.2905	10.0706
ACTGAACCAATTGCTG-1	5.69136	6.33776
ACTGAACCACGACGAA-1	5.71219	9.50433
ACTGAACCATGCCTAA-1	12.0345	-4.64137
ACTGAACCATGGTCAT-1	-3.81092	-5.05764
ACTGAACGTAAACACA-1	6.8517	10.5626
ACTGAACGTAAACCTC-1	5.18461	10.2571
ACTGAACGTAACGCGA-1	5.34076	9.74263
ACTGAACGTAGTACCT-1	4.62109	9.3191
ACTGAACGTAGTAGTA-1	1.68168	2.54963
ACTGAACGTCTAACGT-1	-7.92305	-6.40842
ACTGAACGTTCCACAA-1	6.02575	10.3388
ACTGAACTCAGCACAT-1	5.59966	10.9639
ACTGAACTCAGCTTAG-1	4.90539	9.69946
ACTGAACTCCGTAGGC-1	-6.75742	-6.27509
ACTGAGTAGACTGTAA-1	5.07067	-6.05698
ACTGAGTAGATGTGGC-1	5.15496	5.90563
ACTGAGTAGTTAAGTG-1	2.38404	-6.97697
ACTGAGTCACACCGCA-1	4.61747	6.47612
ACTGAGTCAGTATCTG-1	12.4285	2.42994
ACTGAGTCATGGATGG-1	4.90518	9.57405
ACTGAGTGTCGCGAAA-1	5.02778	10.3167
ACTGAGTTCAAACCAC-1	-2.21505	12.9712
ACTGAGTTCATATCGG-1	5.05705	10.8596
ACTGAGTTCCTAGAAC-1	1.56852	1.42263
ACTGAGTTCGAATGGG-1	5.79941	-7.82782
ACTGAGTTCGCACTCT-1	6.32374	-4.16917
ACTGATGAGATAGCAT-1	1.11267	-10.4851
ACTGATGAGCAGGTCA-1	3.33113	3.01306
ACTGATGAGTGGGTTG-1	7.90116	1.61131
ACTGATGGTCGAACAG-1	4.69067	9.29004
ACTGATGGTCGCGGTT-1	6.67628	3.29542
ACTGATGGTTCTGTTT-1	4.86478	6.27746
ACTGATGGTTTACTCT-1	3.69415	8.67407
ACTGATGTCAGCTCGG-1	6.65554	9.91676
ACTGATGTCGCGCCAA-1	-3.7678	11.6178
ACTGATGTCGGTTCGG-1	6.7659	-9.07538
ACTGCTCAGAAGATTC-1	3.92396	8.49318
ACTGCTCAGATGGCGT-1	9.01818	-5.95083
ACTGCTCAGCACACAG-1	4.62023	8.35669
ACTGCTCAGCATGGCA-1	5.70282	2.2921
ACTGCTCAGCGATGAC-1	-5.5438	-6.38392
ACTGCTCCAGGATTGG-1	-3.09148	-5.83246
ACTGCTCCATTCGACA-1	4.35144	10.1251
ACTGCTCGTCCGAATT-1	5.14392	-8.64583
ACTGCTCGTCGCCATG-1	8.33741	-8.46495
ACTGCTCGTGGGTCAA-1	5.09358	4.76601
ACTGCTCGTTACGACT-1	5.11196	5.67783
ACTGCTCGTTCCACTC-1	-5.16638	4.32415
ACTGCTCTCCATGAAC-1	5.81421	9.18057
ACTGCTCTCTCCTATA-1	6.89826	2.84853
ACTGCTCTCTGCGGCA-1	5.24576	0.919557
ACTGCTCTCTTTCCTC-1	3.80697	9.84871
ACTGTCCAGAAACCAT-1	6.69879	-3.80364
ACTGTCCAGCACGCCT-1	3.99382	9.31385
ACTGTCCAGTTAAGTG-1	6.24774	-4.55633
ACTGTCCAGTTGAGTA-1	5.91563	10.0697
ACTGTCCCACATCCGG-1	5.5305	10.628
ACTGTCCCATCGATTG-1	5.86852	8.93002
ACTGTCCGTAGGACAC-1	2.94081	9.76956
ACTGTCCGTCATCGGC-1	3.25986	1.8718
ACTGTCCTCCACGACG-1	6.4529	1.81107
ACTGTCCTCGTGGGAA-1	1.47329	2.42029
ACTGTCCTCTAGCACA-1	4.83345	10.5686
ACTGTCCTCTGGCGAC-1	5.61968	5.27946
ACTTACTAGATGGGTC-1	5.55073	8.90686
ACTTACTAGGCATGGT-1	-6.38099	-7.66619
ACTTACTCACACATGT-1	9.08547	-6.23436
ACTTACTCACAGCGTC-1	1.3113	2.88365
ACTTACTCACAGGAGT-1	4.56138	6.65785
ACTTACTCACATGTGT-1	9.00493	-8.45434
ACTTACTCATCAGTAC-1	5.27883	9.05211
ACTTACTCATGCGCAC-1	9.90007	-5.74725
ACTTACTCATTCTCAT-1	6.91179	1.32771
ACTTACTCATTTGCTT-1	6.05377	9.35054
ACTTACTGTAATAGCA-1	3.24239	9.71295
ACTTACTGTCAAAGAT-1	5.51702	8.90056
ACTTACTGTGAAAGAG-1	3.60874	10.1197
ACTTACTGTGAAGGCT-1	6.93246	-7.04225
ACTTACTGTGATGCCC-1	-2.71491	-5.85237
ACTTACTGTTTGACTG-1	5.84454	-5.80693
ACTTACTTCAACCATG-1	5.26	8.76312
ACTTACTTCCCACTTG-1	1.64433	1.87618
ACTTACTTCCTGCCAT-1	5.38647	10.222
ACTTACTTCTATGTGG-1	5.82594	9.59869
ACTTACTTCTTAACCT-1	5.89617	-6.63885
ACTTGTTAGAGCAATT-1	4.48349	-0.306356
ACTTGTTAGATGTCGG-1	3.9328	-4.35419
ACTTGTTAGCGTCAAG-1	4.88593	9.19643
ACTTGTTAGCTAAGAT-1	6.01152	9.40666
ACTTGTTAGGTGCTAG-1	3.63167	9.78002
ACTTGTTCAACACCCG-1	6.10288	9.72491
ACTTGTTCACCCTATC-1	7.79493	-8.71869
ACTTGTTCAGATGGCA-1	6.6446	10.3882
ACTTGTTCAGGGTATG-1	6.05372	10.5135
ACTTGTTCAGGTGCCT-1	3.26699	9.71757
ACTTGTTGTAAGTGTA-1	5.21374	9.31048
ACTTGTTGTCCAAGTT-1	6.38085	10.1208
ACTTGTTGTGATGTGG-1	0.772479	2.61166
ACTTGTTGTTAGATGA-1	0.946344	2.30154
ACTTGTTTCATTCACT-1	-9.66501	2.02179
ACTTGTTTCCTTTCTC-1	5.5728	10.5961
ACTTGTTTCTGTCAAG-1	4.79333	9.33605
ACTTGTTTCTTGCCGT-1	5.07293	7.54607
ACTTTCAAGATACACA-1	3.19582	9.56342
ACTTTCAAGCGCCTTG-1	2.85197	-7.29201
ACTTTCAAGCTAAACA-1	6.40239	10.5601
ACTTTCAAGCTGAAAT-1	1.79051	0.972403
ACTTTCAAGGGCACTA-1	4.76316	7.61175
ACTTTCACACAGCGTC-1	4.92498	5.01092
ACTTTCACACGCATCG-1	5.0936	9.29241
ACTTTCACAGTATAAG-1	6.41507	9.53943
ACTTTCACATGGAATA-1	6.71591	1.10748
ACTTTCAGTACTTAGC-1	4.7921	9.2788
ACTTTCAGTAGCACGA-1	6.54012	10.6212
ACTTTCAGTCCAGTTA-1	-2.66821	13.5648
ACTTTCAGTGCAGGTA-1	6.0062	10.5133
ACTTTCAGTGTGAATA-1	4.71385	9.188
ACTTTCAGTTTAGGAA-1	5.3352	9.35826
ACTTTCATCCATGCTC-1	-3.36952	14.1304
ACTTTCATCTAACTTC-1	5.67407	10.4604
ACTTTCATCTCAACTT-1	4.94685	10.2908
ACTTTCATCTGTCCGT-1	3.87375	9.83481
AGAATAGCAAAGGCGT-1	4.97701	1.11002
AGAATAGCAGGTTTCA-1	4.93973	10.2209
AGAATAGGTAAAGTCA-1	10.9163	-10.564
AGAATAGGTAGCTTGT-1	6.17463	3.40031
AGAATAGGTCTGCAAT-1	4.19679	10.1416
AGAATAGGTTCGGGCT-1	0.994224	2.81582
AGAATAGTCATCGGAT-1	5.45462	10.7694
AGAATAGTCATCTGTT-1	1.37948	2.12772
AGAATAGTCGCCTGAG-1	-5.40537	-5.81217
AGACGTTAGAAGCCCA-1	5.13764	7.75303
AGACGTTCATCTATGG-1	5.92604	2.67484
AGACGTTCATGTCTCC-1	7.3752	1.16524
AGACGTTCATTGAGCT-1	3.90048	10.62
AGACGTTCATTGCGGC-1	5.25922	7.9705
AGACGTTCATTTGCTT-1	4.79595	7.17124
AGACGTTGTACGACCC-1	8.61829	-7.56481
AGACGTTGTCGTCTTC-1	6.15416	10.2283
AGACGTTGTGATGTCT-1	3.21522	2.03034
AGACGTTGTGCAGACA-1	-5.95792	-7.53835
AGACGTTGTGTGCGTC-1	5.55791	-5.45971
AGACGTTTCGACCAGC-1	4.30931	-5.85067
AGACGTTTCTTTACGT-1	4.97566	10.0974
AGAGCGAAGACTGGGT-1	8.58333	-6.26558
AGAGCGAAGGAGTCTG-1	5.41379	4.50891
AGAGCGAAGTAGCCGA-1	6.20217	9.55693
AGAGCGACACAGACAG-1	5.10708	10.7203
AGAGCGACACGAAGCA-1	6.93399	3.84707
AGAGCGACACTGTGTA-1	-9.72208	-0.550878
AGAGCGACAGGGTTAG-1	4.09731	-4.68432
AGAGCGACATCTGGTA-1	5.68553	10.2366
AGAGCGAGTATAGGTA-1	6.77584	-8.58517
AGAGCGAGTGATGCCC-1	4.76507	9.55122
AGAGCGAGTGCCTGCA-1	5.30653	10.0189
AGAGCGAGTGTCGCTG-1	0.785705	1.65601
AGAGCGAGTTAGTGGG-1	4.08987	9.28018
AGAGCGAGTTCTGAAC-1	5.34121	9.49958
AGAGCGAGTTTGGCGC-1	6.26842	2.91698
AGAGCGATCACAGTAC-1	-0.567844	-10.4676
AGAGCGATCGGTGTCG-1	13.2702	6.14158
AGAGCGATCTGTCAAG-1	5.44943	8.47132
AGAGCGATCTTACCTA-1	3.03264	9.67762
AGAGCTTAGATATGGT-1	6.37803	2.91706
AGAGCTTAGATCACGG-1	1.28647	2.56867
AGAGCTTAGATCCTGT-1	6.84425	3.37453
AGAGCTTAGCCACGCT-1	-9.13462	2.84956
AGAGCTTAGCGTGTCC-1	5.91792	8.95975
AGAGCTTCAAGCGATG-1	4.23157	-5.08009
AGAGCTTGTAAACGCG-1	4.93315	8.45898
AGAGCTTGTCAACTGT-1	6.05437	10.6224
AGAGCTTGTCCAGTAT-1	5.04158	5.48756
AGAGCTTTCACAGGCC-1	-0.374052	-10.8447
AGAGCTTTCGGTTCGG-1	4.61912	10.3785
AGAGCTTTCTGAGGGA-1	5.83991	8.69834
AGAGTGGAGATGTGTA-1	4.63521	6.76105
AGAGTGGAGCTAGTCT-1	6.00046	9.04714
AGAGTGGAGGGTGTTG-1	4.82096	6.20299
AGAGTGGCACCCAGTG-1	4.91817	10.2034
AGAGTGGCACGAAACG-1	4.97303	5.40099
AGAGTGGCAGGAACGT-1	6.01133	8.9862
AGAGTGGGTAATCACC-1	5.76843	9.52053
AGAGTGGGTAGGCTGA-1	5.52274	8.83423
AGAGTGGGTCTAGCCG-1	-10.237	4.24631
AGAGTGGGTCTTTCAT-1	1.19355	2.29
AGAGTGGGTGGACGAT-1	3.88948	-4.20113
AGAGTGGGTGGTCCGT-1	6.04187	10.2511
AGAGTGGGTGTGCGTC-1	4.44906	10.0068
AGAGTGGGTTAAGACA-1	6.10931	9.4961
AGAGTGGGTTCCACTC-1	-8.94206	-0.595191
AGAGTGGTCATCGCTC-1	5.10355	-9.20981
AGAGTGGTCCTTGGTC-1	-7.82095	-6.96427
AGAGTGGTCGATCCCT-1	-2.94098	-6.15039
AGATCTGCACCGATAT-1	4.0154	8.88057
AGATCTGCAGGAATCG-1	0.184456	-9.5139
AGATCTGCAGGAATGC-1	5.86066	-5.87848
AGATCTGCAGTCGATT-1	4.81252	6.16318
AGATCTGGTAGTAGTA-1	-5.60125	-6.44291
AGATCTGGTGAAGGCT-1	4.08424	-1.21775
AGATCTGGTTAAGTAG-1	3.50963	2.23262
AGATCTGGTTCATGGT-1	1.09336	1.10257
AGATCTGTCAGCTGGC-1	5.60089	10.198
AGATCTGTCGCTTAGA-1	7.0405	3.25143
AGATCTGTCTCATTCA-1	-9.58322	5.60757
AGATTGCAGAAACGAG-1	0.720525	1.48525
AGATTGCAGGCAATTA-1	5.07892	0.229019
AGATTGCAGGTTCCTA-1	-7.17236	-7.62983
AGATTGCAGTGACTCT-1	3.92582	-4.30479
AGATTGCCAACACCCG-1	4.89992	9.41571
AGATTGCCAGACAAAT-1	-9.14505	-0.0749938
AGATTGCCAGGCTGAA-1	6.25785	1.2114
AGATTGCCATGGAATA-1	-7.61512	5.39851
AGATTGCGTCATCGGC-1	4.24225	9.74055
AGATTGCGTCTGATTG-1	5.9441	10.2296
AGATTGCTCACTTATC-1	4.53739	9.10453
AGATTGCTCGCCGTGA-1	-7.30124	-7.00946
AGATTGCTCTGCGACG-1	-0.805629	-11.4254
AGATTGCTCTTGCCGT-1	7.04961	3.03811
AGCAGCCAGAAGGCCT-1	12.5871	5.85
AGCAGCCAGCTCCTCT-1	6.2544	9.58641
AGCAGCCAGCTTTGGT-1	8.89352	-6.80966
AGCAGCCAGTCTCGGC-1	6.84659	-9.13092
AGCAGCCCACATTCGA-1	5.05429	1.72597
AGCAGCCCACCGAAAG-1	-9.3042	-0.143665
AGCAGCCCACGAAAGC-1	5.80098	1.58794
AGCAGCCCACGGTAAG-1	-0.0745183	-9.92338
AGCAGCCCATAAAGGT-1	3.43554	9.75379
AGCAGCCGTCACCTAA-1	6.55093	-5.84619
AGCAGCCGTCGATTGT-1	3.33596	-3.17422
AGCAGCCGTGATGCCC-1	3.15198	2.26256
AGCAGCCGTTCGTGAT-1	4.07034	9.4146
AGCAGCCGTTGTTTGG-1	5.83581	9.18517
AGCAGCCTCAACGGGA-1	5.66543	9.56485
AGCAGCCTCTGACCTC-1	5.52223	10.2118
AGCAGCCTCTGGTATG-1	0.706494	2.47338
AGCATACAGCTTATCG-1	4.71097	10.6983
AGCATACAGGCCCTCA-1	4.11518	8.6761
AGCATACCACATTAGC-1	5.40783	4.72396
AGCATACCACGTTGGC-1	4.94958	10.2398
AGCATACCACTGTGTA-1	12.902	5.89972
AGCATACCAGACGCTC-1	5.65079	7.00312
AGCATACCATGTCGAT-1	6.31455	3.02329
AGCATACGTATCTGCA-1	2.56186	-8.7721
AGCATACGTCAGATAA-1	5.76113	6.49056
AGCATACTCAGCGATT-1	4.52202	9.92483
AGCATACTCGTTGACA-1	1.39866	2.90471
AGCCTAAAGAACAACT-1	5.32215	9.31241
AGCCTAAAGACTAGAT-1	5.01069	5.94941
AGCCTAAAGGCATGGT-1	3.95197	9.20673
AGCCTAAAGTGAATTG-1	7.28865	-8.50697
AGCCTAAAGTGCAAGC-1	4.8664	6.17819
AGCCTAACACATGGGA-1	6.6171	3.27469
AGCCTAACACCTCGTT-1	2.08576	2.77145
AGCCTAACAGATCGGA-1	11.1557	-3.10425
AGCCTAACATACGCTA-1	4.23749	10.5529
AGCCTAACATAGGATA-1	4.6657	10.9155
AGCCTAAGTCAGTGGA-1	5.08277	10.2786
AGCCTAAGTGCGAAAC-1	4.72603	-7.69617
AGCCTAAGTTATCCGA-1	1.02627	1.00127
AGCCTAATCACAAACC-1	0.795008	2.2983
AGCCTAATCCGAACGC-1	3.58185	10.0516
AGCCTAATCCGGCACA-1	-8.92237	4.4218
AGCCTAATCGGAAACG-1	-9.07019	1.55791
AGCCTAATCTAAGCCA-1	5.18581	7.77028
AGCCTAATCTAGCACA-1	2.89843	-6.19756
AGCCTAATCTATGTGG-1	5.50162	10.7212
AGCCTAATCTGATACG-1	5.6613	6.60471
AGCCTAATCTGGCGTG-1	4.9557	-5.93599
AGCGGTCAGAGTAATC-1	3.97873	9.463
AGCGGTCAGCGCCTTG-1	5.54151	8.59217
AGCGGTCAGCTGCAAG-1	5.70536	9.23362
AGCGGTCAGTGTCCCG-1	4.44554	7.17929
AGCGGTCCAAGCGATG-1	12.4261	-4.34557
AGCGGTCCACAACGTT-1	4.9347	8.16049
AGCGGTCCAGACAAAT-1	6.67802	2.01097
AGCGGTCGTCCGAATT-1	6.02672	10.6468
AGCGGTCGTCTCTTAT-1	3.75728	9.8772
AGCGGTCGTTCCACAA-1	3.582	0.373067
AGCGGTCTCAGGTAAA-1	5.90177	10.3248
AGCGGTCTCCGAATGT-1	2.90263	2.94864
AGCGGTCTCGCAAGCC-1	3.85828	9.5878
AGCGTATAGCGGATCA-1	6.4482	10.6212
AGCGTATAGGACACCA-1	5.34164	11.0874
AGCGTATAGGTTCCTA-1	4.24316	8.9697
AGCGTATAGTGTTTGC-1	2.95431	9.91953
AGCGTATCACGGATAG-1	1.22194	0.60069
AGCGTATCACGGTAGA-1	5.68845	9.02264
AGCGTATCAGACAAGC-1	11.7577	-3.76965
AGCGTATCAGCTGGCT-1	3.74765	-1.49789
AGCGTATCATTTGCTT-1	5.22473	0.65468
AGCGTATGTAGCGTGA-1	-4.2207	14.1312
AGCGTATGTCTGATCA-1	4.98908	10.4236
AGCGTATGTGATAAAC-1	3.4841	0.107165
AGCGTATGTGATGTCT-1	5.69057	7.17206
AGCGTATGTTGGACCC-1	5.92341	9.73279
AGCGTATTCACCGTAA-1	4.67887	9.90537
AGCGTATTCACTATTC-1	11.5869	-4.75431
AGCGTATTCCTAAGTG-1	5.38492	-5.49932
AGCGTATTCCTAGAAC-1	4.78421	10.8167
AGCGTATTCTTGAGAC-1	1.02292	2.38817
AGCGTCGAGACGACGT-1	-9.47807	1.86435
AGCGTCGAGAGGTAGA-1	7.16593	2.39008
AGCGTCGAGTTTGCGT-1	5.48342	9.31879
AGCGTCGCACGAAATA-1	6.17038	10.1159
AGCGTCGCATAGAAAC-1	6.89406	1.59178
AGCGTCGCATCTATGG-1	5.06222	10.3067
AGCGTCGGTAAACACA-1	5.89155	9.08582
AGCGTCGGTAAGGATT-1	4.11656	9.49818
AGCGTCGGTGATGTGG-1	6.86219	3.48949
AGCGTCGGTGCCTGGT-1	4.46864	0.170026
AGCGTCGTCCGAACGC-1	4.09907	1.87854
AGCTCCTAGCAGCCTC-1	0.720386	2.32427
AGCTCCTCACAGGTTT-1	-9.43342	2.3764
AGCTCCTCAGATCGGA-1	0.718688	2.52013
AGCTCCTCATCGGAAG-1	4.8604	9.08582
AGCTCCTCATGCAATC-1	9.07665	-6.73195
AGCTCCTGTAAGGGAA-1	4.80581	2.3988
AGCTCCTGTAGAAGGA-1	4.76056	10.1689
AGCTCCTGTCTTGTCC-1	4.93003	8.92463
AGCTCCTTCTCACATT-1	5.99819	10.9789
AGCTCCTTCTTGCAAG-1	5.28782	5.32975
AGCTCTCAGACACGAC-1	6.36022	9.37764
AGCTCTCAGAGTCTGG-1	5.35486	9.40258
AGCTCTCAGATGTAAC-1	5.59053	8.40324
AGCTCTCAGCACAGGT-1	-9.80887	4.50608
AGCTCTCAGCGGCTTC-1	6.80442	-7.89785
AGCTCTCAGCTCCTCT-1	5.47286	9.79652
AGCTCTCAGGACATTA-1	4.8802	6.32746
AGCTCTCAGGGAACGG-1	5.97266	1.17994
AGCTCTCCAGCGTCCA-1	5.06947	-0.0550034
AGCTCTCCATCCCACT-1	5.22953	10.7458
AGCTCTCGTAGGCTGA-1	0.864329	2.24469
AGCTCTCGTCACACGC-1	5.33505	9.99787
AGCTCTCGTCCAGTGC-1	4.26801	9.78348
AGCTCTCGTCCGTTAA-1	6.19173	10.4722
AGCTCTCGTCCTAGCG-1	-8.42192	-3.49968
AGCTCTCGTTGGGACA-1	5.09006	2.49253
AGCTCTCTCGACCAGC-1	3.73862	10.2295
AGCTCTCTCGACGGAA-1	4.92239	10.3144
AGCTCTCTCGATAGAA-1	5.76011	-7.83963
AGCTCTCTCTTAGCCC-1	0.743048	1.90433
AGCTCTCTCTTTCCTC-1	5.0837	10.0554
AGCTTGAAGAGGACGG-1	5.4661	9.88936
AGCTTGACAAGTTCTG-1	2.7156	3.37816
AGCTTGACAATGAATG-1	-8.98105	5.29562
AGCTTGACACTTAACG-1	3.79396	10.1691
AGCTTGACAGGGTTAG-1	6.36747	0.89493
AGCTTGACATCAGTAC-1	5.05523	8.86532
AGCTTGACATTTCAGG-1	4.71507	6.96006
AGCTTGAGTACAGCAG-1	6.12431	9.41139
AGCTTGAGTGTGAAAT-1	3.80004	10.0243
AGCTTGAGTTACGCGC-1	6.24242	10.8522
AGCTTGATCGCTTAGA-1	-9.23581	5.66982
AGCTTGATCGGATGGA-1	6.02212	9.61526
AGCTTGATCTACTATC-1	1.5686	1.19322
AGCTTGATCTCCGGTT-1	6.16312	-6.65722
AGCTTGATCTGTCAAG-1	4.98045	9.57075
AGGCCACAGCAGACTG-1	5.29901	9.86911
AGGCCACAGGCTATCT-1	7.09343	-7.10487
AGGCCACAGGGCACTA-1	5.7103	-4.95818
AGGCCACAGTGGAGAA-1	6.15176	-7.06293
AGGCCACCACAGAGGT-1	9.06241	-6.12113
AGGCCACCAGATGGGT-1	3.33827	9.95507
AGGCCACCAGTTCCCT-1	4.4988	-7.27258
AGGCCACCATGGTCAT-1	4.01895	-7.36774
AGGCCACGTATTACCG-1	0.902399	2.7137
AGGCCACGTCCGAATT-1	4.28503	9.92744
AGGCCACGTGACTCAT-1	5.3057	8.70922
AGGCCACGTGGACGAT-1	0.921266	0.99065
AGGCCACTCATGCAAC-1	4.82299	9.80375
AGGCCACTCCAAACAC-1	-9.64321	-0.36008
AGGCCACTCCCATTTA-1	5.80974	0.299016
AGGCCACTCCGCATAA-1	6.98292	-5.9495
AGGCCACTCCGGGTGT-1	5.12351	9.92934
AGGCCACTCGCGGATC-1	5.79596	8.82092
AGGCCGTAGGATGGTC-1	3.5639	9.77151
AGGCCGTAGGCATGTG-1	5.80819	10.9289
AGGCCGTAGTGGGCTA-1	7.41325	3.31224
AGGCCGTCACACCGCA-1	6.27581	1.31862
AGGCCGTCACATCCAA-1	4.18808	9.70253
AGGCCGTCACCATCCT-1	5.31659	-4.74885
AGGCCGTCAGCCAATT-1	-6.60369	-8.2045
AGGCCGTCAGTGGAGT-1	4.76985	-6.28015
AGGCCGTGTCACTTCC-1	4.11019	-4.62682
AGGCCGTGTCGGCACT-1	4.83269	10.6296
AGGCCGTGTCTAAAGA-1	3.45526	10.2879
AGGCCGTGTCTCTTAT-1	-7.28385	-5.71423
AGGCCGTGTTAAGATG-1	-9.57524	4.65196
AGGCCGTGTTATGCGT-1	4.57262	9.06218
AGGCCGTTCAACGGCC-1	4.84311	8.19747
AGGCCGTTCAATACCG-1	5.55768	2.83492
AGGCCGTTCACTTATC-1	6.76895	1.60042
AGGCCGTTCACTTCAT-1	4.84307	10.4442
AGGCCGTTCAGCAACT-1	3.59707	9.50071
AGGGAGTAGAAGATTC-1	4.84036	6.14635
AGGGAGTAGGGAAACA-1	4.57141	9.01023
AGGGAGTAGTCTTGCA-1	5.66508	8.83581
AGGGAGTCAAGACACG-1	6.53324	8.7711
AGGGAGTCACGGTTTA-1	5.50816	9.70185
AGGGAGTCAGTTCCCT-1	-0.838311	-6.57878
AGGGAGTGTAAACCTC-1	9.0992	-8.21872
AGGGAGTGTATAGTAG-1	4.64774	9.63958
AGGGAGTGTCACTTCC-1	5.7462	-7.98318
AGGGAGTGTTCCGTCT-1	1.56121	-0.337679
AGGGAGTGTTGGGACA-1	0.935612	0.841957
AGGGAGTTCACAAACC-1	4.62355	10.213
AGGGAGTTCCAAACTG-1	5.11062	9.81502
AGGGAGTTCCGTCAAA-1	5.32857	8.69609
AGGGAGTTCGGAATCT-1	1.15708	0.803648
AGGGATGAGACGCACA-1	5.26423	10.1364
AGGGATGAGAGAACAG-1	5.38445	10.4552
AGGGATGAGGGTCTCC-1	5.15926	10.2532
AGGGATGAGTGGGCTA-1	4.37648	9.40543
AGGGATGCAAGGTTCT-1	4.25571	-5.1727
AGGGATGCACAACGTT-1	6.11436	0.791281
AGGGATGCAGACGTAG-1	4.2597	9.39872
AGGGATGCAGCGTCCA-1	4.16662	10.4503
AGGGATGCAGGATTGG-1	2.68622	2.80052
AGGGATGCAGGTCGTC-1	11.7589	-2.2405
AGGGATGCATTGGTAC-1	6.36919	9.05027
AGGGATGGTCATATGC-1	3.46483	9.93005
AGGGATGGTCGTCTTC-1	5.16336	3.38572
AGGGATGGTGCCTTGG-1	6.14297	9.25536
AGGGATGGTTGCGCAC-1	4.80938	8.47713
AGGGATGGTTTAGCTG-1	3.92097	10.4445
AGGGATGTCCGCTGTT-1	4.91897	8.21773
AGGGATGTCCTTTCTC-1	5.23743	9.34015
AGGGATGTCTATCGCC-1	5.21925	10.4414
AGGGTGAAGATGGCGT-1	6.03451	-5.16959
AGGGTGAAGGATGGTC-1	6.69331	9.96403
AGGGTGAAGTCAAGCG-1	3.85983	-4.18042
AGGGTGAAGTCCAGGA-1	5.79795	11.0572
AGGGTGACAACAACCT-1	7.08595	3.25461
AGGGTGACAAGTAGTA-1	-7.56424	-7.70688
AGGGTGACAATACGCT-1	4.43622	-0.358032
AGGGTGACACGGTAGA-1	0.56356	1.44929
AGGGTGACATGAGCGA-1	6.11487	10.3481
AGGGTGAGTACACCGC-1	5.68494	10.4741
AGGGTGAGTATAGTAG-1	5.60898	9.52007
AGGGTGAGTCGAGATG-1	5.1813	9.16509
AGGGTGAGTCTGATCA-1	1.10776	2.14771
AGGGTGAGTGCACCAC-1	-2.97585	-0.151076
AGGGTGATCACATGCA-1	4.33336	9.98332
AGGGTGATCACGGTTA-1	5.93217	8.37291
AGGGTGATCAGCAACT-1	4.6363	10.1062
AGGGTGATCCTCAATT-1	6.11485	-4.58508
AGGGTGATCCTTTACA-1	5.41668	9.47378
AGGGTGATCCTTTCTC-1	4.77906	1.40878
AGGGTGATCGCAGGCT-1	4.41162	-6.63418
AGGGTGATCGCTTAGA-1	4.10265	10.3099
AGGGTGATCTGTCAAG-1	4.49185	9.26035
AGGGTGATCTTCCTTC-1	4.64567	8.99482
AGGTCATAGACTTGAA-1	3.16084	9.51434
AGGTCATAGTTGTCGT-1	5.01907	5.65192
AGGTCATCATCCTAGA-1	4.18503	-5.15323
AGGTCATCATGTCTCC-1	-7.42321	-7.14939
AGGTCATGTTATCCGA-1	3.61038	-3.83883
AGGTCATGTTCGTGAT-1	4.99415	4.32423
AGGTCATTCAACACGT-1	5.12198	7.68493
AGGTCATTCGCAAACT-1	3.93875	9.90394
AGGTCATTCGTGTAGT-1	7.34472	1.88867
AGGTCATTCTATCGCC-1	5.91983	9.85052
AGGTCATTCTGGTATG-1	2.54258	2.74564
AGGTCCGAGCCCAATT-1	3.5114	2.84441
AGGTCCGAGGCAGTCA-1	2.55291	-9.26543
AGGTCCGCAATTCCTT-1	5.75812	9.9219
AGGTCCGCACAACGCC-1	5.11719	8.82771
AGGTCCGCACCGATAT-1	3.04933	-6.37311
AGGTCCGCATTTCACT-1	5.85676	8.44318
AGGTCCGGTCCTAGCG-1	4.71565	10.4157
AGGTCCGGTTTGTTTC-1	5.31237	-8.3265
AGGTCCGTCAACCAAC-1	1.0917	1.10989
AGGTCCGTCCGGGTGT-1	7.60049	3.51349
AGGTCCGTCGCTAGCG-1	7.37333	2.53943
AGGTCCGTCGGAAACG-1	0.911348	2.41612
AGGTCCGTCTGCGACG-1	5.8246	10.8146
AGTAGTCAGAGTCGGT-1	7.31539	3.17925
AGTAGTCAGCCGCCTA-1	7.2874	2.51398
AGTAGTCAGTCAATAG-1	6.04389	-0.0746359
AGTAGTCCAGTGACAG-1	0.81048	2.71722
AGTAGTCCATCGGAAG-1	5.23201	10.5337
AGTAGTCGTAAATACG-1	6.51089	-6.38374
AGTAGTCGTACAGTTC-1	5.31391	7.46971
AGTAGTCGTCGGCACT-1	5.67554	9.62906
AGTAGTCGTCTGGAGA-1	12.7675	5.15829
AGTAGTCGTGCGAAAC-1	-8.84415	0.929238
AGTAGTCGTGTCCTCT-1	5.66628	10.5075
AGTAGTCGTTAAAGAC-1	3.20676	-6.33417
AGTAGTCGTTTGTTTC-1	4.16106	9.6081
AGTAGTCTCATCGATG-1	-6.74616	-6.95757
AGTAGTCTCCAAGCCG-1	-8.03952	4.65315
AGTAGTCTCGTAGGAG-1	11.4004	-4.93165
AGTAGTCTCGTGGACC-1	5.56239	9.62858
AGTAGTCTCTCTGAGA-1	1.05162	1.40487
AGTAGTCTCTGCGTAA-1	4.88407	6.57616
AGTAGTCTCTGTCAAG-1	4.3449	10.449
AGTAGTCTCTTGCAAG-1	5.8852	3.80315
AGTCTTTAGAAGGGTA-1	5.82949	3.19906
AGTCTTTAGATCCTGT-1	1.14434	1.82663
AGTCTTTAGCACACAG-1	3.41756	-2.73617
AGTCTTTAGCCACCTG-1	5.77088	9.84818
AGTCTTTAGGTGCTTT-1	-8.0568	-6.93001
AGTCTTTAGTAAGTAC-1	5.70457	9.21119
AGTCTTTAGTCACGCC-1	2.98136	3.49359
AGTCTTTCACGTAAGG-1	3.37353	9.25279
AGTCTTTCAGAGTGTG-1	1.47131	2.56061
AGTCTTTGTCCAGTGC-1	5.10197	8.51035
AGTCTTTGTGAAATCA-1	5.89719	10.4514
AGTCTTTTCATGCAAC-1	6.17153	10.6317
AGTCTTTTCCTTCAAT-1	8.86295	-8.82411
AGTGAGGAGAGAACAG-1	1.02196	1.87895
AGTGAGGAGCGTAATA-1	4.56156	10.4558
AGTGAGGAGTACACCT-1	6.9697	3.02355
AGTGAGGAGTATGACA-1	6.08172	10.5492
AGTGAGGCAGCTGTAT-1	6.14592	9.36598
AGTGAGGGTATTAGCC-1	-2.66837	-6.19449
AGTGAGGGTCAGAAGC-1	7.33855	-5.57125
AGTGAGGGTCGTTGTA-1	5.12389	0.783412
AGTGAGGGTGTTGGGA-1	4.26206	9.83147
AGTGAGGTCCCAGGTG-1	4.91351	10.0015
AGTGAGGTCGTCGTTC-1	6.0949	10.3329
AGTGGGAAGTTTCCTT-1	3.22535	9.95218
AGTGGGACACAGATTC-1	4.90579	9.59318
AGTGGGACACCCATGG-1	6.92177	-5.18836
AGTGGGACAGACGCCT-1	5.90733	9.25252
AGTGGGACAGTATAAG-1	5.34852	5.00302
AGTGGGACATAGTAAG-1	5.13884	10.03
AGTGGGACATTCTCAT-1	6.40111	-4.19301
AGTGGGAGTAGAGTGC-1	5.93302	9.01383
AGTGGGAGTTAAGACA-1	5.65667	9.40536
AGTGGGAGTTAAGATG-1	4.35091	-6.96051
AGTGGGAGTTCAGCGC-1	3.2903	9.49471
AGTGGGAGTTGGACCC-1	-7.08699	2.14966
AGTGGGATCCGTCATC-1	-9.66321	0.886985
AGTGGGATCGAGAACG-1	5.4873	0.571135
AGTGGGATCGTTGACA-1	12.001	-4.96659
AGTGGGATCTGCAAGT-1	4.36762	10.4017
AGTGGGATCTTGTATC-1	5.39769	10.6835
AGTGTCAAGATCCGAG-1	6.18294	9.52796
AGTGTCAAGATGCGAC-1	5.81638	10.1542
AGTGTCAAGCGCTCCA-1	3.21804	-3.11595
AGTGTCAAGCTGCAAG-1	4.55662	7.20541
AGTGTCAAGTCCAGGA-1	4.96263	10.3254
AGTGTCAAGTTAAGTG-1	-9.27478	4.41691
AGTGTCACAAGTACCT-1	4.96408	-6.07654
AGTGTCACAATGTAAG-1	-10.0216	3.0462
AGTGTCACACCGATAT-1	5.6091	8.52789
AGTGTCACACCGCTAG-1	4.66355	9.1255
AGTGTCACATGCCTAA-1	-7.68782	3.15641
AGTGTCACATGTTGAC-1	5.57056	9.94615
AGTGTCAGTACATCCA-1	5.60901	9.12783
AGTGTCAGTCTCCCTA-1	6.20722	10.4676
AGTGTCAGTTCTGAAC-1	4.83925	6.91097
AGTGTCATCAGCGATT-1	5.95532	10.0678
AGTGTCATCGTGGTCG-1	5.20633	5.32717
AGTGTCATCTCCAGGG-1	4.91262	6.14895
AGTGTCATCTTTACAC-1	5.03681	6.35824
AGTTGGTAGACTAAGT-1	5.37822	10.5738
AGTTGGTAGGATATAC-1	5.08401	8.61575
AGTTGGTAGGCACATG-1	-10.3643	1.50515
AGTTGGTAGGCTAGAC-1	4.56872	9.40402
AGTTGGTAGGGATGGG-1	7.61667	-8.05027
AGTTGGTAGGTAAACT-1	4.9997	6.24068
AGTTGGTAGGTGCAAC-1	4.92059	-5.68031
AGTTGGTCAACACCCG-1	-1.96458	11.6373
AGTTGGTCAAGAAGAG-1	6.27099	9.98859
AGTTGGTCACTTCTGC-1	5.55459	9.17087
AGTTGGTCAGCTGTTA-1	4.24074	8.33179
AGTTGGTCATAACCTG-1	0.677209	2.00712
AGTTGGTGTAAAGGAG-1	5.21319	4.74791
AGTTGGTGTAGCACGA-1	4.96065	10.623
AGTTGGTGTCGCATCG-1	4.31961	9.80852
AGTTGGTGTTGTTTGG-1	5.13189	8.13758
AGTTGGTTCGGCCGAT-1	4.70633	9.02161
AGTTGGTTCTCAAACG-1	1.26966	0.770089
AGTTGGTTCTGACCTC-1	5.22263	6.61172
ATAACGCAGAACAACT-1	3.91567	10.2735
ATAACGCAGAGCTGGT-1	6.38173	1.85557
ATAACGCAGCTCCCAG-1	-6.87831	-8.03065
ATAACGCAGTGAACAT-1	6.73513	1.88428
ATAACGCAGTGTACGG-1	4.08693	-1.16973
ATAACGCCAGGACGTA-1	-6.37146	4.58375
ATAACGCGTAGAGGAA-1	4.02962	-0.552131
ATAACGCGTCATCCCT-1	-9.07639	5.93041
ATAACGCGTGTTAAGA-1	6.8997	-4.98061
ATAACGCGTGTTTGGT-1	6.46774	10.4682
ATAACGCGTTCTGAAC-1	-9.72262	-0.562247
ATAAGAGAGCCACTAT-1	5.43628	9.61177
ATAAGAGAGGCGATAC-1	-9.78974	4.27888
ATAAGAGAGGGTATCG-1	-5.77432	-5.49048
ATAAGAGAGGTGATAT-1	5.19132	0.415872
ATAAGAGCAACGCACC-1	3.32518	-8.68044
ATAAGAGCAAGGACAC-1	8.50902	-6.62241
ATAAGAGCAGATGGGT-1	5.61127	9.5895
ATAAGAGCATCTCCCA-1	5.17435	4.57864
ATAAGAGGTGCAACGA-1	3.35383	9.43075
ATAAGAGTCCAAACAC-1	5.93677	0.564976
ATAAGAGTCCCATTAT-1	5.16492	10.4094
ATAAGAGTCCTTCAAT-1	5.0931	9.59951
ATAAGAGTCTGGTATG-1	5.05053	-7.10764
ATAGACCAGACAGACC-1	6.2208	-4.21168
ATAGACCAGGAACTGC-1	5.05193	10.0496
ATAGACCAGGGATCTG-1	4.62115	6.89777
ATAGACCAGTAGGTGC-1	6.33472	2.53879
ATAGACCAGTTAACGA-1	6.36934	3.53155
ATAGACCCAATGGTCT-1	4.0456	-5.47578
ATAGACCCAGGAACGT-1	8.53737	-8.79738
ATAGACCCATGAACCT-1	7.22566	1.01681
ATAGACCGTCCAAGTT-1	6.19217	4.08445
ATAGACCGTCGACTGC-1	0.729667	2.50067
ATAGACCGTGACTCAT-1	5.4833	9.41656
ATAGACCGTTGGTTTG-1	7.97757	2.39505
ATAGACCTCAGGTTCA-1	5.71923	9.54719
ATAGACCTCCGTTGCT-1	6.69973	-5.79395
ATAGACCTCGAATCCA-1	5.53994	10.2685
ATAGACCTCTAACTTC-1	4.91191	6.48802
ATAGACCTCTGTTTGT-1	3.57566	10.0644
ATCACGAAGAGCTTCT-1	5.95044	9.87502
ATCACGAAGATGTAAC-1	5.4083	8.88555
ATCACGAAGCCAGTAG-1	6.05382	10.0669
ATCACGAAGCGATATA-1	4.92587	6.94942
ATCACGAAGGGTCTCC-1	-2.50996	-7.26533
ATCACGAAGTGTGAAT-1	5.88597	10.1951
ATCACGACAAGTTCTG-1	5.24787	9.62144
ATCACGACAGATTGCT-1	0.641498	2.23624
ATCACGACATGCATGT-1	4.96878	7.25922
ATCACGACATTGTGCA-1	5.48112	9.9661
ATCACGAGTACATGTC-1	-3.39946	13.9594
ATCACGAGTCGGCATC-1	3.26053	-6.46705
ATCACGAGTGACTACT-1	4.80847	8.45686
ATCACGAGTGCATCTA-1	12.7781	5.42766
ATCACGAGTGGACGAT-1	6.00742	9.27265
ATCACGATCATATCGG-1	-8.80973	6.06695
ATCACGATCCCGGATG-1	8.05892	2.27016
ATCATCTAGAAACCGC-1	4.54428	-5.32798
ATCATCTAGAAGAAGC-1	5.29264	10.3429
ATCATCTAGCACACAG-1	8.35823	-8.67583
ATCATCTAGCCACCTG-1	5.36809	-8.03844
ATCATCTAGGCACATG-1	5.28786	10.1834
ATCATCTAGGCTAGAC-1	0.942752	2.55164
ATCATCTAGGGTCGAT-1	5.67107	10.0083
ATCATCTAGTTTGCGT-1	8.2587	2.42193
ATCATCTCACGTCTCT-1	7.90008	2.6619
ATCATCTCACTGCCAG-1	6.54864	0.621532
ATCATCTCATAGAAAC-1	-7.10224	4.93659
ATCATCTCATCCCATC-1	5.88515	1.0447
ATCATCTGTCGCCATG-1	-6.80332	-8.43023
ATCATCTGTCTAAACC-1	7.28295	2.50137
ATCATCTGTGAGGGAG-1	11.9499	-3.85558
ATCATCTGTGGCGAAT-1	-7.65394	-6.49167
ATCATCTGTTCGAATC-1	3.53987	9.51241
ATCATCTTCAACGCTA-1	5.3585	4.27149
ATCATCTTCCGTCAAA-1	4.94662	7.20794
ATCATCTTCCTACAGA-1	5.66677	9.93603
ATCATCTTCGCCGTGA-1	4.37436	7.66208
ATCATCTTCGGCTACG-1	4.1149	9.11064
ATCATCTTCGTGACAT-1	6.04636	9.64949
ATCATGGAGGCAAAGA-1	4.70559	8.6718
ATCATGGCAAAGCGGT-1	5.21194	8.37193
ATCATGGCACCATCCT-1	1.0266	2.80383
ATCATGGCATCGTCGG-1	5.76319	4.25166
ATCATGGCATTATCTC-1	12.6739	-4.23418
ATCATGGGTATATGAG-1	7.49486	-8.32365
ATCATGGGTGACTCAT-1	12.7717	5.53998
ATCATGGGTGAGTGAC-1	4.96474	9.21613
ATCATGGGTGCCTGCA-1	4.81307	6.86138
ATCATGGGTGCGGTAA-1	5.35175	5.78391
ATCATGGGTTACGCGC-1	5.48989	6.32468
ATCATGGTCCCAGGTG-1	6.0669	9.15093
ATCATGGTCTGCCAGG-1	4.16711	9.74065
ATCCACCAGACAAGCC-1	4.57516	9.56939
ATCCACCAGATCTGCT-1	8.17642	3.26764
ATCCACCAGGGAACGG-1	8.26412	-8.38458
ATCCACCAGGTAAACT-1	3.2139	2.16545
ATCCACCAGTCGTTTG-1	5.89591	9.3234
ATCCACCAGTGTCCCG-1	5.83444	10.425
ATCCACCCATGCCCGA-1	6.03953	10.4906
ATCCACCGTACAGTTC-1	3.78391	9.75748
ATCCACCGTATCGCAT-1	5.93146	9.48463
ATCCACCGTGCATCTA-1	6.49504	9.68476
ATCCACCGTGTAACGG-1	6.88406	1.4484
ATCCACCTCGTCCAGG-1	0.849931	1.72753
ATCCACCTCTCTGCTG-1	3.41127	-2.32802
ATCCACCTCTGATTCT-1	4.6742	9.1379
ATCCGAAAGCCCAATT-1	5.02185	6.84916
ATCCGAAAGTGGTAGC-1	-3.24624	-5.91241
ATCCGAAAGTGGTCCC-1	4.72198	9.76998
ATCCGAACACCAGTTA-1	12.9549	6.02166
ATCCGAACAGCGTTCG-1	5.88387	10.3835
ATCCGAACAGTCACTA-1	5.62073	1.53086
ATCCGAAGTCTGGTCG-1	4.79988	8.64879
ATCCGAAGTTGCTCCT-1	4.89102	9.76405
ATCCGAATCCATGCTC-1	8.74151	-8.79379
ATCCGAATCCCAGGTG-1	4.6474	6.3797
ATCCGAATCTTACCGC-1	6.47331	10.609
ATCCGAATCTTGAGGT-1	6.35997	10.0617
ATCGAGTCACCTCGTT-1	5.54438	-5.44712
ATCGAGTCACTTGGAT-1	5.04701	9.85097
ATCGAGTCATACAGCT-1	-4.31677	-6.14365
ATCGAGTCATCTATGG-1	5.73631	10.8233
ATCGAGTCATGCGCAC-1	13.2498	6.11471
ATCGAGTGTGCTTCTC-1	-6.50614	3.69291
ATCGAGTTCCCGACTT-1	5.01718	8.85426
ATCGAGTTCTGGCGAC-1	11.7406	-4.68947
ATCTACTAGCAACGGT-1	-1.86934	-7.21534
ATCTACTAGCTAACTC-1	3.44903	9.98123
ATCTACTAGGTGACCA-1	5.06754	9.99752
ATCTACTAGTGGAGAA-1	5.08754	9.3085
ATCTACTCAAAGAATC-1	3.70384	9.87951
ATCTACTCAATCGAAA-1	4.80433	9.22791
ATCTACTCATGAACCT-1	-7.78175	-6.60527
ATCTACTGTCGACTAT-1	6.23162	0.813224
ATCTACTGTTCGTCTC-1	6.43368	-5.2793
ATCTACTGTTGAACTC-1	4.77827	10.2514
ATCTACTTCACCCTCA-1	4.89131	10.8411
ATCTACTTCGCTTGTC-1	6.06869	1.55919
ATCTACTTCGTTACGA-1	5.35797	9.35549
ATCTACTTCTTGTACT-1	4.53287	-6.85584
ATCTGCCAGACCTAGG-1	4.71513	6.66056
ATCTGCCAGGCTCTTA-1	7.18512	3.46922
ATCTGCCAGTGGACGT-1	4.56284	9.37563
ATCTGCCCATGGTCTA-1	1.52	2.68285
ATCTGCCCATTTGCCC-1	7.45694	-5.65985
ATCTGCCGTCAATGTC-1	7.17738	1.71876
ATCTGCCGTGTGTGCC-1	6.04123	10.1997
ATCTGCCGTGTTTGGT-1	5.14132	5.50947
ATCTGCCGTTTGACTG-1	4.25835	-0.336576
ATCTGCCTCGGAGCAA-1	1.21355	0.870005
ATCTGCCTCGGCGCTA-1	-0.336898	-9.33623
ATCTGCCTCTTTAGGG-1	3.44832	10.0412
ATGAGGGAGAATTCCC-1	5.53377	9.9102
ATGAGGGAGGTAAACT-1	4.84354	10.1013
ATGAGGGAGGTCATCT-1	12.1279	-4.54963
ATGAGGGAGTATGACA-1	13.0476	5.88973
ATGAGGGCAACTTGAC-1	5.4126	8.87332
ATGAGGGCACAGCGTC-1	4.15651	9.99913
ATGAGGGCAGGCAGTA-1	5.83161	1.44089
ATGAGGGCAGTATGCT-1	6.17644	-6.76621
ATGAGGGCATAGTAAG-1	-6.84406	-5.71956
ATGAGGGCATCCAACA-1	5.56181	10.31
ATGAGGGGTCGGCATC-1	4.96918	10.9814
ATGAGGGGTGTTCGAT-1	5.86451	9.16296
ATGAGGGTCATCGCTC-1	3.09398	9.67015
ATGAGGGTCCTTTCGG-1	4.9018	9.53485
ATGAGGGTCGCACTCT-1	4.87073	9.01755
ATGAGGGTCGGTTCGG-1	4.84757	9.94704
ATGAGGGTCTGCTTGC-1	6.63095	-3.68531
ATGCGATAGAAGGGTA-1	6.05664	10.5831
ATGCGATAGAATAGGG-1	5.49408	7.3631
ATGCGATAGAATGTTG-1	2.73122	9.64025
ATGCGATAGATGCGAC-1	2.78979	9.72857
ATGCGATAGTATGACA-1	5.36245	-8.95775
ATGCGATAGTGTACTC-1	-9.96197	3.05326
ATGCGATCAATGAAAC-1	12.6293	-4.13621
ATGCGATCACTAAGTC-1	4.42913	-6.90611
ATGCGATCAGAGCCAA-1	5.01242	8.22206
ATGCGATCAGCTCGCA-1	2.7244	9.85917
ATGCGATCATTACCTT-1	5.61713	8.75585
ATGCGATGTACCTACA-1	6.34114	10.4284
ATGCGATGTCAGAAGC-1	6.60612	2.9685
ATGCGATGTCATACTG-1	9.12371	-6.21924
ATGCGATGTTACGCGC-1	4.65667	9.72833
ATGCGATTCAAAGTAG-1	7.08479	2.03168
ATGCGATTCTTCCTTC-1	4.6104	7.05048
ATGGGAGAGCGAGAAA-1	5.51028	9.13082
ATGGGAGAGGACGAAA-1	-7.15899	-7.0106
ATGGGAGAGTTAACGA-1	5.08308	10.3871
ATGGGAGCAGCGAACA-1	4.82094	0.134549
ATGGGAGCAGTGGGAT-1	6.45684	0.880426
ATGGGAGCATGTTCCC-1	1.61537	-0.212189
ATGGGAGGTAGTGAAT-1	4.93202	8.96329
ATGGGAGGTGAGCGAT-1	5.89454	2.86527
ATGGGAGGTTGGTAAA-1	5.25512	5.37597
ATGGGAGTCAGTTTGG-1	4.58858	-0.121433
ATGGGAGTCCGCGGTA-1	6.34254	3.79985
ATGGGAGTCGGCCGAT-1	4.3015	10.4829
ATGGGAGTCGTAGGTT-1	4.22791	9.98887
ATGTGTGAGATTACCC-1	4.52384	-5.09536
ATGTGTGAGCTTTGGT-1	6.59417	1.43218
ATGTGTGAGGCATTGG-1	5.07668	8.25462
ATGTGTGAGGTACTCT-1	-8.4401	-7.88824
ATGTGTGAGTGTACCT-1	5.22123	8.55575
ATGTGTGCACGGTAAG-1	1.28501	1.57157
ATGTGTGCACTTACGA-1	7.59785	3.4204
ATGTGTGCAGGATCGA-1	4.59489	8.71086
ATGTGTGCATAGACTC-1	5.74952	4.21369
ATGTGTGCATCGTCGG-1	3.71686	8.74267
ATGTGTGCATGGTAGG-1	7.72623	1.51813
ATGTGTGCATTCTTAC-1	5.10399	9.10298
ATGTGTGGTAAACGCG-1	4.98562	-8.4295
ATGTGTGGTACTTCTT-1	6.91581	-6.62192
ATGTGTGGTCCTGCTT-1	1.21651	2.71486
ATGTGTGGTGGTCTCG-1	4.69846	3.0741
ATGTGTGGTTCACGGC-1	-7.079	-7.64312
ATGTGTGTCATTCACT-1	2.43194	-6.92297
ATGTGTGTCCGTTGTC-1	4.28992	-0.306971
ATGTGTGTCGCAAACT-1	3.39172	-3.40796
ATTACTCCAATCGGTT-1	6.33511	1.65323
ATTACTCCACCCATTC-1	4.49406	6.63967
ATTACTCCACCTGGTG-1	5.2114	9.56492
ATTACTCCAGGGCATA-1	4.04105	-6.66655
ATTACTCCATGCAATC-1	-10.4827	2.1759
ATTACTCCATGCCTAA-1	4.09522	9.91734
ATTACTCCATGGTTGT-1	5.39086	5.98948
ATTACTCGTGCACCAC-1	3.24591	9.41815
ATTACTCGTGCTTCTC-1	4.12218	10.4646
ATTACTCGTGGGTCAA-1	5.84842	0.779274
ATTACTCGTGTGGCTC-1	4.71757	9.35084
ATTACTCTCACGGTTA-1	6.37714	10.6985
ATTACTCTCTCGAGTA-1	-7.50737	5.38898
ATTACTCTCTGCTGCT-1	2.75503	-4.08156
ATTACTCTCTGTGCAA-1	1.38219	1.42707
ATTATCCAGAGGACGG-1	6.12632	10.3714
ATTATCCAGCACAGGT-1	6.20434	10.3561
ATTATCCAGCACCGCT-1	7.04884	-4.92285
ATTATCCAGCAGATCG-1	6.50407	3.27852
ATTATCCAGGGCTTGA-1	6.18143	-4.78309
ATTATCCCAGCCTATA-1	0.91885	2.77024
ATTATCCGTCCTCCAT-1	4.97916	7.13448
ATTATCCGTGGTCCGT-1	5.47257	9.80393
ATTATCCTCTGTTTGT-1	7.77575	-7.92781
ATTCTACAGCGATAGC-1	4.84454	9.62338
ATTCTACAGGCATGGT-1	5.68525	9.87446
ATTCTACAGGCCCGTT-1	6.63117	3.26894
ATTCTACAGGCTCAGA-1	5.70549	11.1973
ATTCTACAGTGAACAT-1	12.5053	-3.9945
ATTCTACCAAGTCTGT-1	4.77232	1.08163
ATTCTACCAATCTACG-1	0.541855	1.91919
ATTCTACCAGACGCTC-1	5.89957	9.87119
ATTCTACCATCCGTGG-1	4.23277	10.5033
ATTCTACGTAAGTGGC-1	0.539185	1.64493
ATTCTACGTCTAGCGC-1	5.02342	6.84419
ATTCTACGTCTGGAGA-1	7.48161	1.95274
ATTCTACGTGATAAGT-1	6.18935	10.0551
ATTCTACGTTAAGTAG-1	-4.91586	4.90215
ATTCTACTCAGCTCTC-1	3.10271	-3.82386
ATTCTACTCCCTAATT-1	5.54653	10.0627
ATTCTACTCCGTCAAA-1	5.77141	9.63991
ATTCTACTCGAGCCCA-1	5.06199	6.02917
ATTCTACTCGGAAATA-1	5.29747	9.71035
ATTCTACTCTTGCAAG-1	5.13289	10.6674
ATTCTACTCTTGTTTG-1	8.04636	-8.40441
ATTGGACAGCCCTAAT-1	-7.30474	-6.70134
ATTGGACAGCCGATTT-1	6.06457	9.90375
ATTGGACAGCCGCCTA-1	4.99948	6.99295
ATTGGACAGCTCCTTC-1	6.03061	3.26656
ATTGGACAGTGGTCCC-1	5.63864	8.24663
ATTGGACCAGTATAAG-1	5.42333	10.2832
ATTGGACGTACCCAAT-1	2.72347	-4.39008
ATTGGACGTCGCGGTT-1	-6.35112	-5.32044
ATTGGACTCTCGTTTA-1	0.662047	1.85698
ATTGGTGCAAATTGCC-1	5.39456	10.6243
ATTGGTGCAACACGCC-1	-7.18919	-7.53012
ATTGGTGCAAGTTAAG-1	7.21482	3.04771
ATTGGTGCAATCCAAC-1	11.5983	-3.45756
ATTGGTGCACGTCAGC-1	5.57416	9.53961
ATTGGTGCAGCCTTTC-1	3.52347	10.2041
ATTGGTGCATGTAAGA-1	6.19443	9.08241
ATTGGTGGTATAGTAG-1	6.16319	10.5191
ATTGGTGGTCAGATAA-1	5.06725	10.6527
ATTGGTGGTCCGTGAC-1	5.98909	-5.05533
ATTGGTGGTGCAGACA-1	-7.7136	4.242
ATTGGTGTCAGAGCTT-1	5.33918	9.69998
ATTGGTGTCCAGGGCT-1	4.98718	10.1692
ATTGGTGTCTGGTTCC-1	4.20272	9.96019
ATTGGTGTCTTAACCT-1	5.55409	8.4317
ATTTCTGAGACTAGAT-1	11.5507	-3.1076
ATTTCTGAGCAGCGTA-1	5.20001	5.10509
ATTTCTGCAAGAAGAG-1	5.03711	10.0291
ATTTCTGCACACTGCG-1	3.621	9.753
ATTTCTGCACAGGCCT-1	-8.68228	-6.56859
ATTTCTGCACGTGAGA-1	6.88104	-7.91898
ATTTCTGCAGGGTTAG-1	7.68899	-8.58755
ATTTCTGCAGTATGCT-1	3.65655	9.1709
ATTTCTGCATGACATC-1	-10.0702	2.40567
ATTTCTGCATTTCACT-1	-5.41843	-5.4629
ATTTCTGGTAAATGAC-1	2.83777	9.73665
ATTTCTGGTAGCTGCC-1	5.36671	10.3997
ATTTCTGGTCCAGTGC-1	4.81129	9.47012
ATTTCTGGTCGTGGCT-1	3.29621	2.04528
ATTTCTGGTTTGCATG-1	4.31837	7.14897
ATTTCTGTCCACGCAG-1	-3.8636	-5.97085
ATTTCTGTCTCACATT-1	3.43775	3.24463
CAACCAAAGACAAAGG-1	5.56477	6.48166
CAACCAAAGAGGTAGA-1	3.58825	10.1469
CAACCAAAGATGAGAG-1	12.6531	-4.23814
CAACCAAAGCTGTCTA-1	0.839314	2.53845
CAACCAACAATGGATA-1	-6.7878	4.17454
CAACCAACACATCTTT-1	5.92573	10.0395
CAACCAAGTCGATTGT-1	5.01277	10.7711
CAACCAAGTCGCTTCT-1	6.54652	9.67329
CAACCAAGTCTGATCA-1	5.24704	-4.92807
CAACCAAGTGAGTATA-1	4.76106	10.1642
CAACCAAGTGATGTGG-1	7.94526	-8.01422
CAACCAATCATTTGGG-1	5.02296	6.96372
CAACCAATCGTTTATC-1	4.88176	10.9745
CAACCAATCGTTTGCC-1	4.65785	10.2464
CAACCTCAGAGGACGG-1	6.49753	-5.46741
CAACCTCAGCGACGTA-1	4.85994	7.65078
CAACCTCAGGATTCGG-1	-1.22725	-6.50122
CAACCTCAGGCATTGG-1	-3.45231	-3.56165
CAACCTCAGGCCCTCA-1	3.9062	-1.55207
CAACCTCAGTCGATAA-1	-3.75372	13.1667
CAACCTCAGTGTGAAT-1	3.34282	9.66664
CAACCTCCAATCAGAA-1	5.04078	10.4056
CAACCTCCAATGGTCT-1	6.70122	1.42955
CAACCTCCACCAGGTC-1	4.48344	-0.574964
CAACCTCCAGACAAAT-1	3.19783	10.0404
CAACCTCCAGCCTTGG-1	-7.86764	-5.09976
CAACCTCCAGCCTTTC-1	3.42037	9.92097
CAACCTCCATGCAATC-1	-8.43153	5.71661
CAACCTCGTTATGTGC-1	3.47844	9.82081
CAACCTCGTTCCACAA-1	3.87379	9.8882
CAACCTCGTTGCGCAC-1	4.50686	7.12062
CAACCTCTCACAAACC-1	-6.43978	-4.52758
CAACCTCTCACTATTC-1	5.45732	0.138643
CAACCTCTCAGCTCGG-1	5.82751	-6.33145
CAACCTCTCAGGATCT-1	4.88159	6.31759
CAACCTCTCTGGTATG-1	-9.59792	5.32317
CAACCTCTCTTGCCGT-1	5.99048	4.34457
CAACTAGAGAGTCGGT-1	-7.93134	-6.73786
CAACTAGAGGGCTTCC-1	4.99299	10.3519
CAACTAGAGTTCGCGC-1	7.78886	2.91543
CAACTAGCACACTGCG-1	7.87919	-8.48564
CAACTAGCATCGGACC-1	3.82642	1.56564
CAACTAGGTAAGGATT-1	5.52689	9.89812
CAACTAGGTCATACTG-1	1.97312	-9.57359
CAACTAGGTCCGTTAA-1	3.47631	9.65283
CAACTAGGTCTAGAGG-1	7.10557	-8.94526
CAACTAGGTGAAATCA-1	5.93084	10.2389
CAACTAGGTTGGTTTG-1	4.25104	9.91802
CAACTAGTCATGCTCC-1	4.98748	7.76164
CAACTAGTCATTGCGA-1	11.9176	-4.40038
CAACTAGTCCTATGTT-1	-1.19593	-10.3614
CAACTAGTCCTCAACC-1	8.36716	-8.55826
CAACTAGTCGTACGGC-1	0.87325	1.26573
CAACTAGTCTACTCAT-1	5.40236	9.84665
CAACTAGTCTCAAACG-1	0.432143	1.63647
CAACTAGTCTCAACTT-1	7.47207	1.64301
CAAGAAAAGAGGTACC-1	4.04224	9.24873
CAAGAAAAGAGTAAGG-1	6.79512	-8.60904
CAAGAAAAGCCGTCGT-1	5.09249	9.51016
CAAGAAAAGCTAGCCC-1	5.97742	9.23432
CAAGAAAAGCTTTGGT-1	5.40699	10.0294
CAAGAAAAGGACAGAA-1	6.15518	-4.53988
CAAGAAAAGGCCATAG-1	7.14718	-9.21987
CAAGAAAAGGTTACCT-1	-10.0554	1.85407
CAAGAAACAAAGTGCG-1	6.35074	2.69525
CAAGAAACAGTCGATT-1	11.9803	-5.12104
CAAGAAACATGCAACT-1	6.20026	-5.59938
CAAGAAACATGTCCTC-1	3.91159	9.73588
CAAGAAACATTACCTT-1	4.97218	10.5831
CAAGAAACATTGAGCT-1	4.37959	10.0971
CAAGAAAGTAGGCTGA-1	5.64082	10.6803
CAAGAAAGTCAGAATA-1	6.52213	9.36613
CAAGAAAGTCGAGTTT-1	5.83694	9.177
CAAGATCAGCCGTCGT-1	4.95154	7.97135
CAAGATCAGCCTATGT-1	3.24082	9.96137
CAAGATCAGGGTGTTG-1	5.23741	10.3065
CAAGATCAGTCGATAA-1	6.31325	10.2506
CAAGATCAGTGCTGCC-1	4.80672	9.74119
CAAGATCCAAAGGTGC-1	4.4318	9.3673
CAAGATCGTAAATACG-1	6.01716	2.46802
CAAGATCGTAGCTGCC-1	1.40634	3.03768
CAAGATCGTGAACCTT-1	11.9816	-3.48642
CAAGATCGTGACAAAT-1	1.09144	2.67267
CAAGATCGTTTGACAC-1	1.45151	3.12144
CAAGATCTCGCCCTTA-1	6.33261	-4.81975
CAAGATCTCTGAGTGT-1	6.08377	10.1226
CAAGATCTCTGCAGTA-1	4.65326	7.21244
CAAGGCCAGACTAAGT-1	4.15096	9.9013
CAAGGCCAGAGCCTAG-1	4.77566	9.95711
CAAGGCCAGAGGTTAT-1	6.54506	-6.39252
CAAGGCCAGCCCGAAA-1	6.41651	9.74803
CAAGGCCAGGGTCGAT-1	5.12854	6.39971
CAAGGCCAGTACATGA-1	4.60143	7.66529
CAAGGCCAGTGTTAGA-1	3.64818	10.0629
CAAGGCCAGTTAACGA-1	1.5287	-6.86085
CAAGGCCCAGACAAGC-1	5.27342	2.78916
CAAGGCCCAGTTAACC-1	-5.30595	4.66979
CAAGGCCGTAGCTAAA-1	4.49251	8.81146
CAAGGCCGTATGAAAC-1	8.78333	-6.15286
CAAGGCCGTCTGATTG-1	5.30242	7.58317
CAAGGCCTCAAGCCTA-1	7.11956	2.20962
CAAGGCCTCCTGCCAT-1	5.04774	0.657505
CAAGGCCTCGAATGGG-1	5.0176	7.22024
CAAGGCCTCTATGTGG-1	4.85987	9.54646
CAAGTTGAGACGCAAC-1	6.03138	9.29371
CAAGTTGAGATTACCC-1	4.75388	6.30732
CAAGTTGAGCTAACTC-1	4.85831	9.29348
CAAGTTGCAAAGTGCG-1	4.77563	9.05302
CAAGTTGCACCTATCC-1	5.04063	5.52764
CAAGTTGCAGCTCCGA-1	3.01943	-7.20578
CAAGTTGCATCCCACT-1	4.50756	0.0401952
CAAGTTGGTCCCTACT-1	5.49042	10.762
CAAGTTGGTGAGCGAT-1	5.24781	7.23081
CAAGTTGGTTGTGGCC-1	5.00097	6.97141
CAAGTTGTCACCACCT-1	1.67497	-9.98924
CAAGTTGTCACCGTAA-1	5.76854	4.45947
CAAGTTGTCAGAGACG-1	5.44515	6.21989
CAAGTTGTCGCCAGCA-1	5.42194	9.27928
CAAGTTGTCTAAGCCA-1	3.29039	9.33712
CACAAACAGAGTCTGG-1	5.68814	1.19495
CACAAACAGCGTTGCC-1	6.19206	3.96835
CACAAACAGGCAGGTT-1	3.50252	-2.15343
CACAAACAGTCACGCC-1	5.69774	10.1935
CACAAACGTGCAACGA-1	6.69416	3.16117
CACAAACTCAAGGTAA-1	5.49688	9.72097
CACAAACTCAGAGGTG-1	5.36235	9.94255
CACAAACTCGTGACAT-1	5.93251	8.72315
CACAAACTCGTTGCCT-1	-8.04614	-6.30605
CACAAACTCTCGGACG-1	6.536	2.24703
CACAAACTCTTATCTG-1	5.58994	4.53763
CACACAAAGAAACCAT-1	8.29397	-8.13654
CACACAAAGACAAAGG-1	2.80538	9.77072
CACACAAAGGCTACGA-1	3.09222	9.88505
CACACAAAGGCTAGAC-1	5.46298	-8.04526
CACACAAAGTGGTCCC-1	4.30811	10.3071
CACACAACAAACTGCT-1	4.79195	0.415654
CACACAACAAGAGTCG-1	4.68701	-0.209482
CACACAACAAGTCTGT-1	5.68584	1.17059
CACACAACACAGGAGT-1	12.0228	-4.43583
CACACAACAGATCTGT-1	2.96476	9.68612
CACACAAGTAAGGGCT-1	4.83858	-5.46889
CACACAAGTACCGAGA-1	5.43932	-5.4702
CACACAAGTCAGAAGC-1	5.95544	10.8325
CACACAAGTCATACTG-1	-10.0844	2.17603
CACACAAGTCCATGAT-1	-6.30608	-7.11934
CACACAAGTTTCGCTC-1	4.54507	-0.478211
CACACAATCAGTACGT-1	5.12548	8.98862
CACACAATCATAAAGG-1	4.77877	9.25538
CACACAATCCTGCAGG-1	1.23894	2.25166
CACACCTAGCGATATA-1	5.53678	0.903826
CACACCTAGCGTGAAC-1	-9.21048	4.86906
CACACCTAGGACAGCT-1	1.18731	2.7222
CACACCTAGTATCGAA-1	4.72952	10.1616
CACACCTCACCGAATT-1	5.94914	10.645
CACACCTCACGGTGTC-1	1.14998	2.95145
CACACCTCAGTGAGTG-1	6.39693	10.2118
CACACCTGTATATGAG-1	6.54093	10.5244
CACACCTGTTCCACGG-1	3.11276	9.5147
CACACCTGTTTGCATG-1	4.40687	7.58407
CACACCTTCAGTACGT-1	4.01451	-6.35725
CACACCTTCCATGCTC-1	3.6288	9.80526
CACACCTTCTCAAACG-1	4.84352	-7.88905
CACACTCAGCCCGAAA-1	5.10887	7.2445
CACACTCAGCTGATAA-1	4.88739	10.5065
CACACTCCAACTTGAC-1	4.45942	9.46117
CACACTCCAGTATCTG-1	5.89367	0.393986
CACACTCCATGCAACT-1	6.13341	3.61167
CACACTCCATGGTAGG-1	6.00979	9.37503
CACACTCCATTCGACA-1	5.07266	9.7105
CACACTCGTATATCCG-1	0.939587	2.42181
CACACTCTCAATAAGG-1	6.69385	3.70575
CACACTCTCACCAGGC-1	4.46997	10.2643
CACACTCTCACTGGGC-1	4.03462	10.1167
CACAGGCAGACCGGAT-1	4.97095	6.06333
CACAGGCAGAGACTAT-1	0.452932	1.68443
CACAGGCCAAGAAAGG-1	5.89582	9.33497
CACAGGCGTAAGTGGC-1	-3.25534	13.2452
CACAGGCGTTCCATGA-1	-9.93333	0.0994247
CACAGGCGTTTAGCTG-1	11.447	-3.26656
CACAGGCTCCCTCAGT-1	5.75007	10.6946
CACAGGCTCCGAACGC-1	3.57848	9.56447
CACAGGCTCGAGGTAG-1	4.81983	10.5546
CACAGGCTCTCTTGAT-1	1.22258	2.98331
CACAGTAAGACTGTAA-1	5.5609	11.0182
CACAGTAAGCCACGTC-1	5.25537	6.09869
CACAGTAAGCCCAACC-1	5.66816	11.0164
CACAGTAAGTACGCCC-1	2.32351	-5.11671
CACAGTAAGTCGTTTG-1	6.07248	9.79399
CACAGTACAGCCTATA-1	5.04509	5.81586
CACAGTACAGGAATCG-1	1.86203	-6.12083
CACAGTACATCAGTCA-1	12.588	-4.03065
CACAGTAGTCTTCTCG-1	3.68242	9.47274
CACAGTAGTGCACTTA-1	4.71018	1.21671
CACAGTATCAAGAAGT-1	5.43501	5.77274
CACAGTATCAGAGGTG-1	4.66599	10.7603
CACAGTATCCTTGGTC-1	6.94459	-8.07561
CACAGTATCGTGACAT-1	1.59688	2.67565
CACATAGAGAAGGGTA-1	5.3537	10.1934
CACATAGAGACAGACC-1	15.056	1.17318
CACATAGAGAGCCCAA-1	5.75866	-5.74255
CACATAGAGCCACGCT-1	4.24072	9.89194
CACATAGAGCTCAACT-1	5.98198	10.3061
CACATAGAGGCTCTTA-1	4.57286	9.48015
CACATAGAGTTCGATC-1	0.867104	1.63446
CACATAGCACGCATCG-1	5.11717	10.1397
CACATAGCAGACAAGC-1	4.68681	7.72602
CACATAGCAGCCAGAA-1	5.24151	7.61157
CACATAGGTTTGTTTC-1	5.26901	10.2876
CACATAGTCCTTTCTC-1	12.4237	-4.48151
CACATTTAGGATGTAT-1	4.82878	6.62274
CACATTTAGTAATCCC-1	4.20736	9.88472
CACATTTAGTGTCCAT-1	6.76377	0.7674
CACATTTGTAGCTTGT-1	5.06111	8.38087
CACATTTGTCTCGTTC-1	12.7917	5.5146
CACATTTGTCTTCAAG-1	6.09024	9.58967
CACATTTGTTCTCATT-1	5.30895	11.0886
CACATTTTCCTAGTGA-1	0.871514	2.43557
CACCACTAGCTCAACT-1	5.58355	9.49907
CACCACTAGGTACTCT-1	5.48321	10.861
CACCACTCAAGCCCAC-1	6.23928	10.2644
CACCACTCACTTCTGC-1	6.28599	9.01991
CACCACTCAGCTGGCT-1	4.75658	0.533874
CACCACTCAGTCAGCC-1	5.55472	4.58647
CACCACTGTAAGAGGA-1	4.12171	9.1048
CACCACTGTAGAGGAA-1	5.65014	9.99042
CACCACTGTCCTGCTT-1	4.44662	9.89473
CACCACTGTGTTTGTG-1	5.7364	4.59183
CACCACTTCACTCTTA-1	4.94285	7.11585
CACCACTTCCAGTAGT-1	5.48574	8.75605
CACCACTTCGCAAACT-1	3.55842	-7.5265
CACCACTTCGTCCAGG-1	5.55258	8.17486
CACCACTTCTGTACGA-1	3.98486	10.5526
CACCAGGAGAAGGGTA-1	1.55952	-0.0547173
CACCAGGAGGATGTAT-1	5.31544	9.69723
CACCAGGAGTACACCT-1	4.47882	9.4133
CACCAGGCAGTGACAG-1	3.80371	8.65824
CACCAGGGTAAACGCG-1	0.740936	2.32591
CACCAGGGTACAAGTA-1	12.3341	-3.96575
CACCAGGGTACTTCTT-1	6.25525	1.34012
CACCAGGGTCGGATCC-1	6.93464	2.18714
CACCAGGGTCTGATTG-1	2.74055	-9.18188
CACCAGGGTGAAGGCT-1	6.33375	3.07546
CACCAGGGTTACGTCA-1	3.80351	-7.43876
CACCAGGGTTGACGTT-1	5.60473	9.29133
CACCAGGTCAAACCAC-1	4.76794	0.0543528
CACCAGGTCAGCTCGG-1	-10.4589	1.63324
CACCAGGTCAGGCAAG-1	4.48536	-0.0311285
CACCAGGTCCACGTGG-1	4.84237	9.57136
CACCAGGTCGGAAACG-1	5.23259	9.0288
CACCTTGAGATAGGAG-1	5.47436	11.1198
CACCTTGAGCCAACAG-1	4.94662	4.90065
CACCTTGAGGCTAGCA-1	4.99965	6.032
CACCTTGAGTCACGCC-1	3.555	9.54154
CACCTTGAGTCCATAC-1	5.80757	4.09823
CACCTTGCAAGCCCAC-1	5.28271	10.6589
CACCTTGCAAGTACCT-1	4.71444	9.59677
CACCTTGCACCATGTA-1	5.20378	9.72001
CACCTTGCATATGAGA-1	5.01855	9.73712
CACCTTGCATTGGTAC-1	6.2418	3.68714
CACCTTGGTACCGTAT-1	4.87406	1.15629
CACCTTGGTCAACATC-1	1.1511	2.85058
CACCTTGGTCAGATAA-1	6.22894	10.7798
CACCTTGGTCTAGAGG-1	6.11432	10.0075
CACCTTGTCTCGCTTG-1	8.24815	2.72924
CACTCCACACAGACAG-1	6.24408	10.5328
CACTCCACATGCGCAC-1	7.72641	-7.7759
CACTCCAGTCTTCAAG-1	6.83891	2.24502
CACTCCAGTGGTCCGT-1	5.30829	9.39125
CACTCCATCGATCCCT-1	3.59618	9.98954
CACTCCATCGGATGTT-1	4.74003	7.4051
CAGAATCAGAGGTTGC-1	1.16619	0.854492
CAGAATCAGCACACAG-1	6.12798	3.85421
CAGAATCAGCCAGTTT-1	0.969076	1.13172
CAGAATCAGGAGCGAG-1	4.88731	9.79848
CAGAATCAGTTGAGTA-1	-6.46642	-3.64246
CAGAATCCAAGTTAAG-1	5.62625	10.0412
CAGAATCCAATCTGCA-1	3.92551	9.64233
CAGAATCCAGCTGTGC-1	6.26516	9.94642
CAGAATCCAGTAAGAT-1	5.4402	10.5337
CAGAATCGTACGCACC-1	4.70167	9.56165
CAGAATCGTACTCAAC-1	-8.9716	5.47933
CAGAATCGTATGAAAC-1	4.57993	9.47153
CAGAATCGTCCATGAT-1	3.84456	8.53601
CAGAATCGTCGGCACT-1	5.18312	7.36032
CAGAATCGTCTGATCA-1	4.60089	10.935
CAGAATCGTGACAAAT-1	0.806807	1.22766
CAGAATCTCACAGTAC-1	5.77918	10.2031
CAGAATCTCCGATATG-1	7.97533	-8.73843
CAGAATCTCGGCGGTT-1	6.03422	10.6578
CAGAATCTCTCGTATT-1	6.40513	10.2016
CAGAGAGAGAAAGTGG-1	-7.67415	-7.07426
CAGAGAGAGACTTTCG-1	4.961	6.9936
CAGAGAGAGATCGGGT-1	-8.35559	-6.62273
CAGAGAGAGCTAAACA-1	4.59127	9.14504
CAGAGAGCAAACGCGA-1	-8.88858	-1.2064
CAGAGAGCAAGCGAGT-1	6.98086	-8.89628
CAGAGAGCACAGATTC-1	5.13429	4.51902
CAGAGAGCAGCTTAAC-1	5.2198	9.07818
CAGAGAGCAGGAATGC-1	6.58431	10.4925
CAGAGAGCATGGGACA-1	4.30131	-6.65852
CAGAGAGGTACGACCC-1	1.46204	-9.92605
CAGAGAGGTCGACTAT-1	4.16679	9.07012
CAGAGAGGTGTGAAAT-1	0.945709	2.19064
CAGAGAGGTGTGGTTT-1	6.80999	2.44242
CAGAGAGGTTGAGGTG-1	5.3251	10.1286
CAGAGAGTCAAGCCTA-1	1.47863	1.77922
CAGAGAGTCACGGTTA-1	3.93765	-8.33542
CAGAGAGTCATTGCGA-1	4.64428	7.39999
CAGAGAGTCCGTCAAA-1	5.53738	9.01475
CAGAGAGTCTGGCGAC-1	3.89865	8.96611
CAGAGAGTCTGGGCCA-1	4.94465	10.5868
CAGATCAAGAAACCGC-1	4.70664	-7.95761
CAGATCAAGGAATCGC-1	4.05968	-6.34843
CAGATCAAGGCAGGTT-1	6.73126	-3.62259
CAGATCACAAACGTGG-1	6.70562	-7.21467
CAGATCACATCCTTGC-1	0.773268	2.40057
CAGATCAGTAGCGTAG-1	2.60813	-4.57584
CAGATCAGTCCTCCAT-1	12.2563	-3.94764
CAGATCAGTCGCGAAA-1	4.16032	10.5763
CAGATCAGTGTAATGA-1	6.8163	-5.11402
CAGATCAGTTCACCTC-1	3.57291	9.94434
CAGATCATCAACGGGA-1	4.67228	6.79639
CAGATCATCACCATAG-1	4.57319	9.98047
CAGATCATCCTTGGTC-1	3.26063	9.7531
CAGATCATCTAGCACA-1	2.51729	-9.42045
CAGCAGCAGCCAACAG-1	5.98352	9.04417
CAGCAGCAGGATGGTC-1	5.54931	7.78741
CAGCAGCAGTGCCATT-1	3.83085	10.0924
CAGCAGCCACCAGCAC-1	5.80687	10.4983
CAGCAGCCACTTACGA-1	11.5216	-2.70805
CAGCAGCCATGCTGGC-1	3.96995	9.34112
CAGCAGCCATTACGAC-1	3.64033	9.86418
CAGCAGCGTCTACCTC-1	4.83859	9.06194
CAGCAGCGTGTCAATC-1	5.20729	9.03049
CAGCAGCTCGTATCAG-1	3.78547	9.73448
CAGCAGCTCTCACATT-1	2.8906	9.64434
CAGCAGCTCTGCTGCT-1	-4.5116	3.38546
CAGCAGCTCTTATCTG-1	4.45682	-0.377733
CAGCATAAGAAGGCCT-1	0.494092	1.87958
CAGCATAAGCATGGCA-1	4.56949	8.07508
CAGCATAAGGCCATAG-1	5.26528	8.05324
CAGCATACAAGGTTTC-1	3.34344	9.96052
CAGCATACAATTGCTG-1	5.02586	8.85307
CAGCATACAGCGAACA-1	4.32897	10.2024
CAGCATACAGCTGCAC-1	3.77557	10.4247
CAGCATACATTCGACA-1	4.19595	9.56197
CAGCATAGTAAATGAC-1	3.98138	9.91573
CAGCATAGTCAATGTC-1	-4.90296	3.76919
CAGCATAGTCTGGAGA-1	5.2542	10.7139
CAGCATAGTGAAATCA-1	6.7465	3.80716
CAGCATAGTTCACCTC-1	-7.50238	-7.56676
CAGCATAGTTCCCGAG-1	4.7467	6.73542
CAGCATAGTTGAACTC-1	0.705993	1.35237
CAGCATATCCACGACG-1	4.70101	-0.199666
CAGCATATCCCACTTG-1	4.07131	10.4186
CAGCATATCCGGGTGT-1	4.48431	9.54185
CAGCATATCGGACAAG-1	4.07827	10.1101
CAGCATATCGGCGGTT-1	4.14971	10.4173
CAGCATATCTTTACGT-1	6.44063	10.4306
CAGCCGAAGCCCAGCT-1	6.45558	10.3645
CAGCCGAAGCTAGTCT-1	5.70759	-6.42379
CAGCCGAAGGAATGGA-1	6.13785	3.68172
CAGCCGAAGTATGACA-1	9.26736	-6.16301
CAGCCGAAGTGACATA-1	10.0595	-5.80408
CAGCCGACACTGTCGG-1	12.0614	-4.41463
CAGCCGACATGGTCAT-1	1.3159	1.11561
CAGCCGAGTATATGGA-1	-8.64179	-6.53122
CAGCCGAGTCTTGCGG-1	4.94495	6.09085
CAGCCGATCTGTACGA-1	-6.27131	-6.27404
CAGCGACAGGAGTTTA-1	5.54071	8.87231
CAGCGACAGTGTGAAT-1	5.91631	9.15656
CAGCGACAGTTATCGC-1	7.61584	1.53732
CAGCGACCAAGCCTAT-1	0.762861	2.57931
CAGCGACCAATCGAAA-1	4.83505	6.53038
CAGCGACCACATAACC-1	4.99142	10.423
CAGCGACCACCATGTA-1	5.82658	8.01459
CAGCGACCATTTGCTT-1	1.17811	1.75822
CAGCGACGTACCGTTA-1	8.4696	-8.63392
CAGCGACGTATATCCG-1	3.99176	-6.60331
CAGCGACGTATTAGCC-1	-2.14451	12.6691
CAGCGACGTCGCTTTC-1	5.18797	6.69597
CAGCGACGTGATGTCT-1	5.13637	9.281
CAGCGACTCAGCTTAG-1	5.46475	8.11252
CAGCGACTCGAATGCT-1	5.85197	2.69716
CAGCTAAAGAGAACAG-1	5.5606	4.56889
CAGCTAAAGCCCTAAT-1	3.30964	9.55148
CAGCTAAAGGAGCGAG-1	4.24763	9.43058
CAGCTAACACCAGATT-1	4.84738	7.32808
CAGCTAACACTTAACG-1	4.04211	10.1158
CAGCTAACATGCCTTC-1	1.17648	2.97633
CAGCTAAGTAAGTTCC-1	6.56526	9.6923
CAGCTAATCCGTAGTA-1	5.77248	8.87304
CAGCTGGAGGACGAAA-1	4.89407	6.56855
CAGCTGGAGGCACATG-1	6.04583	10.1319
CAGCTGGCAATAGAGT-1	3.20088	9.67717
CAGCTGGCACCCTATC-1	-10.0767	0.499
[truncated: 68,038 more rows]
