# Supplementary material for: Single-cell epigenomics and spatiotemporal transcriptomics reveal human cerebellar development
Source: Nat Commun. 2023 Nov 22;14:7613. doi: 10.1038/s41467-023-43568-6 (PMC10665552; doi:10.1038/s41467-023-43568-6)
Supplement: Supplementary file 6 — Supplementary Data 3 [file 41467_2023_43568_MOESM6_ESM.xlsx]

## Sheet: Supplementary Data 3
Sheet 3: UMAP coordinate data of ATAC-seq
	UMAP_1	UMAP_2
AAACGAAAGAAGAGTG-5	0.0788335	2.12946
AAACGAAAGACACGGT-3	-0.686373	2.77762
AAACGAAAGAGCACTG-8	10.4066	-6.34459
AAACGAAAGATGGGAA-9	4.03938	-3.36075
AAACGAAAGCACCATT-8	8.70768	-5.09367
AAACGAAAGCACGTAG-1	-3.34305	9.78247
AAACGAAAGCAGAATT-5	-4.74854	10.0066
AAACGAAAGCCGCTGT-4	6.97942	7.23821
AAACGAAAGCGCACAA-6	8.34622	7.4604
AAACGAAAGCGCGTTC-5	8.5893	-2.67826
AAACGAAAGCGTATCT-3	-5.46254	-2.53507
AAACGAAAGCGTTGCC-6	-6.20422	6.63664
AAACGAAAGCGTTGCC-7	-6.27307	6.55014
AAACGAAAGCTGAATA-2	1.9929	-6.93753
AAACGAAAGCTGGAGT-6	-1.0327	9.61808
AAACGAAAGGAACCGT-6	-8.11141	-6.04405
AAACGAAAGGAACCGT-7	-7.51048	-6.14184
AAACGAAAGGCAGTGT-3	0.00799994	3.16688
AAACGAAAGGCGACTA-1	4.26775	11.4299
AAACGAAAGGCGTAGT-1	-2.81591	-4.219
AAACGAAAGGCTGGAT-3	-3.8993	-0.716406
AAACGAAAGGGCGAAG-2	8.98048	-5.89566
AAACGAAAGGGTATCG-2	-1.47103	0.458194
AAACGAAAGGTGAACC-2	-0.385838	3.10626
AAACGAAAGTAACATG-2	-6.68985	-7.63555
AAACGAAAGTACGACG-6	-5.36766	-1.54031
AAACGAAAGTACGACG-7	-6.5198	-6.0775
AAACGAAAGTCCCGCA-2	-2.60698	7.29393
AAACGAAAGTCGAGCA-6	10.1455	-0.411016
AAACGAAAGTGATTAG-1	-4.60629	-4.85492
AAACGAAAGTTCAAGA-3	-4.37108	-2.42571
AAACGAAAGTTGCGCC-8	-3.00984	4.58467
AAACGAACAAACCCTA-2	-4.90409	0.742063
AAACGAACAACTACTG-5	8.4846	4.24624
AAACGAACAAGGAACC-5	-0.207585	12.3998
AAACGAACAATCACTG-6	7.01651	0.248625
AAACGAACAATCACTG-7	-2.3444	-2.46872
AAACGAACAATTGGCT-8	8.31907	8.38196
AAACGAACACAGCTTA-5	-2.57298	2.25408
AAACGAACACCTTGTC-3	-9.66321	0.665644
AAACGAACACGTTACA-2	-5.72758	-2.10382
AAACGAACACTCGGAC-1	-4.95194	-4.26919
AAACGAACAGACTAAA-4	6.76815	-2.06778
AAACGAACAGATGGCA-6	-0.460438	12.2632
AAACGAACAGATTGTC-8	-1.3275	11.5445
AAACGAACAGGCAAGT-1	-3.06915	-3.96899
AAACGAACAGGTAACG-8	6.54552	1.88764
AAACGAACAGGTAACG-9	7.91218	2.89384
AAACGAACATCCCGGA-1	-6.39791	-0.657105
AAACGAACATCTCACC-9	9.49979	-3.14208
AAACGAACATGCGCTG-1	-7.79061	-0.445147
AAACGAACATGTAGAA-1	-6.61744	-3.97892
AAACGAACATTAACGC-3	2.68658	9.43518
AAACGAACATTCTTTG-6	9.11965	1.44041
AAACGAACATTGATGC-1	-3.48484	-4.29032
AAACGAACATTTCACT-3	-8.19217	-0.891866
AAACGAACATTTCTTG-5	-2.9312	7.43117
AAACGAAGTAACAATG-8	10.1034	-0.283047
AAACGAAGTAATGCAA-6	-4.31734	7.65772
AAACGAAGTAATGCAA-7	-6.35205	8.23145
AAACGAAGTACAAGCG-5	7.07891	-3.52732
AAACGAAGTACGTATC-1	-7.47036	-3.54424
AAACGAAGTAGAACGC-9	-4.82852	8.67896
AAACGAAGTATATGGA-6	-3.94522	5.94115
AAACGAAGTATATGGA-7	-1.76517	5.49166
AAACGAAGTATTGTGC-5	-5.13335	5.19442
AAACGAAGTCAATCCA-8	2.03858	-5.41703
AAACGAAGTCATCAAC-2	-6.90919	-4.93161
AAACGAAGTCCGGTAC-5	-1.95313	9.35393
AAACGAAGTCCTTATT-2	-8.62404	-2.85246
AAACGAAGTCGACTGC-3	-4.00906	1.21893
AAACGAAGTCGAGAAC-1	-6.73445	-3.95932
AAACGAAGTCGCGCTA-4	-3.70004	5.611
AAACGAAGTCTGTGTA-7	-0.509859	11.0459
AAACGAAGTCTGTTGA-3	6.09282	2.86729
AAACGAAGTGAGTCGA-6	9.77884	-1.8668
AAACGAAGTGAGTCGA-7	7.82652	-2.70193
AAACGAAGTGTAGGAC-1	-3.73574	-4.11006
AAACGAAGTGTGTGTT-8	-7.14444	7.06855
AAACGAAGTTAGCTCA-6	8.27815	-0.667938
AAACGAAGTTAGCTCA-7	8.53453	-0.2934
AAACGAAGTTCCGGCA-4	8.67793	1.23431
AAACGAAGTTCTCGAA-4	9.14588	1.2001
AAACGAAGTTCTGAAC-3	-6.55525	6.92563
AAACGAAGTTCTTTCA-8	7.8605	-2.34703
AAACGAAGTTGCAGAG-4	-5.78355	-6.22133
AAACGAAGTTTCGTTT-2	-3.9079	8.29178
AAACGAATCAAACCCA-2	-5.11365	-2.24501
AAACGAATCAAGAGGC-1	-4.59369	-4.08824
AAACGAATCACTGATG-2	0.596673	2.18163
AAACGAATCACTGGTA-8	10.1588	-5.43574
AAACGAATCAGCACGC-4	0.118831	-10.8874
AAACGAATCATCATGG-2	-6.30208	-0.895921
AAACGAATCCCTACCA-8	-3.10251	5.716
AAACGAATCCGAGGAA-2	-4.03592	-0.761571
AAACGAATCGAACCGC-3	-5.54811	-8.37191
AAACGAATCGATCTTT-6	8.76344	-5.51143
AAACGAATCGATCTTT-7	9.06596	-4.15152
AAACGAATCGCAAACT-6	11.6835	-5.79054
AAACGAATCGCAAACT-7	11.0836	-6.40485
AAACGAATCGCACCTT-3	-4.68859	-5.34709
AAACGAATCGCCAGAC-4	-5.06937	-8.46783
AAACGAATCGCTAGTA-3	-7.31249	-6.94644
AAACGAATCGCTTGAA-2	-0.301503	5.78732
AAACGAATCGGTACTA-1	3.42415	-2.386
AAACGAATCGTGATAC-8	7.52233	3.9111
AAACGAATCGTGTGCG-2	-8.10123	-1.4758
AAACGAATCTCATCCG-3	-6.87496	-1.10989
AAACGAATCTCCTTAA-2	1.39874	1.57934
AAACGAATCTGCCGAG-1	-7.9496	-3.31798
AAACGAATCTGTTTAC-6	9.74986	0.222544
AAACGAATCTTACGGA-8	-6.87562	-7.62211
AAACGAATCTTGCGCT-5	8.48697	4.43905
AAACGAATCTTGCGCT-6	-5.04659	7.41166
AAACGAATCTTGGCCT-8	-0.0961768	12.6075
AAACTCGAGAACGTTA-8	1.12927	-8.4168
AAACTCGAGAAGCCGT-6	-3.75194	-0.0997077
AAACTCGAGAAGGGCG-5	6.89629	3.94518
AAACTCGAGAAGGGCG-8	2.14393	-12.1412
AAACTCGAGAGATTAC-8	-2.1677	8.61183
AAACTCGAGAGCCACA-4	3.67969	-1.90083
AAACTCGAGAGGAACA-2	-7.40888	-3.3134
AAACTCGAGATCTCAC-3	3.44636	1.31371
AAACTCGAGCAACTGG-4	-4.96926	-5.57233
AAACTCGAGCAATAAC-3	-7.8125	-4.20024
AAACTCGAGCAGGACT-3	-6.06749	0.400208
AAACTCGAGCGAGCTA-2	-2.19235	-1.46957
AAACTCGAGCGGACAT-3	0.374465	0.00976278
AAACTCGAGCTCGGCT-6	1.64671	9.98969
AAACTCGAGCTCGGCT-7	1.26312	9.81382
AAACTCGAGGAAGGTA-2	-4.11094	-0.072284
AAACTCGAGGCAAGGG-9	-5.89124	8.19304
AAACTCGAGGCTTAAA-6	-6.52396	6.99897
AAACTCGAGGGATCCA-1	-8.65829	0.821768
AAACTCGAGTAATGTG-8	10.5582	-6.11474
AAACTCGAGTAGAAGG-3	-2.05556	1.41104
AAACTCGAGTCCCTCT-8	6.99912	-4.63608
AAACTCGAGTCGGGAT-2	-7.9106	-4.47759
AAACTCGAGTGAGCTG-5	8.36781	5.55065
AAACTCGAGTGCTGAG-2	-0.699788	6.83539
AAACTCGAGTGCTGAG-4	-7.93588	-7.27654
AAACTCGAGTTAGCGG-2	-5.62233	-7.6608
AAACTCGAGTTCAGGG-4	-5.26068	6.79614
AAACTCGAGTTCGACT-5	8.27998	2.76706
AAACTCGAGTTGAATG-2	8.57616	1.94542
AAACTCGCAAAGAAGG-3	-7.41011	-3.96965
AAACTCGCAAAGCTTC-2	-8.35592	-2.84999
AAACTCGCAAATTGAG-2	-2.80403	5.08075
AAACTCGCAAGATGCG-4	-7.11104	-7.20102
AAACTCGCAAGCGTCC-8	1.00336	-11.5242
AAACTCGCAAGGCTTT-2	-8.11663	-4.32584
AAACTCGCAAGTAACA-9	0.263097	2.0595
AAACTCGCAATCAGGG-9	6.1913	-3.55246
AAACTCGCAATGCATC-2	-0.265836	6.56488
AAACTCGCAATTGCCA-2	-6.23443	-0.715701
AAACTCGCACATGATC-4	-6.41663	6.3618
AAACTCGCACGCTAAT-2	1.78446	-0.0139577
AAACTCGCACTGATTG-2	-6.94513	-9.5107
AAACTCGCACTGGGCT-2	0.0392212	6.20152
AAACTCGCAGATACAA-3	-4.93816	-7.18453
AAACTCGCAGCGTACC-6	-5.63493	8.50886
AAACTCGCAGCGTACC-7	-3.0063	5.77898
AAACTCGCAGGAGCAT-5	2.77185	10.3151
AAACTCGCATAGCCGC-4	-7.91564	-10.8109
AAACTCGCATAGGCGA-6	10.1448	-2.15039
AAACTCGCATAGGCGA-7	10.3053	-2.34936
AAACTCGCATCCTCGT-3	-1.36338	3.19021
AAACTCGCATCGTACA-3	10.2597	-6.34746
AAACTCGCATCTCTCG-6	14.9445	-7.97781
AAACTCGCATGGATGG-8	10.6713	-2.77911
AAACTCGCATGGCCTG-2	4.61858	4.79041
AAACTCGGTAAGTGCG-2	-2.10618	-6.11211
AAACTCGGTACCCACG-5	-2.64743	7.1183
AAACTCGGTAGCCATT-2	1.34197	4.15531
AAACTCGGTATCTCAG-3	-1.4517	-3.55972
AAACTCGGTATGCTAC-2	-3.69148	-0.342874
AAACTCGGTATTCTGG-3	-6.96822	-6.67888
AAACTCGGTCACATTG-6	-7.91247	-10.8666
AAACTCGGTCACCGCA-9	-3.42418	7.14109
AAACTCGGTCAGACGA-2	-7.52445	-0.954443
AAACTCGGTCAGCTTA-4	10.4288	-2.68971
AAACTCGGTCATGAGG-3	-7.94086	-3.42704
AAACTCGGTCCCGTGA-9	2.0325	-10.4021
AAACTCGGTCCCTTTG-6	1.00258	9.82354
AAACTCGGTCCCTTTG-7	-1.22632	10.6788
AAACTCGGTCTCGGGT-2	6.73987	2.52203
AAACTCGGTGAGGGTT-6	10.4279	-3.54896
AAACTCGGTGAGGGTT-7	8.79543	-3.16022
AAACTCGGTGCAAAGC-1	-4.9601	-1.99488
AAACTCGGTGCTGGCT-2	-5.79974	6.24109
AAACTCGGTGGAAAGA-2	8.62042	0.662779
AAACTCGGTGGACAGT-3	-7.92533	-1.69574
AAACTCGGTGGATTTC-5	2.69446	-7.7472
AAACTCGGTGGTTCTA-3	-6.48035	-5.20591
AAACTCGGTGTGACCC-8	2.63723	10.8631
AAACTCGGTTGGAGGT-3	-7.79181	-1.73679
AAACTCGGTTGGCTAT-8	-7.27067	9.13226
AAACTCGTCAAAGTAG-5	-0.45384	11.6787
AAACTCGTCAATCGTG-3	-3.8425	6.78624
AAACTCGTCAATTGGC-8	9.36004	-5.21182
AAACTCGTCACCGCGA-8	1.95657	-10.447
AAACTCGTCAGGCCGT-6	-8.6099	-6.4865
AAACTCGTCAGGCCGT-7	-6.72298	-6.92509
AAACTCGTCAGTGTGT-6	-1.18206	1.04139
AAACTCGTCAGTGTGT-7	-4.19961	-7.30785
AAACTCGTCATGAACC-1	1.31537	-1.83964
AAACTCGTCCGGAAAG-5	-0.607753	11.4388
AAACTCGTCCTGGAAT-8	1.46703	-11.5229
AAACTCGTCGCATACA-3	-2.75799	-0.359006
AAACTCGTCGCTACCT-5	-6.98628	8.81457
AAACTCGTCGCTCGGA-8	11.2507	-3.67518
AAACTCGTCGCTTCAC-6	4.64792	-3.27986
AAACTCGTCGCTTCAC-7	3.41625	-4.85717
AAACTCGTCGGGACAA-3	-7.53216	-2.29235
AAACTCGTCGGTCGAC-6	10.2685	-0.780358
AAACTCGTCGGTGATT-5	-0.184866	6.2718
AAACTCGTCGTAGCGC-6	10.1981	-4.62397
AAACTCGTCGTAGCGC-7	10.7866	-3.57052
AAACTCGTCGTTGTTT-6	-8.48201	-6.77611
AAACTCGTCGTTGTTT-7	-5.62499	-5.9178
AAACTCGTCTCCAACC-2	-7.85145	-0.417496
AAACTCGTCTCGTGAA-6	-1.22834	10.5902
AAACTCGTCTTCATAC-9	1.46025	1.77047
AAACTCGTCTTCCAGC-2	-4.31633	-3.5967
AAACTGCAGAATCAGT-9	-6.52104	8.43636
AAACTGCAGACAACGC-3	-2.39131	2.29861
AAACTGCAGACCTATC-2	-6.22378	-3.74592
AAACTGCAGACGCCCT-1	-7.4208	-5.77213
AAACTGCAGAGACTCG-2	-6.44369	-4.80649
AAACTGCAGAGCCTGA-9	-5.90387	-7.41764
AAACTGCAGAGGCAGG-8	-6.32968	6.08924
AAACTGCAGATCACCT-2	-7.62094	0.462289
AAACTGCAGATTCCGT-4	1.25222	-10.7275
AAACTGCAGCACCATT-2	-7.49351	-3.31588
AAACTGCAGCAGGACT-5	5.24244	5.78896
AAACTGCAGCATTCCA-6	-7.27934	8.6749
AAACTGCAGCATTCCA-7	-5.1224	5.35414
AAACTGCAGCCTATAC-6	6.76365	6.99507
AAACTGCAGCCTATAC-7	4.20634	5.01145
AAACTGCAGCGTCTGC-2	-8.54984	-1.17874
AAACTGCAGCTGAGGT-9	6.51127	5.43396
AAACTGCAGGAGGCGA-6	7.0335	1.52795
AAACTGCAGGAGGCGA-7	8.65211	1.54948
AAACTGCAGGATTTGA-8	-6.49628	6.62873
AAACTGCAGGCATGCA-5	-0.0979784	12.9348
AAACTGCAGGCGTAGT-2	-4.41007	-0.371566
AAACTGCAGGGTCCCT-1	-8.54897	0.99525
AAACTGCAGGGTTCTT-2	-7.40119	-3.85529
AAACTGCAGGTAAGTT-8	-7.13357	-10.6562
AAACTGCAGGTCTTTG-9	2.63594	4.38412
AAACTGCAGTACGCGA-9	-2.67931	3.45933
AAACTGCAGTATACGA-6	-5.40258	5.6509
AAACTGCAGTCGAAAT-3	-5.20894	-1.41707
AAACTGCAGTCGAAAT-8	11.4711	-4.93276
AAACTGCAGTTTGGAA-4	-2.62845	5.65268
AAACTGCCAAAGGTCG-6	-7.09837	7.05092
AAACTGCCAAAGGTCG-7	-6.11985	6.55855
AAACTGCCAACATAAG-9	1.42838	-11.1233
AAACTGCCAAGACACG-3	-2.65625	6.90258
AAACTGCCAAGGACCA-6	7.85981	1.77292
AAACTGCCAAGGCGTA-8	7.39546	-2.15702
AAACTGCCAATGACTC-5	3.63517	11.3136
AAACTGCCAATGCACT-4	-4.36716	10.2866
AAACTGCCAATGGCTT-4	3.73057	-1.6914
AAACTGCCACAAACGG-3	-4.47349	-1.32743
AAACTGCCACAGGTAG-6	0.570258	12.7596
AAACTGCCACATTCTT-3	-7.65054	-6.30338
AAACTGCCACGACGAA-4	-7.06918	-6.88772
AAACTGCCAGCAACGA-2	-7.42838	-4.71235
AAACTGCCAGTCAGCC-5	7.23323	8.67118
AAACTGCCAGTTAAAG-3	-6.10073	-2.92483
AAACTGCCATAAAGTG-3	-8.77991	-4.36458
AAACTGCCATAGGCGA-5	-1.8972	0.205528
AAACTGCCATAGTCCA-1	-1.54732	6.17731
AAACTGCCATTCACCC-9	-0.822787	12.3038
AAACTGCCATTCTCGC-2	-9.01419	-0.387287
AAACTGCCATTGATGC-6	-2.93214	2.27993
AAACTGCCATTGATGC-7	-2.41443	2.7291
AAACTGCCATTGTGAC-3	7.98435	0.950014
AAACTGCGTAACACTC-4	-7.88114	-10.3116
AAACTGCGTAAGTGCG-8	7.92396	-4.90245
AAACTGCGTAGAAAGG-3	0.430076	11.9301
AAACTGCGTAGCGTTT-1	-5.82649	-5.1106
AAACTGCGTAGGTCTT-8	-7.99517	-6.83685
AAACTGCGTATCGCGC-6	-0.855545	5.2715
AAACTGCGTATCGCGC-7	-3.23351	5.73568
AAACTGCGTCAACTAC-2	-2.95293	2.62227
AAACTGCGTCACTCTC-2	-6.02631	-8.83502
AAACTGCGTCAGTGCC-6	10.6448	-3.15712
AAACTGCGTCAGTGCC-7	10.7134	-3.0888
AAACTGCGTCGATAGG-1	-6.15498	-3.82917
AAACTGCGTCGATTAC-8	1.63817	-9.64937
AAACTGCGTGAATCAA-9	8.47621	-3.0082
AAACTGCGTGACGCAA-1	-6.85598	-3.44999
AAACTGCGTGATAGAT-6	1.49089	-12.3482
AAACTGCGTGATAGAT-7	1.67351	-12.2477
AAACTGCGTGATTCCA-2	-6.52144	-3.82153
AAACTGCGTGCAACAG-3	-2.20052	10.0746
AAACTGCGTGCAAGAC-8	7.22976	-3.08222
AAACTGCGTGGTCGAA-5	8.22099	-2.5675
AAACTGCGTTAGGAAT-6	0.0846983	6.18125
AAACTGCGTTCCAGTA-2	-7.25744	-0.00384994
AAACTGCGTTGGGAAC-3	-5.1908	-6.4088
AAACTGCGTTTGCGAT-6	8.65562	1.32251
AAACTGCTCACTAGCA-2	-1.05889	-0.176957
AAACTGCTCACTGGTA-3	6.80129	0.454012
AAACTGCTCAGCACTA-1	-4.96563	-5.07427
AAACTGCTCATTCGGA-3	8.45941	6.67805
AAACTGCTCCAAGTCA-2	3.90015	1.7343
AAACTGCTCCCTATTA-1	-7.42217	-4.17207
AAACTGCTCCGAATTG-4	10.5595	-2.24482
AAACTGCTCCGTGCAG-8	8.93162	-4.15924
AAACTGCTCCTCATTA-1	-6.35556	-5.41754
AAACTGCTCCTCCAGT-2	-3.21029	-4.76464
AAACTGCTCGACTCGG-5	3.64589	4.27296
AAACTGCTCGCAAGCC-4	-7.07895	-6.96488
AAACTGCTCGCTTGAA-2	-6.9159	-3.79214
AAACTGCTCGGGACAA-4	-2.69045	-2.95979
AAACTGCTCGGTCGAC-6	-0.791855	-10.8824
AAACTGCTCGGTCGAC-7	-0.839643	-10.7715
AAACTGCTCGTCAACA-3	3.14485	3.16106
AAACTGCTCGTTGTAG-2	-2.59735	-6.05842
AAACTGCTCTACTTTG-3	2.17966	3.29629
AAACTGCTCTAGCAGT-6	-6.51072	7.20564
AAACTGCTCTGAACGT-2	-4.44503	-4.09367
AAACTGCTCTGGCGCA-3	1.43419	1.14076
AAACTGCTCTTACGGA-4	-8.55011	-7.02314
AAACTGCTCTTAGTGG-9	6.75144	1.79984
AAACTGCTCTTTCGAT-5	7.48032	5.17751
AAAGATGAGAACGCCA-5	-5.05033	5.90647
AAAGATGAGACCCTAT-8	0.696772	-7.69361
AAAGATGAGACCGCAA-2	-7.85942	-2.88166
AAAGATGAGACGACTG-2	-5.99442	-7.44755
AAAGATGAGACGACTG-9	7.37533	-3.72836
AAAGATGAGACTAATG-1	-8.78412	0.13769
AAAGATGAGAGTGGTC-5	-1.20412	6.88635
AAAGATGAGATATGAC-6	8.42063	-5.18595
AAAGATGAGATATGAC-7	8.61976	-0.46774
AAAGATGAGCACGTAG-2	5.84778	-1.02098
AAAGATGAGCAGGAGG-3	-8.01728	-3.34154
AAAGATGAGCATGATA-2	3.04929	2.57145
AAAGATGAGCCATTCA-6	8.97963	7.75718
AAAGATGAGCCCATGC-3	7.16197	7.31177
AAAGATGAGCCTGTAT-1	8.57888	4.28171
AAAGATGAGCGAATAT-2	-1.4851	1.20721
AAAGATGAGCGCCTAC-2	1.54995	1.13848
AAAGATGAGCTGCCAC-6	4.60706	16.0161
AAAGATGAGGACTAGC-3	-5.58939	-1.15718
AAAGATGAGGAGGCGA-3	3.1407	3.91366
AAAGATGAGGATGCCA-3	-5.84103	0.671696
AAAGATGAGGCTTCGC-8	9.28453	-4.28032
AAAGATGAGGTTAGTA-2	-3.83109	-1.90789
AAAGATGAGGTTGTGG-2	-7.66144	-2.06947
AAAGATGAGTACAACA-4	1.8799	-9.44762
AAAGATGAGTATAGTG-6	10.2904	-3.7364
AAAGATGAGTATAGTG-7	10.364	-3.42197
AAAGATGAGTCAGGAC-3	7.42149	2.28775
AAAGATGAGTCGCGTC-1	-6.36028	-2.31192
AAAGATGAGTGGTGTG-2	-0.697516	-0.86864
AAAGATGAGTTGCGCC-6	7.8598	7.67567
AAAGATGCAAACCTAC-1	-2.75699	-3.98749
AAAGATGCAAATAGTG-3	-8.84984	-2.16108
AAAGATGCAACGCAAG-8	8.80026	-4.75273
AAAGATGCAACGTCGC-6	-2.77618	8.90007
AAAGATGCAACGTCGC-7	-1.97083	7.2634
AAAGATGCAACTTGGT-5	-0.338174	12.302
AAAGATGCAAGAGATT-5	-1.59092	11.2883
AAAGATGCAAGCCCTG-6	-6.43389	8.35282
AAAGATGCAAGTCCTA-8	1.50922	-8.65481
AAAGATGCAATGGCTT-5	0.743309	12.6831
AAAGATGCAATTAGGA-1	-4.55033	-4.11041
AAAGATGCACAGCTTA-9	0.0554479	12.676
AAAGATGCACCACAGC-2	0.353233	4.08242
AAAGATGCACTACACA-2	-5.09725	-2.24052
AAAGATGCACTCGCAG-3	8.66122	-0.734706
AAAGATGCACTGTAAC-3	-3.59409	-4.77031
AAAGATGCAGATTGTC-1	-6.99576	-3.36834
AAAGATGCAGCGCGTT-2	-0.931254	0.412904
AAAGATGCAGCTATAC-6	6.03084	-3.15914
AAAGATGCAGCTATAC-7	7.73749	-3.48323
AAAGATGCAGGCATTT-9	8.24264	1.82299
AAAGATGCATCGACGC-2	-5.63258	-6.00127
AAAGATGCATGGTAAA-3	-7.92652	-3.58133
AAAGATGCATGGTTTG-6	1.8497	-10.5077
AAAGATGCATGGTTTG-7	1.42278	-10.1451
AAAGATGCATTCCCGT-3	-8.38498	1.03176
AAAGATGCATTGAACC-9	-6.32067	8.34572
AAAGATGGTACGGTTT-6	9.51055	1.1808
AAAGATGGTACGGTTT-7	7.12826	2.2174
AAAGATGGTAGTAACA-3	3.61529	2.46591
AAAGATGGTATCTAGC-1	-5.86818	-4.5067
AAAGATGGTCAACTAC-6	1.69903	-0.0679522
AAAGATGGTCAACTAC-7	1.09627	-2.25573
AAAGATGGTCAATCCA-3	-6.85896	-3.6589
AAAGATGGTCAGCAAG-1	-6.46101	-2.21763
AAAGATGGTCAGGCTC-6	0.174834	12.3285
AAAGATGGTCATTGCA-8	7.20156	6.00509
AAAGATGGTCGATTAC-4	-0.899837	-1.02794
AAAGATGGTCGGCTGT-2	-7.6268	-1.23844
AAAGATGGTCTGGTCG-1	-2.86684	-2.45312
AAAGATGGTGCGACCT-6	10.2663	-1.69272
AAAGATGGTGCGACCT-7	6.98625	-3.7195
AAAGATGGTGCTAGTT-2	-5.36485	7.94467
AAAGATGGTGTTAGAA-2	-3.75499	0.875457
AAAGATGGTTACGGAG-6	-3.46248	6.70506
AAAGATGGTTCAGAAA-4	-1.67301	-6.25166
AAAGATGGTTCCCGGA-1	-4.23718	-5.05033
AAAGATGGTTCTGAGT-4	-7.18092	-5.33667
AAAGATGGTTTGTACG-3	-4.59622	-2.59078
AAAGATGGTTTGTACG-5	-1.76367	5.91346
AAAGATGTCAATTGGC-1	-5.64585	-3.54346
AAAGATGTCACCCTTG-8	-2.59029	4.20765
AAAGATGTCATGTTCT-1	-0.106823	14.1035
AAAGATGTCCCACTTG-6	-4.57076	10.2643
AAAGATGTCCCACTTG-7	-5.81015	9.54227
AAAGATGTCCCAGTAA-2	-2.41522	-2.7045
AAAGATGTCCTCCATG-8	9.93112	-3.61818
AAAGATGTCGAAGCCC-4	10.2982	-1.19384
AAAGATGTCGAGGTAG-5	6.37571	2.11494
AAAGATGTCGCAAACT-6	-8.11058	-5.89005
AAAGATGTCGCAAACT-7	-6.7346	-7.48516
AAAGATGTCGCATACA-1	-6.66104	-3.65941
AAAGATGTCGCCTTAC-9	1.79207	10.0092
AAAGATGTCGGGTCCA-2	-3.97367	-2.11869
AAAGATGTCGGTCCGA-6	-2.4609	4.98486
AAAGATGTCGGTCGAC-3	-7.98966	1.29534
AAAGATGTCGTGATAC-6	2.87391	10.9484
AAAGATGTCGTGATAC-7	2.88452	10.7297
AAAGATGTCTAGCAAC-9	-0.826479	12.8793
AAAGATGTCTATCTCA-6	8.36347	1.74699
AAAGATGTCTCGGCGA-1	-6.65313	-4.63432
AAAGATGTCTCGGCGA-4	-5.96491	-5.98507
AAAGATGTCTCTATCA-6	11.7627	-5.50283
AAAGATGTCTCTATCA-7	11.0952	-5.77741
AAAGATGTCTGAGTAC-2	-4.47752	-0.790405
AAAGATGTCTGTGTGA-1	0.743891	-4.74765
AAAGATGTCTTACTCA-3	4.81573	5.11377
AAAGATGTCTTAGTGG-8	11.0942	-4.16876
AAAGGATAGAAATACC-4	6.72531	-2.52288
AAAGGATAGAACTAAC-9	-4.43036	5.81475
AAAGGATAGAATACTG-9	10.6608	-1.14241
AAAGGATAGACAGTGC-5	6.13903	2.53487
AAAGGATAGACGAAAG-5	-3.1111	-1.20097
AAAGGATAGAGGAATG-4	4.24382	3.2485
AAAGGATAGATCGAGC-2	-3.32001	-5.01558
AAAGGATAGATGGGAA-3	-2.5631	3.3634
AAAGGATAGGCACTAG-9	7.67706	1.94588
AAAGGATAGGTAAGTT-3	4.17741	4.95178
AAAGGATAGTCTAGAA-2	-1.88515	6.97326
AAAGGATAGTCTGCTA-2	-1.38538	2.01369
AAAGGATAGTCTGGGA-4	-2.93806	5.70844
AAAGGATAGTTCGACT-3	-5.89998	-8.66436
AAAGGATCAAATAGTG-9	1.59796	-5.62405
AAAGGATCAAATGTCC-5	-5.12588	7.32658
AAAGGATCAAATTGAG-2	-6.33803	-5.26791
AAAGGATCAACAAACA-1	-6.4193	-3.48421
AAAGGATCAACCTCTC-9	-4.315	8.67736
AAAGGATCAACGCACC-4	0.930031	-3.30056
AAAGGATCAAGACTTC-9	0.319439	11.8859
AAAGGATCAAGCCAGA-5	1.76946	10.1417
AAAGGATCACAAACGG-4	-5.84878	-6.06374
AAAGGATCACAGGAAC-3	-2.97724	-5.84339
AAAGGATCACAGTTCA-4	-5.32913	5.58762
AAAGGATCACCACGAC-3	9.91522	-0.219359
AAAGGATCACCGAATT-8	10.1962	-5.68372
AAAGGATCACGACGAA-6	-7.6842	-9.40937
AAAGGATCACGATATC-1	6.56131	5.90904
AAAGGATCACTAGGAG-3	-5.0866	0.594491
AAAGGATCACTTGCGG-2	-1.48728	3.77128
AAAGGATCAGAACAGC-2	-6.13712	-6.22422
AAAGGATCAGTTGCAT-6	8.38271	7.66964
AAAGGATCAGTTGCAT-7	5.72339	5.65672
AAAGGATCATAGCCGC-2	4.52668	3.33333
AAAGGATCATGGGTGA-4	-2.62132	-5.67135
AAAGGATCATTCGTCC-9	10.3965	-4.11341
AAAGGATGTACGGAGT-8	4.11926	-3.66115
AAAGGATGTACTTGAC-4	7.53938	-4.65357
AAAGGATGTAGGTGAC-6	3.84932	-4.86735
AAAGGATGTAGGTGAC-7	3.30129	-4.28228
AAAGGATGTAGTAACA-3	1.04831	2.49414
AAAGGATGTAGTACAA-3	-2.32821	10.5708
AAAGGATGTATCTCAG-3	-0.82048	-0.54846
AAAGGATGTATGCTAC-4	9.72352	-2.43965
AAAGGATGTCACCCGA-2	7.04639	-0.849762
AAAGGATGTCAGGCTC-6	10.6371	-6.47308
AAAGGATGTCAGGCTC-7	8.91038	-3.77432
AAAGGATGTCATCAAC-1	-0.666125	10.8006
AAAGGATGTCATCGTA-5	9.2273	1.40526
AAAGGATGTCATTGCA-2	4.67993	3.83451
AAAGGATGTCCCTTTG-2	-4.17702	0.197364
AAAGGATGTCGAGGTA-3	4.35318	2.48274
AAAGGATGTGCACTTA-7	10.2015	-0.470454
AAAGGATGTGCATTCA-8	8.54912	-4.18045
AAAGGATGTGCGTAGA-2	-3.78286	1.17922
AAAGGATGTGCTTACA-8	9.0052	-2.6207
AAAGGATGTGTCCCAG-1	0.0140219	2.38388
AAAGGATGTGTCCCAG-9	-3.85581	9.48665
AAAGGATGTGTGTGTT-6	-5.74728	6.62242
AAAGGATGTGTGTGTT-7	-3.49452	5.63117
AAAGGATGTGTTTCTT-9	-5.64417	9.94412
AAAGGATGTTACCCAA-3	-1.99516	8.91096
AAAGGATGTTCAGTAC-3	-8.35928	-0.156863
AAAGGATGTTTCTACT-4	8.98907	-2.3035
AAAGGATTCAAACCCA-6	9.89445	-0.719946
AAAGGATTCACGTCAA-1	-5.20009	-2.12663
AAAGGATTCACTAGGT-1	-8.12142	-1.22926
AAAGGATTCAGCACTA-6	6.0345	-2.53806
AAAGGATTCAGCACTA-7	6.04059	-2.861
AAAGGATTCAGTCAAC-6	-5.572	-5.92218
AAAGGATTCAGTCAAC-7	-7.98932	-5.89786
AAAGGATTCAGTCTTT-8	-1.1985	10.6007
AAAGGATTCATCGCCT-3	-4.69707	0.569506
AAAGGATTCATCGCCT-6	-6.59513	-7.80577
AAAGGATTCATCGCCT-7	-5.66356	-9.07432
AAAGGATTCATCGCCT-9	-6.48126	7.4626
AAAGGATTCCCACTTG-9	6.73903	4.34664
AAAGGATTCCGGACTG-6	9.68426	-2.17056
AAAGGATTCCGGACTG-7	-1.50115	9.09176
AAAGGATTCCGTGCAG-8	6.94796	-3.58733
AAAGGATTCCTAGAGT-8	-4.27685	8.52086
AAAGGATTCGACTCGG-2	-3.79731	0.0588982
AAAGGATTCGCACCTT-3	1.41262	-6.03699
AAAGGATTCGCTTCAC-6	3.4855	-2.57132
AAAGGATTCGGTCTAA-2	-6.53398	-2.24144
AAAGGATTCTACCCGT-6	-3.14443	5.47185
AAAGGATTCTCCTTGG-8	-7.17392	8.97707
AAAGGATTCTCCTTGG-9	3.55153	3.52247
AAAGGATTCTGAAAGA-4	9.31137	-5.98144
AAAGGATTCTGACTTT-8	10.4549	-5.33948
AAAGGATTCTTCGTTA-3	-3.11266	4.24796
AAAGGATTCTTCTCTC-4	-5.604	-5.50346
AAAGGGCAGACAGCTG-3	-2.94818	0.111152
AAAGGGCAGACGAAAG-9	-0.422908	10.7492
AAAGGGCAGACTCTTG-6	-0.0600429	12.7245
AAAGGGCAGAGCTACG-3	-2.95372	1.14564
AAAGGGCAGAGGCAGG-8	-7.64155	-6.41483
AAAGGGCAGAGTTTGA-8	9.43579	-5.44325
AAAGGGCAGCAACGGT-6	-3.48155	-0.986234
AAAGGGCAGCAACGGT-7	-2.84344	1.21991
AAAGGGCAGCAGAAAG-5	-0.210653	4.9826
AAAGGGCAGCCTGTAT-3	0.96333	3.48188
AAAGGGCAGCGGACAT-3	-6.14183	8.96218
AAAGGGCAGCGTATCT-6	15.3461	-7.10769
AAAGGGCAGCGTTAGG-8	11.1681	-6.12652
AAAGGGCAGCTAGCAG-3	-2.95683	3.53708
AAAGGGCAGCTCGGCT-3	-2.03134	2.1269
AAAGGGCAGCTTACCA-7	1.87196	2.57028
AAAGGGCAGGAATGGA-6	6.60734	2.02022
AAAGGGCAGGAATGGA-7	7.7903	0.653247
AAAGGGCAGGCCAATG-6	8.1829	-5.5701
AAAGGGCAGGCCAATG-7	8.38126	-4.52454
AAAGGGCAGGCCTCTG-6	-5.64766	9.75701
AAAGGGCAGGCCTCTG-7	-5.38006	6.13512
AAAGGGCAGGGAGATA-3	-4.41548	1.06276
AAAGGGCAGGTAGGAA-8	8.75338	-2.10563
AAAGGGCAGTAACACA-6	4.3535	11.4396
AAAGGGCAGTAACACA-7	4.27251	11.3659
AAAGGGCAGTACGACG-2	-2.39664	6.8723
AAAGGGCAGTGAATAC-2	-3.06099	-2.86214
AAAGGGCAGTGGACGT-9	3.62812	-4.75735
AAAGGGCAGTGTCACT-3	-8.56274	-2.08694
AAAGGGCAGTTACCAC-2	5.81892	6.66771
AAAGGGCAGTTAGAGT-6	-0.0706784	13.5051
AAAGGGCAGTTCAGGG-2	-6.662	-0.42515
AAAGGGCAGTTCCAGT-2	-8.331	-2.05629
AAAGGGCAGTTTACGC-2	-7.54243	-0.408756
AAAGGGCCAAATTGAG-4	-7.07297	-7.7923
AAAGGGCCAACATAAG-3	-7.60106	0.275986
AAAGGGCCAACGCAAG-1	-7.87108	-2.98896
AAAGGGCCAACGCAAG-2	-6.41677	-1.18844
AAAGGGCCAAGCGTCC-4	-8.24224	-6.92642
AAAGGGCCAAGGACCA-3	0.044166	11.2964
AAAGGGCCAAGGGAGG-2	-5.46058	8.87819
AAAGGGCCACACATTG-5	4.91372	2.47281
AAAGGGCCACCACCAG-5	6.26435	-2.48679
AAAGGGCCACCCTTAC-1	-6.05467	-4.13201
AAAGGGCCACCGATCG-8	-5.73471	6.56944
AAAGGGCCACCTACCT-8	0.592678	-11.2393
AAAGGGCCACGGCCAT-6	-0.440545	12.2799
AAAGGGCCACTGTCGG-6	10.4669	-4.85774
AAAGGGCCACTGTCGG-7	9.32432	0.189875
AAAGGGCCAGCTATAC-8	-2.28198	8.54966
AAAGGGCCAGGCAGAT-4	9.49848	-4.38811
AAAGGGCCAGGTAGCA-3	-6.15384	9.09795
AAAGGGCCAGTAAGAT-3	-5.96779	-1.58702
AAAGGGCCATCCATAG-3	7.71226	1.89175
AAAGGGCCATCCGTAA-3	-1.68139	8.30567
AAAGGGCCATCCTGGG-4	7.56006	-0.707819
AAAGGGCCATCTCACC-5	8.34863	6.81473
AAAGGGCCATCTCTCG-2	-5.27775	-1.70641
AAAGGGCCATGGCCTG-5	-0.184076	6.64079
AAAGGGCCATGGGAAC-1	-0.402404	-0.727588
AAAGGGCCATTTGGTG-5	4.30538	3.23486
AAAGGGCGTACCTATG-3	-1.24673	4.92513
AAAGGGCGTACGCAAG-2	4.8379	-2.70408
AAAGGGCGTACTTCGA-5	0.818706	-5.22918
AAAGGGCGTAGAACGC-1	2.58472	-9.45957
AAAGGGCGTAGACACG-5	7.64526	5.3408
AAAGGGCGTATTGTCG-9	0.651554	-9.3959
AAAGGGCGTCATAGCT-6	8.08303	-5.32522
AAAGGGCGTCATAGCT-7	8.78928	-5.82271
AAAGGGCGTCCCGAGT-3	-4.65512	-0.830784
AAAGGGCGTCCCGTGA-8	-2.78739	5.2787
AAAGGGCGTCTAACCA-5	8.53452	5.9201
AAAGGGCGTCTCGGGT-8	-2.5852	6.36008
AAAGGGCGTGCGTTTA-2	-4.74424	-7.63658
AAAGGGCGTGGACCAA-9	-4.71998	6.84152
AAAGGGCGTGTAGGAC-2	4.49321	5.0462
AAAGGGCGTTAGGAGC-3	-9.53946	1.28838
AAAGGGCGTTATAGAG-6	-3.96439	9.52498
AAAGGGCGTTATAGAG-7	-3.75331	8.96696
AAAGGGCGTTCCCAAA-4	4.73902	2.18776
AAAGGGCGTTCTACGA-6	-3.58968	7.25096
AAAGGGCGTTGGGAAC-2	-5.8998	-0.260077
AAAGGGCGTTGTCGGC-2	-1.41397	1.85969
AAAGGGCGTTTGATCG-2	-7.87972	-4.68252
AAAGGGCGTTTGCATG-4	3.57444	-4.70384
AAAGGGCTCACCCTTG-5	4.38172	2.68003
AAAGGGCTCACTACCC-4	-7.70526	-10.2629
AAAGGGCTCACTCGGG-6	-0.429142	-10.8716
AAAGGGCTCACTCGGG-7	-0.640523	-10.8249
AAAGGGCTCACTCGTC-2	-8.22044	-0.827677
AAAGGGCTCACTTACT-3	-3.10337	-0.280512
AAAGGGCTCAGAACGG-3	1.54634	3.61019
AAAGGGCTCATCGCCT-6	8.33814	6.29648
AAAGGGCTCCACCTAC-9	8.0005	2.65126
AAAGGGCTCCAGGTAT-8	-4.32235	5.26502
AAAGGGCTCCCAATAG-6	11.7402	-4.85598
AAAGGGCTCCCACTTG-2	6.54464	-3.04593
AAAGGGCTCCTAAAGC-8	8.38961	-5.79051
AAAGGGCTCCTCCTGA-3	7.06643	0.225174
AAAGGGCTCGACTTAG-3	-3.35892	-3.97081
AAAGGGCTCGCCCTTA-2	-2.8779	2.73772
AAAGGGCTCGCGATGC-3	3.3067	2.28297
AAAGGGCTCGGACGAA-3	-5.84386	0.102819
AAAGGGCTCGTATAGC-4	-3.34695	-5.50954
AAAGGGCTCGTATAGC-9	0.246051	9.85339
AAAGGGCTCGTCCCTA-5	9.53871	1.29083
AAAGGGCTCGTCGCAG-9	10.6147	-1.55995
AAAGGGCTCGTGCTGG-9	-5.20104	9.17237
AAAGGGCTCGTTACAG-6	-4.66202	7.81094
AAAGGGCTCTACTTTG-1	-3.19835	-5.09239
AAAGGGCTCTATTTCG-4	6.21917	-2.95902
AAAGGGCTCTCCACTG-8	-6.81278	-10.1364
AAAGGGCTCTCTGAGA-8	8.64886	-2.37597
AAAGGGCTCTCTTAAC-4	6.77638	8.35113
AAAGGGCTCTTGTACT-6	5.59975	6.21922
AAAGGGCTCTTGTACT-7	6.28958	6.26113
AAATGAGAGAAATTCG-3	4.83157	3.25787
AAATGAGAGACAGCTG-2	0.288224	3.33813
AAATGAGAGACAGTGC-2	4.01708	1.82539
AAATGAGAGACTAGGC-3	1.04178	3.35721
AAATGAGAGAGAATTC-2	-1.84876	0.520667
AAATGAGAGAGAGGTA-4	9.43707	-3.35505
AAATGAGAGAGATTAC-8	-5.33182	9.68357
AAATGAGAGAGGAACA-2	-3.51227	-3.44324
AAATGAGAGATGGCAC-4	-5.36411	5.98973
AAATGAGAGATTAGAC-6	7.51307	-0.681255
AAATGAGAGATTAGAC-7	9.32699	-2.87169
AAATGAGAGCATGATA-8	9.84787	-6.62158
AAATGAGAGCGCACAA-1	-4.79293	5.01915
AAATGAGAGCGCGTTC-6	1.11029	-9.60372
AAATGAGAGCGCGTTC-7	1.58429	-7.70905
AAATGAGAGCGTAGCA-5	5.05461	6.0429
AAATGAGAGCTAGTTC-9	7.37909	-2.16938
AAATGAGAGGAATGGA-3	-8.59632	-3.90423
AAATGAGAGGATGTAT-2	-7.58592	-2.77678
AAATGAGAGGATTAAC-3	-6.44806	-0.864549
AAATGAGAGGCATGCA-3	-8.2341	-2.13293
AAATGAGAGGGAGTTC-2	-4.94747	-2.73434
AAATGAGAGGTAGGCT-2	-7.22638	-2.32885
AAATGAGAGGTCGGTA-9	-6.96159	7.71815
AAATGAGAGGTCTTGT-2	6.97313	6.47902
AAATGAGAGGTCTTGT-3	-6.8617	-4.51084
AAATGAGAGGTGAACC-6	-2.36087	5.28863
AAATGAGAGTAATGTG-6	0.452705	11.8498
AAATGAGAGTAGTTCC-2	5.75159	3.82351
AAATGAGAGTATACCC-2	0.624022	-0.264162
AAATGAGAGTATAGTG-9	7.55223	2.79019
AAATGAGAGTCCGTGC-3	-7.37049	-2.65256
AAATGAGAGTCGCCTG-4	10.4391	-3.60201
AAATGAGAGTGAAACT-2	4.7986	-1.54266
AAATGAGAGTGAAACT-4	-2.11179	8.37778
AAATGAGAGTTCAGGG-2	-3.35887	-4.32507
AAATGAGCAAACCTAC-1	15.2192	-7.16895
AAATGAGCAACTACTG-2	-9.40177	0.247089
AAATGAGCAACTCGTA-6	9.024	8.47994
AAATGAGCAAGACACG-2	-2.36223	2.48008
AAATGAGCAAGAGATT-3	-0.610763	0.0200828
AAATGAGCAAGAGCGT-8	6.66205	2.76826
AAATGAGCAAGGGTAC-4	3.78891	1.71083
AAATGAGCAATGCATC-1	-6.67762	-9.67558
AAATGAGCACACATTG-4	10.2045	-2.25701
AAATGAGCACATTGCA-4	-6.19616	6.34684
AAATGAGCACCCATCT-2	-2.7381	8.83295
AAATGAGCACCTGTGG-3	0.47083	-1.15758
AAATGAGCACGGTTAT-6	-4.93316	5.17826
AAATGAGCACGGTTAT-7	-4.95561	5.17536
AAATGAGCAGAAAGAG-3	-0.979374	3.25771
AAATGAGCAGATTGTC-1	14.9448	-8.11921
AAATGAGCAGCAAACG-4	0.279919	11.8496
AAATGAGCAGGGTAAC-2	-1.46195	7.46548
AAATGAGCAGGTAGCA-1	-8.76371	-0.398457
AAATGAGCAGTGCTCG-1	0.843665	-3.59352
AAATGAGCATCACAAC-3	-7.35578	-3.46907
AAATGAGCATCACAGT-3	1.51696	-5.83919
AAATGAGCATGCGTTA-2	-6.19151	-0.504
AAATGAGCATGGCCGT-3	-6.77805	-5.34844
AAATGAGCATTAAGGA-5	-6.43765	7.58292
AAATGAGGTAATGCAA-1	-2.91124	-4.1405
AAATGAGGTAGAAAGG-6	-1.651	10.8451
AAATGAGGTAGCAGGT-6	-6.18951	-7.79488
AAATGAGGTAGCAGGT-7	-4.07797	-6.21296
AAATGAGGTAGGGTCA-2	-5.47517	0.457329
AAATGAGGTATACGCT-1	0.722917	-5.06558
AAATGAGGTATACGCT-8	6.9233	5.59456
AAATGAGGTATTCGAC-5	-4.07618	7.57763
AAATGAGGTCCACCAG-2	-6.33944	-6.2503
AAATGAGGTCGAGAAC-5	2.00074	-10.3704
AAATGAGGTCGCTAGC-5	-1.81907	6.95174
AAATGAGGTGACGCAA-9	7.46845	-0.999701
AAATGAGGTGCATTGT-6	-5.61932	7.09792
AAATGAGGTGTGACCC-5	-2.78074	9.35179
AAATGAGGTTAGTAGA-8	9.90526	-3.06257
AAATGAGGTTTCGTTT-3	2.66024	3.73243
AAATGAGTCACTAGGT-5	-5.31249	8.0242
AAATGAGTCACTCGGG-4	4.94328	-3.06404
AAATGAGTCAGCACGC-2	-2.63008	3.01074
AAATGAGTCATCATGG-9	-0.807217	7.97721
AAATGAGTCATGAACC-6	-7.88804	-6.35551
AAATGAGTCATGAACC-7	-0.832748	0.390667
AAATGAGTCCATCTAT-2	-0.193916	6.4667
AAATGAGTCCCAGTAA-5	-2.40714	6.1237
AAATGAGTCCCTACCA-6	-0.666559	10.8067
AAATGAGTCCGAATTG-1	-3.8388	-4.27852
AAATGAGTCCGAATTG-6	6.04407	2.99843
AAATGAGTCCGAATTG-7	6.59359	3.86217
AAATGAGTCCGGGCAT-5	-6.41935	7.24185
AAATGAGTCCTGACCT-3	-7.1856	-3.50306
AAATGAGTCCTTGACC-4	5.48888	-2.79389
AAATGAGTCGAGTTAC-3	-7.33596	-2.87293
AAATGAGTCGATGTAC-4	0.0052931	9.41617
AAATGAGTCGCACAAT-2	-4.68016	-3.29805
AAATGAGTCGCTACCT-1	1.68654	0.353219
AAATGAGTCGCTTGAA-2	-1.99103	-0.435465
AAATGAGTCGGATCGC-1	-5.67703	-4.39874
AAATGAGTCGGGAAAC-2	-7.03609	-0.948277
AAATGAGTCGGGAATG-3	2.10525	3.18315
AAATGAGTCGGGTCCA-6	-0.884901	12.2395
AAATGAGTCGGTACTA-2	-4.23721	-4.43941
AAATGAGTCGGTTGTA-6	-1.59258	11.007
AAATGAGTCGTCAACA-3	-2.81097	5.89023
AAATGAGTCGTGCTGG-3	-2.45567	-2.80793
AAATGAGTCTATCTAC-2	-6.12413	5.98302
AAATGAGTCTGACTTT-3	-4.89739	-5.2274
AAATGAGTCTGATCCC-2	2.14824	3.66296
AAATGAGTCTGGCCAG-6	8.72946	7.17061
AAATGAGTCTGTGTCC-2	-3.17281	-1.12786
AAATGCCAGAAACGCC-4	-6.59662	-6.27946
AAATGCCAGAATACTG-2	3.61381	2.01505
AAATGCCAGACAGTGC-6	-5.92195	8.05637
AAATGCCAGACGCCCT-6	7.17953	-1.35735
AAATGCCAGAGTCCGA-2	-0.305335	5.67087
AAATGCCAGATGTTGA-2	-4.82259	6.43715
AAATGCCAGATTAGAC-5	-1.88202	8.71413
AAATGCCAGCATACCT-3	-4.76504	-1.14758
AAATGCCAGCATTCCA-4	6.89112	7.2594
AAATGCCAGCGCAATG-3	-2.44828	-1.52395
AAATGCCAGCGCACAA-3	-2.23723	4.78044
AAATGCCAGCGTTAGG-2	-2.19891	-2.26438
AAATGCCAGCTACGTT-8	-2.73597	7.977
AAATGCCAGGAACCGT-2	-7.09895	-0.492697
AAATGCCAGGGAAATG-2	-3.2136	0.767628
AAATGCCAGGGATCCA-3	-6.14412	-2.92027
AAATGCCAGGGTTCTT-6	8.82915	3.76153
AAATGCCAGGTGTCGA-9	-1.91956	5.47224
AAATGCCAGGTTAACA-8	9.04317	-4.80064
AAATGCCAGTACGCGA-2	-5.98738	-0.219633
AAATGCCAGTAGGAAG-3	0.536208	0.248748
AAATGCCAGTAGTTCC-6	8.8296	-2.27859
AAATGCCAGTAGTTCC-7	8.53342	-2.28002
AAATGCCAGTATACCC-6	11.4697	-3.9754
AAATGCCAGTCATACC-3	-2.41962	-5.86895
AAATGCCAGTCCAGAG-2	-6.91753	0.44032
AAATGCCAGTCTAGAA-5	10.0422	-1.90305
AAATGCCAGTGATCTC-8	11.2728	-5.08089
AAATGCCAGTTATGAG-1	-9.09577	-0.342292
AAATGCCCAAACCCTA-6	7.73733	-4.98649
AAATGCCCAAACCCTA-7	7.85073	-5.02221
AAATGCCCAAAGGTCG-4	-7.88546	-10.9809
AAATGCCCAAATTGAG-4	3.83707	1.92732
AAATGCCCAACTTGGT-5	-6.84926	7.01225
AAATGCCCAAGAGATT-8	-7.01436	-10.3361
AAATGCCCAAGATTAG-6	8.28756	8.10945
AAATGCCCACAAGGGT-4	8.22942	5.66176
AAATGCCCACGTTACA-9	4.36521	3.66497
AAATGCCCAGAAGTGC-8	7.825	-5.14253
AAATGCCCAGCGTACC-3	-5.15834	-4.69648
AAATGCCCAGCGTCGT-6	1.43873	-8.36073
AAATGCCCAGGATAGC-4	6.86259	7.41805
AAATGCCCATATAGAG-6	7.70858	-2.66524
AAATGCCCATATAGAG-7	9.26941	-4.45965
AAATGCCCATCGGCCA-3	-6.31471	-0.695379
AAATGCCCATGCCCTT-4	-6.6948	-6.90971
AAATGCCCATGGTAAA-8	4.22791	11.1166
AAATGCCCATTAACGC-3	-2.47464	-5.30493
AAATGCCCATTGATGC-6	-5.69242	6.41243
AAATGCCCATTGATGC-7	-6.32753	6.21091
AAATGCCCATTGCGAT-2	0.502162	3.94512
AAATGCCCATTGTTCT-2	8.98319	1.63104
AAATGCCCATTTCTTG-3	-5.95625	-8.38353
AAATGCCCATTTGTTC-3	-7.69277	-5.0548
AAATGCCGTACGACCC-4	-7.60764	-8.97688
AAATGCCGTAGCGTTT-3	3.29371	10.3984
AAATGCCGTATCTCAG-3	8.72203	-4.92329
AAATGCCGTATTCTCT-6	-3.25084	-4.34178
AAATGCCGTATTCTCT-7	-3.25196	-4.98633
AAATGCCGTCAAGACG-1	-6.1406	-6.55563
AAATGCCGTCCAAGTT-5	-5.97978	8.93001
AAATGCCGTCCAGACC-6	-4.5235	6.1524
AAATGCCGTCGATAGG-6	8.8907	-0.397444
AAATGCCGTCGATAGG-7	10.0321	-2.58564
AAATGCCGTCGTCGCA-8	8.74496	-3.45574
AAATGCCGTGCAAGCA-3	-0.666406	4.926
AAATGCCGTGCATCAT-2	4.8735	5.67904
AAATGCCGTGCCGGTT-1	0.836576	-8.93887
AAATGCCGTGCTGTCG-3	-8.75622	0.240064
AAATGCCGTGTCGTGC-5	3.27348	-3.38615
AAATGCCGTGTCTACA-2	1.06828	-9.15373
AAATGCCGTGTGACCC-2	1.63983	2.41646
AAATGCCGTTCCGCGA-3	9.07027	8.11956
AAATGCCGTTGAATAG-8	8.43059	-5.46608
AAATGCCGTTGCCTGG-3	-8.19687	-0.000398459
AAATGCCGTTTCTACT-2	-2.25111	5.6189
AAATGCCGTTTGATCG-9	-0.758578	9.1114
AAATGCCTCATAGGTC-6	-5.62432	5.84773
AAATGCCTCATAGGTC-7	-6.3089	6.96532
AAATGCCTCCAGAATC-3	-8.84293	-3.46434
AAATGCCTCCAGGTAT-2	-3.01101	-3.99854
AAATGCCTCCCAGCGA-1	1.2944	-3.63904
AAATGCCTCGAGTTAC-4	9.02267	-3.02714
AAATGCCTCGATAGTC-2	-8.19738	-2.79541
AAATGCCTCGGAAAGC-2	-7.04352	-3.41254
AAATGCCTCGTGGGTC-1	-6.27369	-4.29068
AAATGCCTCGTTGTTT-6	-7.44365	-7.05985
AAATGCCTCGTTGTTT-7	-5.28972	-8.13793
AAATGCCTCTACATCT-3	-5.15234	8.58406
AAATGCCTCTACATCT-6	3.49746	11.2496
AAATGCCTCTACATCT-7	4.00356	10.7938
AAATGCCTCTCGACAA-3	-4.28492	7.07628
AAATGCCTCTCGGCGA-8	7.85081	-2.79726
AAATGCCTCTTTCGAT-8	-5.66586	-8.53717
AACAAAGAGACACTTC-9	9.48981	-1.50504
AACAAAGAGACCATAA-3	1.38422	0.225105
AACAAAGAGACCTATC-8	-6.77175	-9.31169
AACAAAGAGAGGCAGG-9	8.35215	3.65124
AACAAAGAGAGGTACC-3	-6.76513	-5.72201
AACAAAGAGAGTGGTC-3	7.38839	-1.20386
AACAAAGAGCAACTGG-3	-8.92879	-2.84847
AACAAAGAGCCCATTA-1	-9.34978	0.304518
AACAAAGAGCCTGTAT-2	-5.92853	-3.50891
AACAAAGAGCGCCTAC-6	-5.09055	10.1406
AACAAAGAGCTACGCC-3	-7.72134	-1.5912
AACAAAGAGCTGAATA-6	8.02526	-3.98553
AACAAAGAGCTGAATA-7	9.4511	-6.13004
AACAAAGAGGACTAGC-5	2.66365	-8.8437
AACAAAGAGGACTTTC-3	-8.4858	1.5413
AACAAAGAGGATGTCG-3	-6.33257	0.195751
AACAAAGAGGATTTGA-3	4.79735	3.75271
AACAAAGAGGCCTCGT-3	6.80865	-0.858074
AACAAAGAGGTTCGTT-2	1.69874	0.398127
AACAAAGAGTAGAAGG-8	0.877365	-11.3884
AACAAAGAGTAGTTCC-3	-8.2605	-0.160459
AACAAAGAGTCTCTAG-3	-2.29689	-1.62404
AACAAAGAGTGAGCTG-8	-6.82913	-10.7123
AACAAAGAGTGAGTTA-3	-9.07915	-0.162782
AACAAAGAGTGAGTTA-5	0.553183	-9.55332
AACAAAGAGTTACCAC-2	-3.33716	-0.0833901
AACAAAGCAAAGCATA-9	9.66856	-3.21094
AACAAAGCAACTCGAT-8	10.5269	-6.16084
AACAAAGCAAGAAACT-6	1.13919	-10.678
AACAAAGCAAGAAACT-7	0.884153	-11.8595
AACAAAGCAAGGATGC-6	-1.71966	10.9327
AACAAAGCAATGACTC-3	1.10233	-2.6893
AACAAAGCACGGTGTC-3	4.38188	2.75852
AACAAAGCACTACACA-3	2.45425	1.6676
AACAAAGCACTCCTCA-3	2.07966	3.63874
AACAAAGCAGATGGCA-3	-4.95427	-3.40685
AACAAAGCAGATGGCA-8	10.761	-6.32193
AACAAAGCAGCAATGG-6	7.85327	9.00498
AACAAAGCAGCCGAAA-5	4.8441	3.70784
AACAAAGCAGGCAGAT-2	-0.185562	4.48722
AACAAAGCAGGTGGTA-3	7.58603	4.66171
AACAAAGCATCGACGC-2	-5.69197	-1.19787
AACAAAGCATGCGCTG-5	-0.197149	11.034
AACAAAGCATGGTAAA-4	-6.78903	9.00955
AACAAAGCATTCACCC-9	1.50946	-10.0768
AACAAAGCATTTGGCA-4	-2.18229	10.3606
AACAAAGGTAACGGAC-9	8.354	3.58738
AACAAAGGTACGCCCA-2	-5.62534	-1.64316
AACAAAGGTAGACACG-3	2.33967	-7.7588
AACAAAGGTAGACACG-6	-6.4747	8.73071
AACAAAGGTAGACACG-7	-6.82351	7.28209
AACAAAGGTATCTCAG-3	5.02283	0.903717
AACAAAGGTATCTGCA-5	-2.69858	5.84083
AACAAAGGTCAACAGG-2	-1.42566	5.19786
AACAAAGGTCAGAGTG-6	-3.89905	4.68901
AACAAAGGTCATTGGT-1	7.84278	8.06935
AACAAAGGTCCAAGTT-1	7.15466	8.72637
AACAAAGGTCGAGGTA-6	4.02737	0.00269263
AACAAAGGTCGTAATC-3	-0.971314	-0.849406
AACAAAGGTCGTAATC-6	-4.80893	8.97639
AACAAAGGTCGTAATC-7	-7.43538	8.65483
AACAAAGGTCTCTGCT-2	-5.71249	7.56115
AACAAAGGTCTCTGGG-6	-1.37051	9.54395
AACAAAGGTCTCTGGG-7	-0.639929	9.1712
AACAAAGGTGACCAGA-3	-6.23707	-7.48673
AACAAAGGTGAGGTCA-5	5.44405	5.88311
AACAAAGGTGCAACAG-5	4.9727	3.9338
AACAAAGGTGCTAGTT-8	9.90534	-5.50446
AACAAAGGTGCTGAAG-1	-6.76406	-2.61942
AACAAAGGTGCTGAAG-9	8.40863	5.06681
AACAAAGGTTACACTG-6	9.6305	-1.4704
AACAAAGGTTACACTG-7	9.76231	-2.06056
AACAAAGGTTAGGAGC-5	-6.92925	-7.27281
AACAAAGGTTCACGTA-6	9.48288	-5.42126
AACAAAGGTTCACGTA-7	9.62789	-3.23984
AACAAAGGTTCTGAAC-1	-1.84214	7.2691
AACAAAGGTTGCCGCA-5	8.37787	-3.93606
AACAAAGGTTGTGAGG-6	-1.0977	5.82424
AACAAAGGTTTAGAAG-9	-4.31219	8.97472
AACAAAGGTTTGAAGA-6	8.31762	4.84376
AACAAAGTCACTAGCA-2	-2.82504	-0.334037
AACAAAGTCAGAACGG-6	-2.98692	1.90843
AACAAAGTCAGAACGG-7	-0.577964	7.96111
AACAAAGTCCAGGCCA-5	-1.22247	10.2647
AACAAAGTCCATACCC-3	-0.654041	7.78326
AACAAAGTCCATACCC-8	-7.7897	8.63041
AACAAAGTCCCAATAG-4	-5.58708	-6.13836
AACAAAGTCCCTAAAG-3	-3.79048	-2.36708
AACAAAGTCCTCCATG-9	-5.16933	9.43599
AACAAAGTCCTGACCT-8	2.40007	-11.6885
AACAAAGTCGAGCGCT-1	1.4294	-4.59538
AACAAAGTCGAGTTAC-6	5.26334	15.7222
AACAAAGTCGCCACTT-2	-6.3709	-9.54476
AACAAAGTCGCCAGAC-6	-6.20886	-6.97881
AACAAAGTCGGATGTT-3	-1.35463	6.71565
AACAAAGTCGGTCTAA-6	3.9976	0.86931
AACAAAGTCGTCTTAT-9	2.65457	-8.79436
AACAAAGTCGTGGAAG-3	2.54534	3.4601
AACAAAGTCTATAGGC-3	-6.28588	-4.40323
AACAAAGTCTATAGGC-8	-6.07684	6.23828
AACAAAGTCTCCTTGG-9	-6.20714	7.17144
AACAAAGTCTCGCGTT-5	8.68578	-0.319871
AACAAAGTCTCTGCAC-9	9.39496	1.73538
AACAAAGTCTCTTAAC-2	-0.605446	1.29905
AACAAAGTCTCTTCCT-6	8.25651	6.33808
AACAAAGTCTGACTTT-6	0.418507	4.64302
AACAAAGTCTGGAAGG-4	-0.745563	9.76166
AACAAAGTCTTAAGCG-3	-0.919915	-0.830264
AACAAAGTCTTGTCGC-8	2.78745	-8.98174
AACAGTCAGACACGGT-4	8.64184	5.7584
AACAGTCAGAGGTACC-6	-0.796267	12.141
AACAGTCAGAGTTTGA-4	-7.04473	-6.78257
AACAGTCAGATAGGTT-6	-0.0810338	13.037
AACAGTCAGATATGTG-2	-3.14795	-6.0151
AACAGTCAGATCGAGC-5	10.2866	-3.07901
AACAGTCAGCAGAATT-5	7.76967	0.384077
AACAGTCAGCAGAATT-6	-3.64636	6.57631
AACAGTCAGCAGAATT-7	-2.04246	6.1329
AACAGTCAGCAGGACT-8	-8.5119	-7.05611
AACAGTCAGCAGGAGG-1	-7.52161	0.0843204
AACAGTCAGCTGCCAC-6	-5.86454	9.14176
AACAGTCAGGACCGAT-6	6.51477	6.43925
AACAGTCAGGAGACTC-4	-8.57539	-6.77629
AACAGTCAGGCAAGGG-2	-1.23565	5.35479
AACAGTCAGGCGATTG-1	8.48204	1.31958
AACAGTCAGGCTCCTG-2	0.511205	5.20714
AACAGTCAGGGAAATG-8	-7.09973	-11.1871
AACAGTCAGGGTATCG-9	9.6059	1.00866
AACAGTCAGGGTTCCC-8	1.41042	-10.75
AACAGTCAGGTAGGCT-5	7.58635	-0.995925
AACAGTCAGGTGTCGA-5	-4.49061	6.45286
AACAGTCAGTAGTGTA-1	-8.4904	1.57758
AACAGTCAGTCAGGAC-6	-2.41622	1.42897
AACAGTCAGTCAGGAC-7	-0.997141	1.60508
AACAGTCAGTGAAGGA-8	1.13414	-10.2106
AACAGTCAGTTATGAG-6	8.53279	-0.291495
AACAGTCAGTTGCGCC-8	2.28458	-12.0844
AACAGTCCAAACCCTA-3	-2.17278	5.79497
AACAGTCCAAACGACG-6	-4.1988	6.08713
AACAGTCCAAACGACG-7	-0.678811	4.72041
AACAGTCCAAATTGAG-2	-4.75594	0.917522
AACAGTCCAATGACTC-4	-7.1266	-6.35756
AACAGTCCAATGCCAT-2	-4.07045	0.381926
AACAGTCCAATGGTCT-6	10.6633	-1.04299
AACAGTCCAATGGTCT-7	10.77	-2.16122
AACAGTCCACAACGGA-2	-4.22631	-0.296249
AACAGTCCACAAGTGG-4	-5.64592	-8.83556
AACAGTCCACAGCCAC-3	-4.33219	0.0244018
AACAGTCCACATTGCA-9	8.87439	1.27835
AACAGTCCACCGTCTT-2	0.0286566	5.54728
AACAGTCCACCTCGTT-3	6.00723	-2.5867
AACAGTCCACCTGTGG-8	-6.40171	8.56526
AACAGTCCACGATTAC-6	9.20759	-4.35194
AACAGTCCACGCGTTG-1	-6.04216	-5.43965
AACAGTCCACTCGCAG-6	8.29533	5.37387
AACAGTCCAGAACAGC-3	1.92143	3.69665
AACAGTCCAGATTTGC-3	-2.68009	5.54478
AACAGTCCAGGATGTG-6	14.8286	-6.89482
AACAGTCCAGGGTACA-8	1.52405	-11.6791
AACAGTCCAGTTGCAT-8	9.05536	-2.67544
AACAGTCCATAAAGTG-6	4.70412	-2.78164
AACAGTCCATAAAGTG-7	4.09825	-3.26422
AACAGTCCATCCTGGG-3	-7.10086	-3.36121
AACAGTCCATGGCCGT-6	-7.52615	8.04317
AACAGTCCATGGCCGT-7	-0.271961	2.8524
AACAGTCCATGGTAAA-6	-6.29569	9.76745
AACAGTCCATGGTAAA-7	-2.4405	6.96908
AACAGTCCATTGCCTC-9	8.34612	3.11196
AACAGTCCATTTGTTC-8	10.6716	-5.22342
AACAGTCGTAAGCCGA-4	-3.50749	-3.6163
AACAGTCGTAGACACG-1	-8.7943	0.902727
AACAGTCGTAGATGAT-9	-0.628289	9.4829
AACAGTCGTAGCAGCA-5	1.38566	-6.26857
AACAGTCGTATCATGC-1	-6.7905	-3.4071
AACAGTCGTCACAGGA-8	1.15764	-10.4003
AACAGTCGTCAGCTTA-6	0.398751	9.74885
AACAGTCGTCAGCTTA-7	-0.451381	8.44543
AACAGTCGTCAGGTGA-3	-4.81581	9.45894
AACAGTCGTCAGTGCC-4	-6.67907	-9.59018
AACAGTCGTCCATTGA-8	9.42282	1.236
AACAGTCGTCGCGCTA-3	-0.853296	-0.588339
AACAGTCGTCGCGCTA-4	3.49584	-2.69878
AACAGTCGTCGGCTGT-5	3.45039	-4.00874
AACAGTCGTCGGCTGT-9	-3.9256	7.9681
AACAGTCGTCTCTGCT-2	8.05772	3.27453
AACAGTCGTGCAAGCA-2	-5.27681	-0.628761
AACAGTCGTGCCAAGA-4	-5.11102	-8.69704
AACAGTCGTGGAGTGT-1	-6.18261	-5.57959
AACAGTCGTGGTAGAC-3	7.85087	-1.94414
AACAGTCGTGTCCAGC-8	7.89995	-1.8084
AACAGTCGTTCCGCGA-2	0.935768	-3.5416
AACAGTCGTTTAAGCC-4	3.48022	-3.62798
AACAGTCTCAATGCAC-2	-6.04724	-0.761949
AACAGTCTCAATGCAC-8	2.05993	-12.2116
AACAGTCTCACATTCT-6	7.27392	-1.40461
AACAGTCTCACATTCT-7	5.57391	-2.96614
AACAGTCTCAGCACGC-2	-7.77175	-6.48968
AACAGTCTCAGCACTA-8	-4.88946	10.2963
AACAGTCTCAGTGTGT-2	-6.46847	-8.55358
AACAGTCTCATTGCCC-1	-0.752621	0.725615
AACAGTCTCCACACCT-2	-7.95104	-6.61131
AACAGTCTCCACTAGA-8	9.55732	-4.49331
AACAGTCTCCAGAATC-8	7.69581	-2.5701
AACAGTCTCCAGGGAA-3	-5.94138	7.47837
AACAGTCTCCAGTACA-2	-3.6668	1.40438
AACAGTCTCCCGATTC-2	-8.69025	-1.14475
AACAGTCTCCCGCAAG-6	8.81555	6.95096
AACAGTCTCCCGCAAG-7	7.38266	7.11726
AACAGTCTCCCTACGT-8	4.58803	5.28515
AACAGTCTCCGAGAGA-6	7.4218	7.69211
AACAGTCTCCGAGAGA-7	7.48829	7.97948
AACAGTCTCCGATGCG-3	-0.964358	8.48879
AACAGTCTCCGGCGAT-4	6.85504	7.97591
AACAGTCTCCTAAAGC-3	-5.7647	-4.32423
AACAGTCTCCTAAGTG-4	-1.69167	1.99216
AACAGTCTCCTCCATG-1	-5.7747	-4.83892
AACAGTCTCGAGTGTT-1	-6.22303	-3.86106
AACAGTCTCGATTACG-6	15.0963	-7.00458
AACAGTCTCGATTACG-7	15.0652	-7.02054
AACAGTCTCGCAAACT-6	-1.38071	10.7442
AACAGTCTCGCACAAT-3	-6.13259	-4.10801
AACAGTCTCGCCGAAC-2	-3.26979	0.218941
AACAGTCTCGCGGCAT-8	-6.09132	9.44327
AACAGTCTCGGGATCC-1	-5.35319	-3.53788
AACAGTCTCGGTAGGA-6	1.27221	-11.4218
AACAGTCTCGGTAGGA-7	0.589461	-10.2345
AACAGTCTCGTCCCTA-6	11.4809	-3.86404
AACAGTCTCTAGCTGA-2	7.26021	1.39976
AACAGTCTCTCATATC-3	0.958275	3.00812
AACAGTCTCTCGGCGA-5	0.00627967	6.13462
AACATCGAGAAACGCC-5	0.0253866	1.71652
AACATCGAGAATCAAC-2	-8.06132	-2.86917
AACATCGAGAGAATTC-6	7.15715	2.10857
AACATCGAGAGGAATG-4	9.65164	1.07607
AACATCGAGAGGTACC-8	-7.8702	-10.3315
AACATCGAGCAGAGCT-4	11.653	-5.46539
AACATCGAGCCATTCA-6	3.68834	-3.29928
AACATCGAGCCTTTGA-6	1.27585	-10.9966
AACATCGAGCCTTTGA-7	0.964402	-11.188
AACATCGAGCGATACG-8	10.1663	-4.49985
AACATCGAGCGCAATG-2	-3.06517	-2.17854
AACATCGAGCGTCTGC-2	-7.18468	-7.73638
AACATCGAGCTAACAA-1	-6.83343	-3.27628
AACATCGAGCTAACAA-3	0.909846	3.80511
AACATCGAGCTACGTT-4	3.91499	-3.66285
AACATCGAGCTGAAAT-3	-6.84311	-4.20095
AACATCGAGCTTCAAC-6	4.07828	-1.97393
AACATCGAGGAGTACC-5	8.31274	5.09628
AACATCGAGGGCTTCC-8	7.76147	-1.78186
AACATCGAGGGTTCCC-2	9.19087	2.64098
AACATCGAGGTACACG-2	-6.79588	-4.09215
AACATCGAGGTGATGC-3	-4.07646	8.33033
AACATCGAGTAGTCGG-1	-3.10639	-5.09159
AACATCGAGTCCGGAA-2	-6.62491	-1.94844
AACATCGAGTCCGGAA-9	1.93909	-10.0657
AACATCGAGTCGTGAG-8	6.04804	6.35523
AACATCGAGTCTGCTA-5	-7.02406	8.85077
AACATCGAGTGCTAGG-6	-4.21385	4.88112
AACATCGAGTTCAAGA-4	-1.89691	7.36767
AACATCGAGTTCGTTG-9	-0.517015	8.20524
AACATCGCAAATTCCG-9	10.3197	-0.500343
AACATCGCAACATAAG-8	5.05878	5.36154
AACATCGCAACCTCTC-5	-4.39388	6.80345
AACATCGCAACGTACT-8	-7.67662	-10.2188
AACATCGCAACGTAGG-1	-6.29743	-3.81175
AACATCGCAAGACACG-8	-7.81044	-11.0428
AACATCGCAAGAGATT-3	-8.5981	-4.12028
AACATCGCAAGAGCGT-5	-6.16415	6.56289
AACATCGCAAGATGCG-6	7.70404	2.77631
AACATCGCAAGATGCG-7	9.22925	2.08196
AACATCGCAAGCAATA-3	4.93603	3.94613
AACATCGCAATCAGGG-4	5.91297	-0.979417
AACATCGCAATTGGCT-8	9.29355	-2.53608
AACATCGCACAAACGG-3	-5.45641	-1.05084
AACATCGCACCGTTGG-2	-5.46227	-0.784211
AACATCGCACCTCGTT-2	-0.0544386	5.8288
AACATCGCACGCGACT-8	7.02029	5.61467
AACATCGCACGTTAGT-2	-8.20924	-0.0200739
AACATCGCACGTTGTA-1	7.57228	8.59997
AACATCGCACTGCTCT-4	-6.78583	-8.40113
AACATCGCAGGACTGA-2	-3.28312	-4.00175
AACATCGCAGGATAGC-1	-5.63246	-1.62983
AACATCGCAGTAACCT-3	-7.52149	-2.73774
AACATCGCAGTAACGG-2	-8.9141	0.0560912
AACATCGCAGTTACAC-4	7.47529	8.34343
AACATCGCATATACGC-9	3.97078	3.37867
AACATCGCATCCTGGG-4	7.29224	2.86939
AACATCGCATCGCCTT-9	1.14463	-9.28659
AACATCGCATGGATGG-6	4.8093	-2.69602
AACATCGCATGGGAAC-1	7.34572	1.20804
AACATCGCATGTATCG-3	-7.99033	-3.56555
AACATCGCATTATGGC-8	-0.390109	11.2475
AACATCGCATTGATGC-1	8.15498	7.50444
AACATCGGTACCTATG-6	-5.20933	-8.09241
AACATCGGTACCTATG-7	-0.272587	0.416537
AACATCGGTACGGATG-2	-8.68777	-2.98023
AACATCGGTACTAGAA-6	9.05434	8.55202
AACATCGGTATACGCT-3	5.65153	-2.91111
AACATCGGTATCTCAG-2	-0.988478	5.88354
AACATCGGTATGAAGT-1	0.689626	-5.68487
AACATCGGTATTCGAC-2	8.1323	1.55042
AACATCGGTCACTCTC-5	5.99504	-2.79084
AACATCGGTCAGAAAT-5	10.6864	-2.43169
AACATCGGTCAGACGA-3	-3.30796	10.3153
AACATCGGTCAGGCTC-4	9.83942	-3.3212
AACATCGGTCCTTCAC-5	0.93027	3.17596
AACATCGGTCGAGGTA-8	8.46459	-5.76929
AACATCGGTCGCTAGC-8	8.80282	-0.386409
AACATCGGTCGTAATC-2	-4.77708	-0.864659
AACATCGGTGAGTAAT-9	0.762133	-9.85519
AACATCGGTGATCAGG-3	-8.45458	-2.90137
AACATCGGTGCTAGTT-2	-4.7349	-4.53275
AACATCGGTGGTAAGC-3	-8.24098	-2.9425
AACATCGGTGGTAAGC-8	11.1028	-5.32572
AACATCGGTGGTACTT-2	2.15413	2.02253
AACATCGGTTAAGGGC-4	-7.52668	-7.17391
AACATCGGTTACCCAA-1	-7.66426	-3.92126
AACATCGGTTACTACG-8	-4.73408	-5.71765
AACATCGGTTATAGAG-4	1.2528	-11.945
AACATCGGTTCAGAAA-4	10.5421	-3.07749
AACATCGGTTCCCGGA-3	-5.47661	6.32426
AACATCGGTTTGCCCT-6	3.86722	-3.47281
AACATCGGTTTGTAGC-5	6.17656	-2.62639
AACATCGTCACAAGCT-3	-4.85942	-2.11044
AACATCGTCACATCCC-2	0.1856	4.16916
AACATCGTCACCGCGA-2	-4.54558	-4.43886
AACATCGTCAGGAATA-3	-1.27261	5.16777
AACATCGTCCAGTTAG-8	-7.92389	-10.2785
AACATCGTCCATCGAA-8	1.12868	-11.7817
AACATCGTCCTAAAGC-4	7.00022	7.64524
AACATCGTCCTGTGGG-4	8.40442	6.36203
AACATCGTCCTTTGCG-8	9.52367	-6.45505
AACATCGTCGAACACT-1	10.4923	-2.5573
AACATCGTCGACTCGG-3	-3.42019	-0.755119
AACATCGTCGCATAAC-9	-1.2193	8.86476
AACATCGTCGCGGCAT-6	2.76624	10.7136
AACATCGTCGGAAAGC-5	1.20688	-10.0857
AACATCGTCGGATCGC-3	-2.7582	5.32071
AACATCGTCGGTCTCT-9	-5.00839	-7.39582
AACATCGTCGTAGCGC-1	-2.61897	-3.63633
AACATCGTCGTCCCTA-6	-7.47613	9.31528
AACATCGTCGTCCCTA-7	-7.032	8.70446
AACATCGTCGTGAGTT-8	9.04017	1.01723
AACATCGTCGTGATAC-4	7.62903	6.74741
AACATCGTCTAGCTGA-1	2.28367	-7.75047
AACATCGTCTCTCAAT-4	6.4141	-3.95819
AACATCGTCTCTGAGA-2	5.08818	4.21457
AACATCGTCTTCCAGC-3	-5.42332	-6.59658
AACCAACAGAAGGGCG-1	-6.05422	-4.85499
AACCAACAGAATGCTA-4	-7.69813	-10.9316
AACCAACAGAGAACCC-8	7.35525	0.979422
AACCAACAGAGGTACC-2	3.87261	2.36474
AACCAACAGATGCGAC-3	-3.01881	-5.5369
AACCAACAGCGCAATG-2	-7.7582	-3.83606
AACCAACAGCTCCATA-1	0.286362	6.01596
AACCAACAGCTGAATA-2	-2.9507	0.682544
AACCAACAGCTGGAGT-2	-3.59098	-5.17717
AACCAACAGGAGTACC-8	10.1132	-4.06258
AACCAACAGGATTGCG-2	-6.8891	-4.41215
AACCAACAGGGTAATT-9	10.2156	-2.75756
AACCAACAGGTGTTGG-4	-5.78743	5.97945
AACCAACAGGTTGACG-8	-1.47521	11.883
AACCAACAGTCCTTCC-2	3.98117	4.9636
AACCAACAGTGTTCCA-6	7.01101	8.62414
AACCAACAGTTACACC-4	9.97828	-5.52178
AACCAACAGTTAGAGT-3	-8.90261	-3.59287
AACCAACAGTTCCAGT-3	-7.62294	-5.57769
AACCAACAGTTCGCGC-9	1.0858	9.836
AACCAACCAAACGACG-9	1.58846	-6.64866
AACCAACCAAAGAAGG-4	-6.24434	7.31628
AACCAACCAACACGGA-2	-8.57961	-2.31778
AACCAACCAACTGCGC-8	1.3368	-11.2213
AACCAACCAAGCTTTG-2	-3.42014	-3.44558
AACCAACCAAGTCTGT-3	3.46435	2.83567
AACCAACCAATACTGC-5	1.1053	9.82725
AACCAACCAATCCATG-6	1.86247	-9.66122
AACCAACCAATCCATG-7	1.32896	-8.23591
AACCAACCAATTCAGC-9	2.42032	-10.7352
AACCAACCACACACAT-1	-3.19235	-4.06222
AACCAACCACACATGT-3	-6.86789	-0.23325
AACCAACCACCATTCC-5	8.1	8.18048
AACCAACCACGATATC-2	-5.46164	-0.558134
AACCAACCACGCGATC-4	-7.98674	-5.97327
AACCAACCACGGTTAT-9	-2.0614	10.1997
AACCAACCACTCGGAC-6	-2.53685	5.64935
AACCAACCACTCGGAC-7	0.433755	4.84289
AACCAACCACTGCTCT-2	5.68305	4.50325
AACCAACCAGACCTGC-6	0.252582	4.23319
AACCAACCAGACCTGC-7	0.343298	5.3923
AACCAACCAGCAACCC-6	-4.26956	7.21166
AACCAACCAGCAACCC-7	-1.49759	6.02017
AACCAACCAGCGTGAA-3	-2.02302	5.20499
AACCAACCAGGATAGC-2	-9.01004	-3.67774
AACCAACCAGGTAGCA-6	4.5834	16.0326
AACCAACCATCGACCG-6	1.38752	-11.6798
AACCAACCATCTGCAA-6	-3.10165	9.68417
AACCAACCATGCTATG-2	-4.92589	-0.28042
AACCAACCATGGCCGT-3	-1.61849	2.82892
AACCAACCATTGATGC-2	-6.50167	-4.90709
AACCAACGTAACGGTG-4	-7.26871	-5.3455
AACCAACGTACGTAGG-3	-8.05483	-3.34219
AACCAACGTAGTATCC-4	-5.73145	8.02327
AACCAACGTATTCGCA-1	-0.414103	5.70707
AACCAACGTCAGTGCC-1	-6.56558	-5.17864
AACCAACGTGAATGTA-2	-7.68581	-3.053
AACCAACGTGAGTCGA-3	-9.06214	-3.21766
AACCAACGTGATGTGG-9	1.26334	9.88314
AACCAACGTGCACTTA-6	-1.65598	7.0053
AACCAACGTGCCCGAT-1	1.40905	-5.87375
AACCAACGTGGATTCT-8	9.18192	-1.47584
AACCAACGTGTCTCGG-3	-6.12908	-0.872098
AACCAACGTGTTAGAA-9	7.41991	3.02551
AACCAACGTGTTGGTT-9	-6.45196	-6.62388
AACCAACGTGTTGTTG-3	-1.87072	6.91713
AACCAACGTTAACCAC-3	-4.03605	5.92534
AACCAACGTTCACGTA-6	1.5211	-12.1472
AACCAACGTTCACGTA-7	0.710907	-11.0096
AACCAACGTTCAGAAA-4	1.87712	0.226975
AACCAACGTTCCGCGA-6	0.37686	4.71669
AACCAACGTTCCGCGA-7	0.122818	3.10633
AACCAACGTTCTTTCA-1	-6.67106	-5.44198
AACCAACGTTGCAGAG-9	9.11457	1.93414
AACCAACGTTTCTACT-1	-2.43434	-2.26465
AACCAACTCAGAACGG-5	-2.88189	0.626149
AACCAACTCAGCACTA-1	7.8322	8.92733
AACCAACTCAGGCGCT-1	-5.97819	-4.19657
AACCAACTCCAACGCG-2	-0.707475	2.41868
AACCAACTCCACACCT-5	3.68213	-2.11301
AACCAACTCCCAGCAG-2	-2.12673	-6.01712
AACCAACTCCGATTGA-9	-5.54482	-7.25108
AACCAACTCCTCATTA-8	8.62823	-3.07737
AACCAACTCCTTGACC-2	3.75611	3.08268
AACCAACTCGAAGCCC-2	-7.57577	-3.23924
AACCAACTCGATAGTC-1	-8.03733	-2.19953
AACCAACTCGCACCGA-5	8.4274	4.11213
AACCAACTCGCCAGAC-6	1.16659	-6.70289
AACCAACTCGCCAGAC-7	0.958113	-5.93877
AACCAACTCGCGTGAC-1	-0.206047	-9.83173
AACCAACTCGCTATAG-2	-6.21393	-3.573
AACCAACTCGGGATCC-6	-4.94518	-5.92528
AACCAACTCGGGATCC-7	-5.20914	-6.78292
AACCAACTCGGTCCGA-9	8.62707	6.83606
AACCAACTCGGTCGAC-6	8.36235	4.85755
AACCAACTCGTCTTAT-2	-1.89879	9.2039
AACCAACTCGTGGCGT-4	9.17481	1.47003
AACCAACTCGTTTGAG-1	6.84017	7.55885
AACCAACTCTACCCGT-8	10.5854	-4.90131
AACCAACTCTCTATTG-6	-0.733013	-10.231
AACCAACTCTCTATTG-7	-0.138082	-10.129
AACCAACTCTCTGAGA-4	-7.66074	-9.47439
AACCAACTCTGGAAGG-6	14.7323	0.940629
AACCAACTCTGTTGCC-2	-6.33249	-4.61397
AACCAACTCTTCAGAG-6	-1.97843	6.27501
AACCAACTCTTGTGCC-8	-7.83798	-7.45533
AACCGATAGAACCATA-3	-1.71247	3.09207
AACCGATAGAACGTCG-8	0.936448	-12.0378
AACCGATAGAACTCCT-6	-3.55375	6.99207
AACCGATAGAACTCCT-7	-6.98639	8.08721
AACCGATAGAATCAAC-4	9.89431	-6.54931
AACCGATAGACGAAAG-8	8.23031	-0.751176
AACCGATAGAGAGGTA-6	-3.76797	7.1378
AACCGATAGAGAGGTA-7	-2.55577	-2.47141
AACCGATAGAGAGTAG-9	7.47798	5.83162
AACCGATAGAGAGTTT-4	-7.13855	-6.95698
AACCGATAGAGTGGTC-4	9.43896	-0.534207
AACCGATAGATATGTG-3	-6.77871	-5.71799
AACCGATAGATCGCCC-1	-6.71681	-1.75309
AACCGATAGCACACCC-5	-4.47226	5.16395
AACCGATAGCACCATT-2	0.392843	5.13645
AACCGATAGCAGAAAG-2	8.34415	0.926117
AACCGATAGCCATCAT-3	-3.35038	4.65727
AACCGATAGCCGCAAA-6	-1.39284	10.6496
AACCGATAGCGAGAAA-1	-5.09729	-6.54194
AACCGATAGGAGGCGA-6	8.76482	-3.3458
AACCGATAGGAGGCGA-7	8.66037	-2.52677
AACCGATAGGATGCCA-5	-6.22573	7.37621
AACCGATAGGCACCTC-6	1.32966	0.16577
AACCGATAGGCACCTC-7	-1.5747	-2.13352
AACCGATAGGCAGATC-2	-2.18219	-1.67876
AACCGATAGGCGCTTC-9	8.64961	4.9301
AACCGATAGGCTAAAT-1	0.919832	-3.35041
AACCGATAGGGTAATT-9	-6.38201	8.15971
AACCGATAGTACGACG-6	-0.310427	12.0633
AACCGATAGTAGCAAT-2	-6.83877	-0.605455
AACCGATAGTCCCTCT-2	-4.24868	-0.662796
AACCGATAGTCCGGAA-2	-0.162247	1.20777
AACCGATAGTCGATAA-2	-9.15286	1.5113
AACCGATAGTGGACGT-6	8.83531	-0.77261
AACCGATAGTGGACGT-7	7.52625	-1.81577
AACCGATAGTGTAATG-9	8.20882	2.43591
AACCGATAGTTACACC-1	6.61581	5.71847
AACCGATAGTTCAGGG-1	-1.11698	8.80451
AACCGATCAAACCTAC-6	2.55546	10.6806
AACCGATCAAACTACC-8	5.68476	4.43427
AACCGATCAAAGGCCA-9	10.4555	-0.620863
AACCGATCAAAGGTCG-1	-0.332989	5.97694
AACCGATCAACGGACA-3	-5.99532	0.608819
AACCGATCAACGTCGC-9	-2.01018	-1.78003
AACCGATCAAGCAGGT-4	10.1421	-4.82831
AACCGATCAAGCCCTG-3	-7.83805	-4.20086
AACCGATCAAGGATGC-4	-4.81914	-8.03291
AACCGATCAAGGATGC-5	-2.92363	8.28906
AACCGATCAAGGCGTA-8	10.8676	-6.25367
AACCGATCACACACCG-1	-3.67996	-3.35203
AACCGATCACCACAGC-6	0.492746	-8.89763
AACCGATCACCACAGC-7	0.731542	-8.16564
AACCGATCACCCTTAC-4	-3.85245	-5.7682
AACCGATCACCTGTGG-2	-4.88236	-5.68533
AACCGATCACGCTCAG-4	-7.9423	-6.04159
AACCGATCACGTGAAG-1	-6.41798	-4.3819
AACCGATCACTCGCAG-9	10.0375	-2.81222
AACCGATCACTGCTCT-9	6.89359	1.7341
AACCGATCACTGTTAG-4	-4.9058	-8.52233
AACCGATCAGCAACAG-8	6.49034	1.37953
AACCGATCAGCGTCGT-9	0.873849	9.76755
AACCGATCAGGATAGC-5	6.39594	0.743918
AACCGATCAGGCTACC-8	4.21908	-3.5508
AACCGATCAGGTAGCA-1	-5.07596	-4.45066
AACCGATCATCAGCTA-6	-1.35909	10.4951
AACCGATCATCATCGA-8	8.42164	-3.57138
AACCGATCATCATGTG-6	-1.75724	-0.28152
AACCGATCATCATGTG-7	-4.89166	-6.48176
AACCGATCATCCCTTG-8	2.10014	10.1599
AACCGATCATCCTGGG-5	-0.283188	12.1978
AACCGATCATGCGCTG-3	0.535427	3.95211
AACCGATCATGGATGG-8	1.70145	-0.178595
AACCGATCATGGCCTG-3	-2.24025	-6.05647
AACCGATCATGGTTTG-5	7.28447	-2.31133
AACCGATCATTACCTT-8	1.08908	-10.6908
AACCGATCATTAGCCA-6	9.17185	-5.3285
AACCGATCATTAGCCA-7	8.83814	-5.48335
AACCGATCATTCACGA-2	-8.76118	-3.78701
AACCGATCATTTCACT-8	-7.25493	-6.69797
AACCGATGTACCCATA-6	10.0122	-2.24267
AACCGATGTACCCATA-7	10.5558	-2.82502
AACCGATGTAGCAGCA-3	-4.31382	0.359922
AACCGATGTAGGGTTG-2	-4.0527	-4.85414
AACCGATGTATCTGCA-2	-5.51637	-6.70983
AACCGATGTCAAACAA-9	8.46058	3.24643
AACCGATGTCAGACGA-3	-1.74842	7.01911
AACCGATGTCAGGCTC-3	-6.66351	-6.03567
AACCGATGTCCTATTT-8	8.91763	-1.36433
AACCGATGTGCCCGAT-2	-8.75324	-1.28442
AACCGATGTGCCCGAT-8	11.2041	-5.07996
AACCGATGTGCGCATC-2	-4.59981	-2.77195
AACCGATGTGCGCATC-3	0.0686454	-0.115246
AACCGATGTGCGTCCA-2	-6.54172	-4.89187
AACCGATGTGCTTCCT-6	8.76072	6.21789
AACCGATGTGCTTCCT-7	8.59376	3.81872
AACCGATGTGGATTCT-8	-1.04091	8.63907
AACCGATGTGGTAAGC-5	7.95361	5.0075
AACCGATGTGGTACTT-6	-0.0309696	4.00155
AACCGATGTGGTACTT-7	-2.95963	-3.82838
AACCGATGTTAAGTCC-4	8.91987	-1.51622
AACCGATGTTACGCTA-6	0.734399	-9.98698
AACCGATGTTACGCTA-7	0.526983	-10.0187
AACCGATGTTACGGAG-7	1.03504	-10.1894
AACCGATGTTACTTTC-8	9.09439	-5.07506
AACCGATGTTGGACGA-9	-1.54634	2.85307
AACCGATGTTTCGACA-6	4.55215	-3.17662
AACCGATGTTTCGACA-7	4.47633	-3.48847
AACCGATGTTTCGTTT-6	8.76044	-0.237781
AACCGATGTTTCGTTT-7	9.02732	-0.658969
AACCGATGTTTCTACT-1	-6.80129	-3.47508
AACCGATTCAGCCGGT-5	4.13143	4.93171
AACCGATTCAGGAATA-4	-2.21038	5.59759
AACCGATTCAGGTCTA-8	7.31399	-2.59743
AACCGATTCAGTGGTT-4	-7.02866	-6.21574
AACCGATTCAGTGGTT-6	8.28037	8.33704
AACCGATTCAGTGGTT-7	8.26775	8.29302
AACCGATTCCAGAATC-4	-7.84852	-4.67721
AACCGATTCCAGGCCA-2	4.94824	3.42575
AACCGATTCCATAACG-3	-8.88065	-0.532694
AACCGATTCCATTGTT-5	-4.86658	9.10038
AACCGATTCCCAATAG-9	8.43029	3.39563
AACCGATTCCCTACCA-1	-4.83408	-2.49069
AACCGATTCCGTTAGA-3	-2.34489	-1.91638
AACCGATTCCGTTTCG-2	-5.62554	5.81758
AACCGATTCCTGAAAC-9	7.33634	3.85772
AACCGATTCCTTACGC-2	-7.05793	-0.808134
AACCGATTCGGATAGG-3	-1.95117	9.40741
AACCGATTCGGATAGG-4	-5.12737	5.232
AACCGATTCGTCTAGA-6	8.20098	2.48129
AACCGATTCGTTCCGT-4	9.2406	-1.77344
AACCGATTCTAGCAAC-9	0.58374	3.63951
AACCGATTCTAGCAGT-3	-0.0323802	-10.1822
AACCGATTCTCATCCG-6	-0.481521	9.65472
AACCGATTCTCGACCT-2	-2.92691	4.94666
AACCGATTCTCTTCCT-4	-5.77627	-5.34232
AACCTGAAGAACTAAC-4	-6.13533	-7.58503
AACCTGAAGACCATAA-3	1.61545	-3.52826
AACCTGAAGACTTCCA-1	-0.443048	5.89172
AACCTGAAGAGCCACA-6	-6.11545	9.74818
AACCTGAAGAGCCACA-7	-3.14017	6.90104
AACCTGAAGAGGTGGG-3	-6.76003	-2.0946
AACCTGAAGATAGGTT-3	-3.08666	-2.48358
AACCTGAAGCATGATA-5	9.8992	-0.0394833
AACCTGAAGCATTCCA-2	-3.8635	-4.92088
AACCTGAAGCGAATAT-5	4.70805	2.7036
AACCTGAAGCGTTAGG-6	5.81331	5.20883
AACCTGAAGCGTTAGG-7	6.33786	5.92313
AACCTGAAGCTATCCA-9	3.75168	4.3969
AACCTGAAGCTGCCAC-6	4.89197	-3.05115
AACCTGAAGCTGCTCG-7	-0.880634	9.44909
AACCTGAAGGCTGGAT-2	-3.05289	2.09884
AACCTGAAGGCTGGAT-3	-0.700507	-0.558964
AACCTGAAGGTGTTGG-6	2.10939	-8.82857
AACCTGAAGGTGTTGG-7	2.50245	-9.00452
AACCTGAAGGTTCGTT-6	-0.62614	12.6211
AACCTGAAGTAACATG-2	-6.08172	-1.35678
AACCTGAAGTATAGTG-2	-8.06112	-6.03095
AACCTGAAGTCCGATT-5	1.64946	-7.12655
AACCTGAAGTCGGGAT-6	3.16051	-4.46334
AACCTGAAGTCTCTAG-2	9.942	-1.80397
AACCTGAAGTTGAATG-5	9.5124	-1.9467
AACCTGACAAACTACC-8	6.54489	7.03638
AACCTGACAACGAGGT-6	2.98688	-9.12713
AACCTGACAACGAGGT-7	1.64879	-10.4904
AACCTGACAACTCAAC-6	-3.52438	8.05159
AACCTGACAACTCGTA-1	-2.23091	-1.53052
AACCTGACAAGGAACC-2	-1.9265	3.5103
AACCTGACACCACAGC-6	-0.816756	-10.7004
AACCTGACACCACAGC-7	-0.900163	-10.666
AACCTGACACTGTTAG-4	-6.23717	-7.77053
AACCTGACAGAACGAC-2	1.10532	1.99105
AACCTGACAGCAACAG-8	9.72411	-1.01856
AACCTGACAGCGTAGA-4	-6.08316	6.36614
AACCTGACAGGTCCTG-5	6.13275	3.66217
AACCTGACAGTCAGAG-9	-0.617266	9.29215
AACCTGACAGTCCTGG-8	1.9548	-10.5455
AACCTGACATCCCGGA-1	-0.48987	11.0497
AACCTGACATCCTGGG-5	-0.0433918	12.6091
AACCTGACATCGACGC-6	8.13171	-3.68728
AACCTGACATCGACGC-7	8.44859	-4.88361
AACCTGACATCTGCAA-6	4.6448	4.14056
AACCTGACATCTGCAA-7	4.13638	3.90127
AACCTGACATGCGTTA-2	-5.24861	-6.02961
AACCTGACATGGTATC-8	1.3624	-10.7258
AACCTGACATTGTTCT-1	-2.31906	-5.66329
AACCTGACATTTCACT-8	-7.62425	-8.25
AACCTGAGTAAAGGCC-3	6.96642	2.73917
AACCTGAGTAACACTC-4	-7.71909	-5.89128
AACCTGAGTAATGCAA-3	-3.06318	4.00468
AACCTGAGTACAAATG-2	-2.7032	-0.581932
AACCTGAGTACCCATA-3	1.37296	3.38507
AACCTGAGTACGACCC-9	9.98875	-0.605298
AACCTGAGTAGAAAGG-6	8.427	6.99206
AACCTGAGTAGGGTTG-4	-7.56975	-6.76902
AACCTGAGTCAACTGT-2	-3.5779	-0.687634
AACCTGAGTCCATTGA-6	8.53064	6.98748
AACCTGAGTCCATTGA-7	8.36612	6.00292
AACCTGAGTCCGTGCA-2	-8.2019	-2.84752
AACCTGAGTCCTTATT-4	9.55053	1.10999
AACCTGAGTCCTTCAC-6	15.1573	-7.65676
AACCTGAGTGAGGGTT-6	-3.1063	6.94538
AACCTGAGTGAGGGTT-7	-2.60905	2.28724
AACCTGAGTGCGTTTA-1	8.81477	7.69003
AACCTGAGTGCTTACA-6	7.51929	5.54972
AACCTGAGTGGTCGAA-4	-8.09437	-4.0027
AACCTGAGTGTGTGCC-8	-0.510569	10.9625
AACCTGAGTTAACTCG-5	5.96168	4.31438
AACCTGAGTTAACTCG-9	9.60047	0.515024
AACCTGAGTTACTTTC-6	-1.43477	5.58981
AACCTGAGTTACTTTC-9	1.45375	-10.3689
AACCTGAGTTATGCAC-2	-9.12944	1.56672
AACCTGAGTTCCCTTG-6	4.57159	2.99922
AACCTGAGTTCCCTTG-7	5.57069	1.80729
AACCTGAGTTGCTTGA-5	-4.03505	7.053
AACCTGAGTTGTGAGG-6	6.30074	7.24065
AACCTGAGTTTAAGGA-8	9.46959	-4.23241
AACCTGAGTTTCACCC-5	-4.912	6.17162
AACCTGAGTTTCTTAC-6	8.44454	3.13324
AACCTGATCAAGAGAT-8	8.25333	4.9105
AACCTGATCAATCGTG-8	-1.76712	6.67374
AACCTGATCACTACCC-6	10.1558	-2.97312
AACCTGATCACTACCC-7	10.2313	-3.60349
AACCTGATCAGAGTGG-9	6.57885	6.91747
AACCTGATCATCATGG-2	-1.31497	8.30222
AACCTGATCATTCTTG-4	-1.80415	9.54675
AACCTGATCCACGCTT-4	-0.502244	10.3012
AACCTGATCCATCTAT-6	-0.264393	8.2849
AACCTGATCCATCTAT-7	0.067249	8.29904
AACCTGATCCCACGGA-6	-5.71961	7.78576
AACCTGATCCCGTAGG-3	-3.22103	5.59819
AACCTGATCCGCCTAT-6	1.6284	-8.47888
AACCTGATCCGCCTAT-7	1.63092	-8.68522
AACCTGATCGACGGAA-3	-2.61286	-5.78965
AACCTGATCGAGGTAG-2	1.35748	4.0709
AACCTGATCGATAGGG-8	0.452987	-8.99139
AACCTGATCGATAGTC-2	-4.71396	7.43355
AACCTGATCGATGTAC-1	-7.07495	-3.65227
AACCTGATCGCTCGGA-8	5.1936	-2.61984
AACCTGATCGCTTACC-2	-0.21007	0.0156773
AACCTGATCGGGAATG-5	4.88876	-3.09796
AACCTGATCGGTGATT-4	-5.20086	-9.00908
AACCTGATCTATACCT-1	6.74378	7.85659
AACCTGATCTATCTAC-6	2.93153	-8.77671
AACCTGATCTATCTAC-7	2.62734	-7.79325
AACCTGATCTCCAACC-2	4.89306	5.38465
AACCTGATCTGTGTGA-6	-2.51989	5.67282
AACCTTTAGAATATCG-9	10.2663	-4.78508
AACCTTTAGACAGTGC-1	8.37779	1.99574
AACCTTTAGACAGTGC-2	8.44396	6.99068
AACCTTTAGACCCATT-6	7.66834	-2.51229
AACCTTTAGACCCATT-7	8.0222	-2.08395
AACCTTTAGACCTATC-6	9.05378	-0.80695
AACCTTTAGACCTATC-7	4.58943	2.66231
AACCTTTAGACTAGGC-4	-7.09369	-4.42796
AACCTTTAGAGAAGCA-2	8.91121	0.554257
AACCTTTAGAGCCACA-2	-0.912838	8.811
AACCTTTAGATGTTGA-9	4.31875	2.67743
AACCTTTAGCACCATT-2	-5.47729	-5.31912
AACCTTTAGCAGGACT-1	0.814771	-5.4644
AACCTTTAGCATTGGG-3	-0.806861	2.99458
AACCTTTAGCCATTCA-3	1.95187	3.20193
AACCTTTAGCCGCAAA-3	-2.75457	-5.88408
AACCTTTAGCGCCTAC-5	1.42684	-9.95444
AACCTTTAGCGGACAT-8	-6.19178	-8.55345
AACCTTTAGCGTCAAG-3	-5.70111	-6.01855
AACCTTTAGGAAGAAC-3	-0.49152	0.55698
AACCTTTAGGAATGGA-2	1.78585	2.37542
AACCTTTAGGAGTAGA-8	1.02456	-9.89944
AACCTTTAGGGAAGCG-4	-3.88526	-2.74857
AACCTTTAGGGTAGTC-1	-4.75018	-5.93096
AACCTTTAGGTAGGAA-2	1.44703	4.15962
AACCTTTAGTAGACCG-3	-1.18828	11.8347
AACCTTTAGTAGCAAT-8	1.66666	-8.81705
AACCTTTAGTAGGTCG-2	1.63903	1.80107
AACCTTTAGTAGTCGG-2	-8.50653	-3.11957
AACCTTTAGTATACGA-2	-6.31821	-0.627153
AACCTTTAGTCCGATT-5	6.85356	6.34466
AACCTTTAGTCGACCC-8	9.08742	-6.28166
AACCTTTAGTCGCCTG-6	2.65333	-7.81753
AACCTTTAGTCGCCTG-7	2.75358	-8.14355
AACCTTTAGTCTAGAA-4	-6.90558	-6.42544
AACCTTTAGTGAGTGC-4	5.39123	3.50697
AACCTTTAGTGTCACT-2	-8.39161	-2.12257
AACCTTTAGTTCCAGT-4	2.92201	-3.22254
AACCTTTAGTTCCCGG-3	-8.50323	-3.52475
AACCTTTAGTTGACAA-6	-0.11027	13.8861
AACCTTTCAAAGCTTC-3	-3.21127	-2.97642
AACCTTTCAACAAACA-5	8.59724	6.40456
AACCTTTCAACGCACC-6	8.29198	-0.23479
AACCTTTCAACGCACC-9	0.571837	12.1311
AACCTTTCAACTACTG-3	-2.69736	6.83853
AACCTTTCAAGATGCG-3	-8.62444	1.45868
AACCTTTCAAGCAACG-9	9.54772	0.217511
AACCTTTCAAGTAACA-2	3.97302	1.73345
AACCTTTCAAGTCTCA-2	-5.41538	-1.98858
AACCTTTCAATGCCAT-8	0.658954	-11.0893
AACCTTTCACACACCG-2	-4.0094	-3.61696
AACCTTTCACCCTTTG-5	8.45113	6.12729
AACCTTTCACGATTAC-4	3.11515	-2.66595
AACCTTTCACGCGCAT-6	-1.20492	3.92816
AACCTTTCACGCGCAT-7	-0.798183	3.93434
AACCTTTCACTCGTGG-2	-8.58432	0.842519
AACCTTTCAGAACGAC-6	15.1655	-7.57557
AACCTTTCAGTATACC-5	10.4455	-0.996874
AACCTTTCAGTTACAC-9	8.54585	4.13823
AACCTTTCATCACAGT-2	1.1406	3.13725
AACCTTTCATGCGACC-6	1.64773	-0.390604
AACCTTTCATGCGACC-7	1.57502	-0.881226
AACCTTTCATGGCCGT-4	0.916348	-4.70694
AACCTTTCATGTGGGA-8	-7.33115	8.32536
AACCTTTCATTACTTC-8	2.19942	-12.045
AACCTTTCATTCTTTG-8	2.28058	-12.1434
AACCTTTGTAACCATC-1	8.74617	7.64386
AACCTTTGTAGGTCTT-5	-4.57154	8.22538
AACCTTTGTATCAGCT-9	14.6133	0.817458
AACCTTTGTATCCTTT-2	-0.148289	3.8538
AACCTTTGTATTCACG-2	-2.4397	-1.66702
AACCTTTGTATTGTGC-8	2.62034	-10.2131
AACCTTTGTCCGTGCA-2	3.67801	1.8329
AACCTTTGTCCGTGCA-6	7.50983	-0.102965
AACCTTTGTCCGTGCA-7	1.40402	0.0922952
AACCTTTGTCCTCAGG-6	-2.05845	8.84181
AACCTTTGTCGAGGTA-2	-4.05435	0.113288
AACCTTTGTCGATTAC-2	-7.2395	-3.8759
AACCTTTGTCGCTAGC-2	0.760506	3.21622
AACCTTTGTCGTAGTT-2	-8.25466	-3.99664
AACCTTTGTGAGAGTC-5	4.27593	3.2226
AACCTTTGTGCAAAGC-8	7.98284	1.5928
AACCTTTGTTAGGAGC-2	-6.12405	7.31155
AACCTTTGTTCACGTA-3	-0.543929	0.827112
AACCTTTGTTCCTATT-6	-1.18544	6.01891
AACCTTTGTTGAAGCG-8	10.2903	-3.70864
AACCTTTGTTGAATAG-5	7.965	-4.13046
AACCTTTTCAACGTGT-8	-7.62422	-8.22989
AACCTTTTCAAGGCAG-8	10.1472	-3.37618
AACCTTTTCACAACAC-8	3.39265	-4.64181
AACCTTTTCACCGCGA-8	7.60023	-2.88531
AACCTTTTCACGTCAA-9	-5.87941	9.06128
AACCTTTTCAGTTGAC-9	-1.23222	9.23652
AACCTTTTCCCAATAG-3	7.15961	1.47335
AACCTTTTCCCAATGA-4	8.6155	1.44357
AACCTTTTCCCAGCAG-6	0.683784	-11.4089
AACCTTTTCCCAGCAG-7	0.447122	-10.0315
AACCTTTTCCCTAAAG-3	-6.49693	-6.09913
AACCTTTTCCGTGCAG-4	-0.348517	-9.93152
AACCTTTTCCTAAAGC-5	4.67717	5.40014
AACCTTTTCCTCAAGA-8	-7.11271	-8.30116
AACCTTTTCGATCTTT-8	9.26662	-4.07552
AACCTTTTCGATGTAC-6	3.80218	10.8291
AACCTTTTCGCCGAAC-4	-2.2848	-5.72348
AACCTTTTCGCTAGTA-3	-3.67581	-0.248782
AACCTTTTCGGACGAA-2	-4.41366	-0.471813
AACCTTTTCGGAGTTT-6	8.4729	3.45508
AACCTTTTCGGAGTTT-7	5.69957	2.32505
AACCTTTTCGGATAAA-3	-7.23775	-1.73666
AACCTTTTCGGATGTT-5	-1.79439	6.90462
AACCTTTTCGGTACTA-3	6.60496	-1.961
AACCTTTTCGGTCTCT-1	-7.17984	-3.2862
AACCTTTTCGTGCTTC-2	-5.07061	-5.88585
AACCTTTTCGTTGTAG-9	7.36031	-3.09251
AACCTTTTCTGACATG-4	-7.16965	-4.48588
AACCTTTTCTGGCCAG-9	-5.67346	7.38438
AACCTTTTCTGTAGAC-2	-8.75413	-1.07024
AACCTTTTCTGTCGTC-1	-2.91704	-3.45938
AACCTTTTCTTCCAGC-5	8.93236	1.00396
AACCTTTTCTTTATCG-6	6.3239	-2.70876
AACCTTTTCTTTATCG-7	4.94035	-3.00654
AACGAGGAGAAACGCC-3	7.96932	3.6155
AACGAGGAGACACTTC-3	1.39325	-0.910414
AACGAGGAGACTAGCG-9	0.0332486	13.094
AACGAGGAGAGAGTTT-8	2.17105	-11.8232
AACGAGGAGAGCCACA-3	-6.66821	-4.35134
AACGAGGAGATCGCCC-5	8.42729	4.41839
AACGAGGAGATGTTCC-6	3.58714	-3.07392
AACGAGGAGCAGGAGG-3	-7.48947	-2.85908
AACGAGGAGCCAGAAC-8	-3.07782	10.1696
AACGAGGAGCGAATAT-2	-0.305647	2.73847
AACGAGGAGCGCATTT-6	14.5709	0.77697
AACGAGGAGCGCGTTC-3	-7.06035	-1.4924
AACGAGGAGCGTTAGG-2	0.639631	0.605449
AACGAGGAGCTGCTCG-3	-8.23569	1.42948
AACGAGGAGGAGACTC-2	-7.97018	-1.93441
AACGAGGAGGCATGCA-1	-8.20986	-1.17784
AACGAGGAGGTCTTTG-4	10.132	-1.76474
AACGAGGAGGTTCTCA-4	-0.355179	-10.4462
AACGAGGAGGTTGACG-3	-2.01082	4.29007
AACGAGGAGTACGACG-9	-7.62936	8.51077
AACGAGGAGTCTAGAA-6	6.98609	4.77409
AACGAGGAGTGAAACT-3	-2.17547	2.09087
AACGAGGAGTGTCGGA-3	6.16129	3.50877
AACGAGGAGTTCAGGG-6	8.71307	-2.1805
AACGAGGAGTTCAGGG-7	4.83719	3.73485
AACGAGGCAACGCAAG-4	6.47811	0.828682
AACGAGGCAACGTCGC-3	-2.8355	9.98093
AACGAGGCAAGCGGTA-6	-5.0898	9.44128
AACGAGGCAAGGGAGG-8	11.744	-4.90537
AACGAGGCAATGACTC-1	8.156	4.88088
AACGAGGCAATGCACT-9	-5.72047	8.99273
AACGAGGCAATGGTCT-6	2.09822	-8.21349
AACGAGGCAATTCTCT-6	-0.999422	12.7799
AACGAGGCACAGCTTA-6	-0.270772	10.807
AACGAGGCACATATCG-8	-7.54345	-2.90039
AACGAGGCACCCTTAC-2	-8.30334	-2.31753
AACGAGGCACCCTTTG-1	-4.92133	-5.48434
AACGAGGCACGATATC-2	-7.62119	-1.23223
AACGAGGCAGACCTGC-8	-7.28584	-10.1314
AACGAGGCAGATAAGT-3	-4.97026	-0.17072
AACGAGGCAGCAACGA-9	10.4343	-0.605884
AACGAGGCAGCCACGT-8	-6.67026	-8.63578
AACGAGGCAGCGTACC-2	-3.57246	-1.25807
AACGAGGCAGCGTACC-5	-0.322391	11.9227
AACGAGGCAGGACTGA-8	10.6421	-6.65024
AACGAGGCAGGATAGC-1	-3.2233	6.90987
AACGAGGCAGGATAGC-4	-6.98639	9.15059
AACGAGGCAGGCATTT-5	-1.70411	11.0343
AACGAGGCATATTGGC-2	-7.85602	-4.11485
AACGAGGCATCGTACA-2	5.97899	0.368259
AACGAGGCATGATTGC-3	-7.02873	9.11652
AACGAGGGTAATGTGA-2	-6.07951	0.0689386
AACGAGGGTAGACACG-4	-6.30128	-7.19919
AACGAGGGTATCTCAG-9	-2.5658	5.73779
AACGAGGGTATCTGCA-9	-3.27713	-0.540765
AACGAGGGTATGGTTC-2	6.30592e-05	8.36535
AACGAGGGTATTGTGC-3	-6.19764	-2.36432
AACGAGGGTCAGTGTT-4	-1.69632	0.0571642
AACGAGGGTCATAGAA-3	-5.80133	-7.53213
AACGAGGGTCATAGCT-8	-0.488981	11.75
AACGAGGGTCCTCAGG-2	1.8008	1.65818
AACGAGGGTCGCGCTA-1	-0.528021	11.3528
AACGAGGGTCTAACCA-4	-6.85475	-8.31151
AACGAGGGTCTCTGCT-4	1.69284	-5.25077
AACGAGGGTGAAACAT-6	4.25505	11.1097
AACGAGGGTGAAACAT-7	4.32692	11.2619
AACGAGGGTGATGCGA-6	-2.8201	8.32635
AACGAGGGTGCGTAGA-3	-6.46587	-1.53145
AACGAGGGTGCGTAGA-8	-6.40906	-9.92857
AACGAGGGTTAACTCG-4	7.67246	8.68451
AACGAGGGTTCAGTAC-4	-0.174881	-10.654
AACGAGGGTTCCGCGA-1	-5.69006	-4.92213
AACGAGGGTTGGGAAC-4	6.5577	6.68837
AACGAGGGTTTCTCTA-5	-5.47125	7.64428
AACGAGGTCAAACCCA-3	1.6173	2.31788
AACGAGGTCAAGAGAT-9	0.513929	1.83846
AACGAGGTCAATTGGC-4	-1.40569	-0.203845
AACGAGGTCACGTGTA-2	-7.51678	-2.23912
AACGAGGTCAGGATCT-6	8.85214	3.25232
AACGAGGTCATCGCTC-4	10.9371	-4.39511
AACGAGGTCCACCTAC-8	8.6338	-5.53096
AACGAGGTCCATATCT-2	-8.40612	-0.236895
AACGAGGTCCTTTGAT-6	-2.00912	6.45959
AACGAGGTCCTTTGAT-7	-2.83242	5.70023
AACGAGGTCGAGTGTT-2	0.974489	3.81355
AACGAGGTCGATATGC-2	-9.56557	0.865145
AACGAGGTCGATGCAT-3	1.9263	-6.6794
AACGAGGTCGCAAGCC-6	6.93476	4.58359
AACGAGGTCGCAAGCC-7	7.44959	7.35162
AACGAGGTCGCTTCAC-1	-5.21466	-4.3355
AACGAGGTCGGCTATA-3	-7.08198	-0.357252
AACGAGGTCGTGGTAT-2	-4.89323	-0.116767
AACGAGGTCGTGGTAT-3	-7.51932	-3.68356
AACGAGGTCGTTCTAT-5	-4.31278	-5.89846
AACGAGGTCTCGTAGA-3	0.147292	4.79347
AACGAGGTCTGCGTCT-3	9.20139	1.20149
AACGAGGTCTTCCACG-3	-5.91137	-5.40384
AACGGGAAGCATGTGG-6	4.41765	0.556577
AACGGGAAGCGCCTAC-8	8.06331	-0.85277
AACGGGAAGGATCCTT-1	-2.98559	-4.23562
AACGGGAAGGCCTCGT-2	-2.7884	6.87408
AACGGGAAGGGACGTT-1	-7.03616	-4.00389
AACGGGAAGGGTCTGA-6	8.99167	2.44251
AACGGGAAGGTCTTTG-5	2.43658	-8.66369
AACGGGAAGTACAACA-4	-1.34372	10.5483
AACGGGAAGTACAGAT-6	-6.91879	-10.9707
AACGGGAAGTACGACG-2	-2.88801	-2.58212
AACGGGAAGTCAGCCC-3	-5.02971	0.88426
AACGGGAAGTGAATAC-8	-7.53084	-11.1796
AACGGGAAGTGAGCTG-4	-5.5224	-7.28291
AACGGGAAGTTCAGGG-5	-0.453367	11.3119
AACGGGAAGTTGCTTG-1	-5.09641	-4.13222
AACGGGACAACTAGAA-2	-6.06516	-4.79821
AACGGGACAACTTGGT-6	-1.22576	6.95499
AACGGGACAAGCCAGA-9	10.2313	-1.24418
AACGGGACAAGCGACA-1	0.463538	-9.35511
AACGGGACAAGTCCTA-3	8.32291	3.62937
AACGGGACAAGTTCGT-4	0.108184	-9.95018
AACGGGACAATCAGGG-2	10.4074	-1.3985
AACGGGACACCGAATT-9	-1.84159	11.2863
AACGGGACACCTGGTG-8	-6.13871	-7.78171
AACGGGACACGCCGAT-6	-4.28226	-3.08154
AACGGGACACGCCGAT-7	-0.935452	0.372538
AACGGGACACGCTAAT-6	8.75595	-1.27577
AACGGGACACGCTAAT-7	8.40985	0.333118
AACGGGACACGTACAT-6	8.00838	8.93167
AACGGGACACGTTACA-6	-3.07456	5.33476
AACGGGACACGTTACA-7	-0.838126	5.99637
AACGGGACACTAGCCG-8	0.585077	-10.3911
AACGGGACACTAGGAG-1	2.72891	10.6409
AACGGGACACTCCACT-8	-6.18852	-6.20908
AACGGGACAGGCAGAT-3	-5.02541	9.66595
AACGGGACAGTATCTG-8	8.42432	0.132245
AACGGGACAGTCCTGG-6	2.65924	-7.5888
AACGGGACAGTCCTGG-7	2.69216	-7.61682
AACGGGACATAGCCGC-7	-1.73855	5.60419
AACGGGACATCACAAC-6	0.47014	11.6824
AACGGGACATCCCAAA-2	-4.79797	-3.68658
AACGGGACATCCCTCA-2	-6.86785	-5.83785
AACGGGACATCGCTAA-5	-6.13459	5.84546
AACGGGACATCGTGAT-2	-1.81315	-0.331878
AACGGGACATGCCTTC-6	9.92422	-0.158746
AACGGGACATGCCTTC-7	10.068	-0.613789
AACGGGACATTACTCT-4	-8.2202	-1.95476
AACGGGACATTCGTCC-6	8.78978	8.76371
AACGGGAGTAAACGTA-9	7.23751	-3.34049
AACGGGAGTAATGTGA-8	8.33493	-1.31883
AACGGGAGTACCTATG-2	-3.03187	6.29115
AACGGGAGTAGAAAGG-5	-6.04091	8.82443
AACGGGAGTATCACAC-4	1.72195	-9.31589
AACGGGAGTATGTCCA-1	7.02642	7.48162
AACGGGAGTCACTCTC-6	-0.869599	-10.4627
AACGGGAGTCACTCTC-7	-0.748299	-10.3404
AACGGGAGTCAGCTTA-6	-2.89529	9.27601
AACGGGAGTCATAGAA-5	-5.65069	7.44149
AACGGGAGTCCATTGA-3	-5.59424	7.47586
AACGGGAGTCCATTGA-5	-0.937978	1.11459
AACGGGAGTCCGTGCA-2	-8.46242	-3.77158
AACGGGAGTCGATTAC-3	-5.26697	-2.16263
AACGGGAGTCTAAGAA-2	-2.51755	7.66089
AACGGGAGTGAATCAA-1	8.38428	8.2025
AACGGGAGTGACGCAA-2	-8.48244	-2.00414
AACGGGAGTGATGCTT-8	9.43943	1.96226
AACGGGAGTGATTCCA-2	-5.9878	0.455827
AACGGGAGTGATTCCA-8	-7.74249	-11.0935
AACGGGAGTGCCCAGT-9	1.60016	9.93451
AACGGGAGTTAAGTCC-4	6.11728	-1.83972
AACGGGAGTTCAGTTG-2	-7.05875	-4.64117
AACGGGAGTTCGGGAA-2	-8.74161	-2.76863
AACGGGAGTTTAGAAG-3	-3.20989	8.29615
AACGGGAGTTTGACCA-6	-1.6522	10.905
AACGGGAGTTTGCATG-3	6.14598	3.46434
AACGGGATCACAACAC-6	7.52501	-1.17137
AACGGGATCACAACAC-7	5.29831	-2.29767
AACGGGATCACCGCGA-6	2.03329	-7.03449
AACGGGATCACCGCGA-7	1.99568	-7.36284
AACGGGATCACTAGCA-3	-3.86391	-0.0222751
AACGGGATCAGAATGA-5	-7.91316	-5.44676
AACGGGATCCAACGCG-1	-6.1192	-2.29972
AACGGGATCCAGAGAG-9	1.34381	-7.81542
AACGGGATCCATACGA-1	-3.49789	-4.03098
AACGGGATCCATAGGT-9	3.64916	4.18302
AACGGGATCCCGTAGG-4	1.75636	-9.75
AACGGGATCCGGGCAT-7	1.77036	1.16741
AACGGGATCCTAAGTG-3	-2.89115	0.885191
AACGGGATCCTTACGC-6	11.092	-5.90852
AACGGGATCCTTACGC-7	10.4436	-5.35446
AACGGGATCGCGTGAC-6	-0.141556	14.1351
AACGGGATCGCTCGGA-1	-4.74247	-5.52396
AACGGGATCGGGACAA-8	2.73816	10.6192
AACGGGATCTACTGCC-1	2.80487	-7.49167
AACGGGATCTACTGCC-5	-2.52232	5.56222
AACGGGATCTCTGACC-6	-3.90691	8.43768
AACGGGATCTGTTTAC-5	0.00729015	12.1017
AACGGGATCTTGTACT-2	-3.37961	0.410292
AACGTACAGAACAGGA-4	-5.58069	-8.91186
AACGTACAGACGACTG-2	-9.24268	0.212991
AACGTACAGACTAATG-9	7.11972	-1.16471
AACGTACAGATCGAGC-9	-0.505279	9.72331
AACGTACAGATGCGAC-2	-8.61577	-1.18626
AACGTACAGATGGCAC-5	0.471155	9.72916
AACGTACAGCAACGGT-2	7.03326	0.168456
AACGTACAGCCATCAT-3	-2.93424	-5.91223
AACGTACAGCTACGTT-3	14.798	-7.01235
AACGTACAGGAGTCTG-3	-0.623473	8.32845
AACGTACAGGATGTAT-3	-7.67844	-2.64442
AACGTACAGGCCAGTA-3	-7.36672	-1.94986
AACGTACAGGCTTTAC-3	9.11576	-2.05419
AACGTACAGGGCTCTC-9	-0.852838	8.17307
AACGTACAGGTTACAA-2	-4.90473	0.15904
AACGTACAGTGATATG-2	-6.1513	0.623954
AACGTACAGTTCCAGT-6	9.67694	-2.5027
AACGTACAGTTCCAGT-7	9.76524	-2.17697
AACGTACAGTTGCGCC-3	-2.25498	-0.330018
AACGTACCAAACCTAC-6	2.6945	-9.50293
AACGTACCAAACCTAC-7	2.67465	-9.50526
AACGTACCAACGAGGT-8	-5.62484	6.0174
AACGTACCAACGCAAG-8	7.74442	3.73658
AACGTACCAACGCACC-1	-8.00076	-2.74015
AACGTACCAACTAGAA-8	0.654567	-7.1852
AACGTACCAACTCAAC-8	-6.85644	7.11004
AACGTACCAAGGACCA-3	-7.00884	7.41135
AACGTACCAAGTCTGT-6	-5.4487	-5.87756
AACGTACCAAGTCTGT-7	-7.22269	-8.46273
AACGTACCAATGGCTT-3	-6.23045	-6.47999
AACGTACCACAAACAA-8	1.50769	-10.4226
AACGTACCACAGTTCA-4	8.69489	-5.46151
AACGTACCACATTGCA-8	-7.11104	7.74383
AACGTACCACCACGAC-6	4.44667	-3.43856
AACGTACCACCTCGTT-1	1.80393	-7.50138
AACGTACCACTCAAGT-4	1.26141	-11.7656
AACGTACCAGACCTGC-5	-1.09313	-0.987695
AACGTACCAGATACAA-8	1.93026	-7.98959
AACGTACCAGCAAACG-2	-5.30466	-8.03855
AACGTACCAGCGTACC-3	5.75773	-0.0277544
AACGTACCAGCTTACA-5	7.02011	5.39337
AACGTACCAGTATACC-5	8.8048	2.27866
AACGTACCAGTTGCAT-2	-3.38436	-0.699115
AACGTACCATGCACTA-6	6.67944	8.22383
AACGTACCATGTCCCT-5	3.73765	-1.69943
AACGTACCATGTGGGA-8	2.17432	10.2942
AACGTACCATTATGGC-6	2.68164	-9.53734
AACGTACCATTATGGC-7	2.83379	-8.30475
AACGTACCATTCTCGC-3	2.67302	1.79035
AACGTACCATTGCACA-2	-3.8371	0.197843
AACGTACGTAACCGAG-2	-0.737479	5.92875
AACGTACGTAAGCCTT-2	-6.2119	-3.34835
AACGTACGTAATGCAA-6	1.51265	9.95765
AACGTACGTACAAGCG-9	1.1354	-9.71568
AACGTACGTAGAATAC-3	1.23422	1.53716
AACGTACGTAGACGCA-9	8.56903	4.26264
AACGTACGTAGCAGGT-2	-6.88788	-4.23461
AACGTACGTAGCAGGT-3	-2.92322	2.56649
AACGTACGTAGTAACA-4	-6.29319	-6.20189
AACGTACGTATATGGA-1	-4.47965	-2.73393
AACGTACGTATCACAC-6	4.17474	-3.37865
AACGTACGTATTCACG-2	-3.84343	1.06509
AACGTACGTCACAGTT-4	-5.35004	-8.19627
AACGTACGTCAGAAGC-6	7.03375	6.04173
AACGTACGTCATAAGA-1	-2.86596	-4.63223
AACGTACGTCATAGAA-3	-7.30442	-5.10436
AACGTACGTCATCAAC-1	-5.15796	-5.09818
AACGTACGTCCCTAAA-3	-1.75657	2.82704
AACGTACGTCCCTAAA-6	8.36445	4.92284
AACGTACGTCCGTAGC-4	-7.4644	-11.3543
AACGTACGTCGCTAGC-2	-4.83341	7.53157
AACGTACGTCTAAGAA-6	-1.563	10.2696
AACGTACGTCTGCACG-6	9.00573	-0.757037
AACGTACGTCTGCACG-7	7.37609	-2.9717
AACGTACGTGAGCTAG-9	6.08306	3.94879
AACGTACGTGCATTGT-4	-7.70994	-9.38793
AACGTACGTGCTAGTT-2	-3.87803	-0.432656
AACGTACGTGCTTTGA-1	-5.39742	-4.91707
AACGTACGTGGACGAT-3	-1.3009	6.68326
AACGTACGTGGCGCTT-8	-6.70169	6.8802
AACGTACGTTCTGAGT-3	-5.76383	0.740547
AACGTACGTTTCGTTT-4	11.5023	-5.13878
AACGTACGTTTGCATG-9	7.9232	3.81008
AACGTACTCAATTGGC-6	15.0215	-7.4963
AACGTACTCACGTGTA-6	8.54086	6.28187
AACGTACTCACTAGCA-5	-1.2792	5.85247
AACGTACTCACTGATG-1	-9.04083	0.245208
AACGTACTCAGGTTTG-9	-0.408366	8.22484
AACGTACTCAGTACAC-1	-1.94025	-0.981269
AACGTACTCAGTCAAC-3	-4.5825	-0.533007
AACGTACTCATACTTC-6	-0.992116	11.1197
AACGTACTCATCGCTC-3	0.629899	4.1923
AACGTACTCATGCTTT-2	-2.46709	-6.07542
AACGTACTCATTCTCA-4	3.71419	-1.71791
AACGTACTCCAGGCCA-4	-7.25393	-5.46915
AACGTACTCCAGGTAT-8	-2.67902	8.52856
AACGTACTCCATAACG-2	-6.30664	-0.9406
AACGTACTCCATATCT-8	1.75084	-12.3649
AACGTACTCCGTGCAG-6	-5.44148	9.4481
AACGTACTCCGTGCAG-7	-2.82801	5.49801
AACGTACTCCTCCCAA-2	-5.35565	-1.76413
AACGTACTCGACTCGG-3	-1.30971	5.91613
AACGTACTCGCATAAC-1	-0.0116744	-10.469
AACGTACTCGCCCTTA-2	-4.12685	-5.34205
AACGTACTCGCCCTTA-6	-7.86815	-10.8771
AACGTACTCGGTGATT-1	-8.18971	1.03309
AACGTACTCGGTTCCT-1	-6.61604	-5.51571
AACGTACTCTCGCGGA-6	-0.157153	12.4075
AACGTACTCTCTCAAT-6	-3.59319	7.06537
AACGTACTCTCTTCTC-5	7.8311	3.9217
AACGTACTCTGGCTAA-2	-0.581108	0.893321
AACGTACTCTGTCGGG-5	-0.405627	12.7759
AACGTACTCTGTGTGA-1	-6.88957	-3.65995
AACGTACTCTTAATCC-2	-3.06682	5.32111
AACGTACTCTTAATCC-3	-5.32156	-0.197247
AACGTACTCTTACGGA-2	-7.01513	-7.78702
AACTGGTAGACTAGGC-3	-8.4294	-0.995619
AACTGGTAGAGCAGCT-9	-5.89274	-8.42618
AACTGGTAGAGGAATG-3	-6.99664	-2.37514
AACTGGTAGAGGCAGG-8	9.46812	0.247756
AACTGGTAGAGGTCCA-2	-7.38184	-3.42542
AACTGGTAGATAGGTT-6	2.7257	-7.44579
AACTGGTAGATAGGTT-7	2.77986	-7.47523
AACTGGTAGATTGACA-6	9.97643	-4.35195
AACTGGTAGATTGACA-7	10.155	-3.39642
AACTGGTAGCAAGGTC-5	-0.327123	12.5389
AACTGGTAGCAATAAC-8	-4.51087	-8.0596
AACTGGTAGCCATTCA-2	-3.70752	-5.11347
AACTGGTAGCCTGTAT-6	0.942481	0.130299
AACTGGTAGCGAGAAA-7	-7.41882	9.4696
[truncated: 51,934 more rows]
