# Supplementary material for: Single-cell epigenomics and spatiotemporal transcriptomics reveal human cerebellar development
Source: Nat Commun. 2023 Nov 22;14:7613. doi: 10.1038/s41467-023-43568-6 (PMC10665552; doi:10.1038/s41467-023-43568-6)
Supplement: Supplementary file 7 — Supplementary Data 4 [file 41467_2023_43568_MOESM7_ESM.xlsx]

## Sheet: Supplementary Data 4
Sheet 4: DEGs of human developing cerebellum cell types
Two.sided wilcox.test
cluster	gene	avg_logFC	p_val_adj	p_val
RL Progenitor	HIST1H4C	2.45693	0	0
RL Progenitor	UBE2C	2.18639	0	0
RL Progenitor	HMGB2	2.16834	0	0
RL Progenitor	CENPF	2.03327	0	0
RL Progenitor	TOP2A	2.01493	0	0
RL Progenitor	PTTG1	1.76261	0	0
RL Progenitor	NUSAP1	1.73748	0	0
RL Progenitor	TUBA1B	1.66488	0	0
RL Progenitor	MKI67	1.66071	0	0
RL Progenitor	SMC4	1.60755	0	0
RL Progenitor	HMGN2	1.53358	0	0
RL Progenitor	CKS2	1.43574	0	0
RL Progenitor	KIAA0101	1.39686	0	0
RL Progenitor	TUBB4B	1.34686	0	0
RL Progenitor	BIRC5	1.32855	0	0
RL Progenitor	H2AFZ	1.31263	0	0
RL Progenitor	CKS1B	1.29684	0	0
RL Progenitor	CDK1	1.28903	0	0
RL Progenitor	CCNB2	1.28828	0	0
RL Progenitor	KPNA2	1.28166	0	0
RL Progenitor	CCNB1	1.25814	0	0
RL Progenitor	UBE2T	1.25161	0	0
RL Progenitor	MAD2L1	1.25093	0	0
RL Progenitor	CDC20	1.21985	0	0
RL Progenitor	ASPM	1.1791	0	0
RL Progenitor	AURKB	1.17804	0	0
RL Progenitor	TPX2	1.172	0	0
RL Progenitor	HMGB1	1.10958	0	0
RL Progenitor	TYMS	1.10354	0	0
RL Progenitor	HIST1H1D	1.09303	0	0
RL Progenitor	CENPW	1.07207	0	0
RL Progenitor	PRC1	1.0681	0	0
RL Progenitor	SPC25	1.06649	0	0
RL Progenitor	NUF2	1.04177	0	0
RL Progenitor	ZWINT	1.02065	0	0
RL Progenitor	RRM2	1.01541	0	0
RL Progenitor	GTSE1	1.00517	0	0
RL Progenitor	MXD3	0.975622	0	0
RL Progenitor	H2AFX	0.971221	0	0
RL Progenitor	FAM64A	0.969208	0	0
RL Progenitor	PCNA	0.958797	0	0
RL Progenitor	NMU	0.937602	0	0
RL Progenitor	CCNA2	0.936123	0	0
RL Progenitor	ARL6IP1	0.928948	0	0
RL Progenitor	SGOL1	0.927107	0	0
RL Progenitor	DEK	0.925511	0	0
RL Progenitor	UBE2S	0.916626	0	0
RL Progenitor	CDKN3	0.908986	0	0
RL Progenitor	CKAP2	0.902382	0	0
RL Progenitor	DUT	0.887794	0	0
UBC	EOMES	2.24423	0	0
UBC	CSRP2	1.69786	0	0
UBC	RSPO3	1.5944	0	0
UBC	CELF4	1.46914	0	0
UBC	ACTC1	1.3144	0	0
UBC	OTX2	1.31099	0	0
UBC	TPBG	1.23798	0	0
UBC	BARHL1	1.19577	0	0
UBC	DRAXIN	1.10085	0	0
UBC	PRDX1	1.02756	0	0
UBC	NEUROD1	0.987374	0	0
UBC	LRRN3	0.976644	0	0
UBC	CMC1	0.956229	0	0
UBC	CNTNAP2	0.935744	0	0
UBC	PKM	0.923057	0	0
UBC	CXXC5	0.899293	0	0
UBC	ATP2B1	0.891733	0	0
UBC	GADD45G	0.89041	0	0
UBC	GRIA2	0.878347	0	0
UBC	NNAT	0.871106	0	0
UBC	ZFHX4	0.86484	0	0
UBC	TMEM237	0.856916	0	0
UBC	DUSP4	0.838528	0	0
UBC	ZIC4	0.807521	0	0
UBC	IGDCC3	0.806387	0	0
UBC	NPTX2	0.76428	0	0
UBC	EPS8	0.75426	0	0
UBC	H2AFY2	0.750108	0	0
UBC	PARP6	0.727477	0	0
UBC	FBLN1	0.720994	0	0
UBC	PCBP4	0.719134	0	0
UBC	HPCAL1	0.694058	0	0
UBC	ELP4	0.693425	0	0
UBC	SOX4	0.685577	0	0
UBC	IGSF21	0.683126	0	0
UBC	MLLT3	0.673763	0	0
UBC	CACNA2D1	0.669308	0	0
UBC	MAB21L1	0.660217	0	0
UBC	BAIAP2	0.637353	0	0
UBC	SPOCK2	0.633486	0	0
UBC	SSTR2	0.625774	0	0
UBC	TAGLN3	0.625377	0	0
UBC	OCIAD2	0.609287	0	0
UBC	PEPD	0.676293	7.28e-302	3.1e-306
UBC	FRMD4B	0.701606	9.73e-279	4.15e-283
UBC	RALYL	0.625629	1.57e-261	6.69e-266
UBC	CCND2	0.661465	6.37e-251	2.71e-255
UBC	ZIC2	0.614241	7.6e-251	3.24e-255
UBC	2021-09-06	0.635868	1.03e-247	4.37e-252
UBC	LPHN3	0.596246	1.09e-241	4.66e-246
Excitatory DCN	TRH	1.79042	0	0
Excitatory DCN	GAP43	1.71671	0	0
Excitatory DCN	NEUROD1	1.24631	0	0
Excitatory DCN	ANK3	1.21933	0	0
Excitatory DCN	NHLH1	1.10565	0	0
Excitatory DCN	SSTR2	1.06936	0	0
Excitatory DCN	SPON2	1.06783	0	0
Excitatory DCN	SNCB	1.05745	0	0
Excitatory DCN	STMN2	1.0523	0	0
Excitatory DCN	CALM1	1.02792	0	0
Excitatory DCN	SEMA6A	1.00998	0	0
Excitatory DCN	PHF20L1	0.992986	0	0
Excitatory DCN	PRPH	0.987985	0	0
Excitatory DCN	PAX6	0.976651	0	0
Excitatory DCN	KIF5C	0.955027	0	0
Excitatory DCN	MAB21L1	0.951376	0	0
Excitatory DCN	GNG3	0.943864	0	0
Excitatory DCN	RBFOX3	0.89266	0	0
Excitatory DCN	CBLN1	0.889067	0	0
Excitatory DCN	APLP2	0.881932	0	0
Excitatory DCN	NHLH2	0.871542	0	0
Excitatory DCN	MAP1B	0.860725	0	0
Excitatory DCN	TUBB2A	0.85567	0	0
Excitatory DCN	MLLT11	0.800396	0	0
Excitatory DCN	CKB	0.799116	0	0
Excitatory DCN	ELAVL2	0.78281	0	0
Excitatory DCN	KLC1	0.782339	0	0
Excitatory DCN	RELN	0.777071	0	0
Excitatory DCN	C21orf59	0.776424	0	0
Excitatory DCN	EPB41L4A	0.751967	0	0
Excitatory DCN	TMEFF2	0.747704	0	0
Excitatory DCN	TUBB3.1	0.744256	0	0
Excitatory DCN	TTC9B	0.742175	0	0
Excitatory DCN	NELL2	0.733403	0	0
Excitatory DCN	PRDM8	0.729974	0	0
Excitatory DCN	TUBA1A	0.728869	0	0
Excitatory DCN	CDH7	0.720839	0	0
Excitatory DCN	FAM96B	0.718009	0	0
Excitatory DCN	PARM1	0.69972	0	0
Excitatory DCN	UCHL1	0.693408	0	0
Excitatory DCN	INSM1	0.67692	0	0
Excitatory DCN	NEUROD6	0.667546	0	0
Excitatory DCN	FDFT1	0.665194	0	0
Excitatory DCN	BASP1	0.66505	0	0
Excitatory DCN	HLA-A	0.661863	0	0
Excitatory DCN	KLF7	0.660998	0	0
Excitatory DCN	ZIC1	0.660431	0	0
Excitatory DCN	DSTYK	0.660422	0	0
Excitatory DCN	KCNIP4	0.658643	0	0
Excitatory DCN	ST18	0.65027	0	0
Granule Cell	MGP	1.85319	0	0
Granule Cell	SFRP1	1.38343	0	0
Granule Cell	RAB26	1.06946	0	0
Granule Cell	NRN1	1.06225	0	0
Granule Cell	IGFBP5	1.04269	0	0
Granule Cell	CXCR4	1.0101	0	0
Granule Cell	NPM1	0.893311	0	0
Granule Cell	EFCAB4A	0.880338	0	0
Granule Cell	NPY	0.873737	0	0
Granule Cell	GNB2L1	0.860824	0	0
Granule Cell	EIF3E	0.826105	0	0
Granule Cell	ZFAS1	0.772614	0	0
Granule Cell	ADAMTS6	0.750088	0	0
Granule Cell	HNRNPA1	0.744342	0	0
Granule Cell	METRN	0.740415	0	0
Granule Cell	NAP1L1	0.706434	0	0
Granule Cell	PABPC1	0.701798	0	0
Granule Cell	CLEC18A	0.696433	0	0
Granule Cell	TSPO	0.695303	0	0
Granule Cell	RASD1	0.691353	0	0
Granule Cell	CAMK2B	0.682356	0	0
Granule Cell	PDLIM3	0.676001	0	0
Granule Cell	RP11-304L19.5	0.67483	0	0
Granule Cell	LINC00948	0.663313	0	0
Granule Cell	LDHB	0.655494	0	0
Granule Cell	FBL	0.653481	0	0
Granule Cell	SNHG7	0.648251	0	0
Granule Cell	HEY1	0.624985	0	0
Granule Cell	CCNB1IP1	0.616967	0	0
Granule Cell	RSL1D1	0.613643	0	0
Granule Cell	SDC2	0.609349	0	0
Granule Cell	BTF3	0.596732	0	0
Granule Cell	EEF1D	0.588477	0	0
Granule Cell	CLEC18B	0.584451	0	0
Granule Cell	LY6E	0.574793	0	0
Granule Cell	SP5	0.565967	0	0
Granule Cell	MT-CO3	0.56424	0	0
Granule Cell	IMPDH2	0.558522	0	0
Granule Cell	SMCO4	0.550195	0	0
Granule Cell	PGAM2	0.544801	0	0
Granule Cell	EMP3	0.541969	0	0
Granule Cell	PCSK9	0.537757	0	0
Granule Cell	C19orf48	0.535486	0	0
Granule Cell	NBEAL1	0.533005	0	0
Granule Cell	SNHG8	0.53148	0	0
Granule Cell	EEF1B2	0.522236	0	0
Granule Cell	GLTSCR2	0.519039	0	0
Granule Cell	EBPL	0.518806	0	0
Granule Cell	NACA	0.515075	0	0
Granule Cell	SH3BGRL3	0.506273	0	0
VZ Progenitor	RGS16	1.66643	0	0
VZ Progenitor	ASCL1	1.60401	0	0
VZ Progenitor	VIM	1.55857	0	0
VZ Progenitor	NUSAP1	1.33444	0	0
VZ Progenitor	HMGB2	1.17069	0	0
VZ Progenitor	TOP2A	1.16664	0	0
VZ Progenitor	PTTG1	1.14333	0	0
VZ Progenitor	PTN	1.12606	0	0
VZ Progenitor	SOX2	1.12206	0	0
VZ Progenitor	CENPF	1.11863	0	0
VZ Progenitor	KIAA0101	1.04472	0	0
VZ Progenitor	CD9	1.00452	0	0
VZ Progenitor	BIRC5	0.990102	0	0
VZ Progenitor	TYMS	0.981231	0	0
VZ Progenitor	C1orf61	0.973713	0	0
VZ Progenitor	HES1	0.93694	0	0
VZ Progenitor	CDK1	0.933013	0	0
VZ Progenitor	HMGN2	0.926755	0	0
VZ Progenitor	MKI67	0.911199	0	0
VZ Progenitor	TFAP2B	0.906697	0	0
VZ Progenitor	PBK	0.904099	0	0
VZ Progenitor	UBE2C	0.902736	0	0
VZ Progenitor	H2AFX	0.897646	0	0
VZ Progenitor	TUBA1B	0.867568	0	0
VZ Progenitor	SMC4	0.852797	0	0
VZ Progenitor	ID1	0.833653	0	0
VZ Progenitor	NES	0.829509	0	0
VZ Progenitor	H2AFZ	0.829229	0	0
VZ Progenitor	HMGB1	0.825807	0	0
VZ Progenitor	HSPB1	0.813543	0	0
VZ Progenitor	MGST1	0.806322	0	0
VZ Progenitor	PCNA	0.805533	0	0
VZ Progenitor	MAD2L1	0.785004	0	0
VZ Progenitor	KIRREL2	0.782592	0	0
VZ Progenitor	IGFBP2	0.749867	0	0
VZ Progenitor	TPX2	0.744755	0	0
VZ Progenitor	GNG5	0.710262	0	0
VZ Progenitor	CCNB2	0.708669	0	0
VZ Progenitor	LINC01158	0.701253	0	0
VZ Progenitor	PRC1	0.698199	0	0
VZ Progenitor	SMC2	0.684145	0	0
VZ Progenitor	HES4	0.683679	0	0
VZ Progenitor	TTYH1	0.677735	0	0
VZ Progenitor	HES6	1.08553	1.62e-242	6.88e-247
VZ Progenitor	CKS2	0.713722	2.58e-217	1.1e-221
VZ Progenitor	KPNA2	0.732101	6.35e-208	2.7e-212
VZ Progenitor	GADD45G	0.850283	3.7e-174	1.57e-178
VZ Progenitor	LGALS1	0.719905	2.85e-144	1.22e-148
VZ Progenitor	HIST1H4C	0.811992	7.69e-47	3.28e-51
VZ Progenitor	ARL6IP1	0.742863	8.63e-23	3.68e-27
Purkinje Cell	PCP4	2.82062	0	0
Purkinje Cell	ID2	2.02212	0	0
Purkinje Cell	NSG1	1.96209	0	0
Purkinje Cell	LYPD1	1.92355	0	0
Purkinje Cell	RORA	1.9133	0	0
Purkinje Cell	CA8	1.78949	0	0
Purkinje Cell	LHX1	1.69747	0	0
Purkinje Cell	NRP2	1.66543	0	0
Purkinje Cell	NTM	1.61706	0	0
Purkinje Cell	FOXP2	1.53335	0	0
Purkinje Cell	FOXP1	1.41104	0	0
Purkinje Cell	SLC1A6	1.40252	0	0
Purkinje Cell	ETFB	1.38046	0	0
Purkinje Cell	MEF2C	1.3536	0	0
Purkinje Cell	SYT1	1.33096	0	0
Purkinje Cell	BCL11A	1.2718	0	0
Purkinje Cell	PPP2R2B	1.26378	0	0
Purkinje Cell	WNT7B	1.26087	0	0
Purkinje Cell	TFAP2A	1.23754	0	0
Purkinje Cell	NETO2	1.23483	0	0
Purkinje Cell	DNER	1.22415	0	0
Purkinje Cell	MEG3	1.22155	0	0
Purkinje Cell	UCHL1	1.21513	0	0
Purkinje Cell	SOX4	1.20992	0	0
Purkinje Cell	LRRC3B	1.17219	0	0
Purkinje Cell	SH3RF1	1.1411	0	0
Purkinje Cell	RP11-445F12.1	1.12135	0	0
Purkinje Cell	NSG2	1.10594	0	0
Purkinje Cell	CITED2	1.09841	0	0
Purkinje Cell	LY6H	1.07398	0	0
Purkinje Cell	PCSK1N	1.06844	0	0
Purkinje Cell	CNTNAP2	1.02887	0	0
Purkinje Cell	PTGER3	1.01474	0	0
Purkinje Cell	TAF4B	1.01008	0	0
Purkinje Cell	INA	0.990152	0	0
Purkinje Cell	NR2F1	0.989138	0	0
Purkinje Cell	NNAT	0.95868	0	0
Purkinje Cell	EPHA4	0.946308	0	0
Purkinje Cell	RAB3A	0.927869	0	0
Purkinje Cell	PKIA	0.927085	0	0
Purkinje Cell	CHMP2B	0.925639	0	0
Purkinje Cell	TRIB2	0.922316	0	0
Purkinje Cell	PCDH17	0.900391	0	0
Purkinje Cell	SYT5	0.8986	0	0
Purkinje Cell	CHL1	0.898122	0	0
Purkinje Cell	NEFM	0.895167	0	0
Purkinje Cell	MAPT	0.873771	0	0
Purkinje Cell	KCNMA1	0.862268	0	0
Purkinje Cell	AUTS2	0.858421	0	0
Purkinje Cell	AKAP9	0.83666	0	0
GABAergic Neuron	GAD2	2.26864	0	0
GABAergic Neuron	TFAP2B	2.15299	0	0
GABAergic Neuron	PAX2	1.83987	0	0
GABAergic Neuron	LHX5	1.68935	0	0
GABAergic Neuron	RP11-82C23.2	1.58986	0	0
GABAergic Neuron	TFAP2A	1.39183	0	0
GABAergic Neuron	NEUROD2	1.36131	0	0
GABAergic Neuron	NNAT	1.23835	0	0
GABAergic Neuron	C21orf59	1.18861	0	0
GABAergic Neuron	CACNG3	1.17635	0	0
GABAergic Neuron	GAD1	1.14431	0	0
GABAergic Neuron	FABP7	1.08443	0	0
GABAergic Neuron	RP11-354E11.2	1.07497	0	0
GABAergic Neuron	BHLHE22	1.07081	0	0
GABAergic Neuron	SH3GL2	1.05191	0	0
GABAergic Neuron	RGS16	1.04462	0	0
GABAergic Neuron	SLN	1.02511	0	0
GABAergic Neuron	ELAVL4	1.01706	0	0
GABAergic Neuron	MIAT	1.00702	0	0
GABAergic Neuron	NHLH1	0.989401	0	0
GABAergic Neuron	KRT222.1	0.989336	0	0
GABAergic Neuron	BTG1	0.959792	0	0
GABAergic Neuron	RND3	0.955313	0	0
GABAergic Neuron	FEZ1	0.953167	0	0
GABAergic Neuron	CADM3	0.940546	0	0
GABAergic Neuron	ROBO3	0.916091	0	0
GABAergic Neuron	TCF4	0.906842	0	0
GABAergic Neuron	TAGLN3	0.900757	0	0
GABAergic Neuron	SLC32A1	0.89616	0	0
GABAergic Neuron	TMEM161B-AS1	0.880543	0	0
GABAergic Neuron	SDCBP	0.818436	0	0
GABAergic Neuron	ANKS1B	0.813027	0	0
GABAergic Neuron	LAMP5	0.809623	0	0
GABAergic Neuron	SOX11	0.80832	0	0
GABAergic Neuron	GNG3	0.799093	0	0
GABAergic Neuron	NEUROG2	0.792778	0	0
GABAergic Neuron	UBE2E3	0.777498	0	0
GABAergic Neuron	SORBS2	0.773749	0	0
GABAergic Neuron	LINC00969	0.765103	0	0
GABAergic Neuron	NAV1	0.726238	0	0
GABAergic Neuron	TERF2IP	0.719757	0	0
GABAergic Neuron	NHLH2	0.71854	0	0
GABAergic Neuron	NFIB	0.71843	0	0
GABAergic Neuron	KLHL13	0.714391	0	0
GABAergic Neuron	KLHL35	0.691727	0	0
GABAergic Neuron	NRXN3	0.683766	0	0
GABAergic Neuron	PTCHD2	0.677542	0	0
GABAergic Neuron	PLXNA2	0.665068	0	0
GABAergic Neuron	CCDC85B	0.662961	0	0
GABAergic Neuron	ENC1	0.93882	9.91e-298	4.22e-302
Other Neuron	CRABP1	3.59477	0	0
Other Neuron	HSPA1A	1.43991	0	0
Other Neuron	BARHL1	1.43474	0	0
Other Neuron	HOXB2	1.38546	0	0
Other Neuron	HOXB3	1.34266	0	0
Other Neuron	LMO4	1.33599	0	0
Other Neuron	ZNF503	1.27415	0	0
Other Neuron	HOXA3	1.26706	0	0
Other Neuron	MAB21L2	1.21541	0	0
Other Neuron	RBP1	1.19611	0	0
Other Neuron	HBG2	1.19031	0	0
Other Neuron	HOXB4	1.15181	0	0
Other Neuron	THSD7A	1.14128	0	0
Other Neuron	MEIS2	1.14079	0	0
Other Neuron	HBG1	1.13196	0	0
Other Neuron	MAP1B	1.12825	0	0
Other Neuron	ROBO3	1.10026	0	0
Other Neuron	NFIX	1.09221	0	0
Other Neuron	MIAT	1.07814	0	0
Other Neuron	PRPH	1.06855	0	0
Other Neuron	CNTN2	1.03976	0	0
Other Neuron	HSPA1B	0.99633	0	0
Other Neuron	RGMB	0.981028	0	0
Other Neuron	PLK2	0.972602	0	0
Other Neuron	ENC1	0.9299	0	0
Other Neuron	CRIP2	0.897227	0	0
Other Neuron	RP11-161M6.2	0.879738	0	0
Other Neuron	IRX2	0.875563	0	0
Other Neuron	TUBA1A	0.873934	0	0
Other Neuron	NFIA	0.855307	0	0
Other Neuron	TTR	0.846225	0	0
Other Neuron	KLHL35	0.837644	0	0
Other Neuron	NFIB	0.835217	0	0
Other Neuron	HEY1	0.831413	0	0
Other Neuron	NEFM	0.827155	0	0
Other Neuron	RP11-834C11.4	0.824443	0	0
Other Neuron	CRTAC1	0.823581	0	0
Other Neuron	KLC1	0.810631	0	0
Other Neuron	BCL7A	0.806429	0	0
Other Neuron	APP	0.733039	0	0
Other Neuron	PDZRN3	0.727904	0	0
Other Neuron	NHLH1	0.723505	0	0
Other Neuron	NEUROD2	0.708802	0	0
Other Neuron	SOX4	0.706375	0	0
Other Neuron	CA14	0.700103	0	0
Other Neuron	AKAP6	0.750424	2.45e-287	1.04e-291
Other Neuron	SOX11	0.700601	7.24e-284	3.08e-288
Other Neuron	DLL3	0.837084	1.93e-207	8.22e-212
Other Neuron	ELN	0.701951	4.61e-190	1.96e-194
Other Neuron	HBB	0.699133	2.76e-166	1.18e-170
Astrocyte	CST3	3.13197	0	0
Astrocyte	SPARCL1	2.35095	0	0
Astrocyte	TTYH1	2.31642	0	0
Astrocyte	CLU	2.22337	0	0
Astrocyte	PTN	2.21281	0	0
Astrocyte	NTRK2	2.17667	0	0
Astrocyte	BCAN	2.057	0	0
Astrocyte	C1orf61	1.7781	0	0
Astrocyte	GPM6B	1.69039	0	0
Astrocyte	HES1	1.67544	0	0
Astrocyte	MFGE8	1.66288	0	0
Astrocyte	SOX2	1.6366	0	0
Astrocyte	NDRG2	1.62725	0	0
Astrocyte	PTPRZ1	1.62528	0	0
Astrocyte	PPAP2B	1.60299	0	0
Astrocyte	MGST1	1.59958	0	0
Astrocyte	SMOC1	1.54717	0	0
Astrocyte	AQP4	1.54709	0	0
Astrocyte	EDNRB	1.53354	0	0
Astrocyte	TSC22D4	1.51049	0	0
Astrocyte	DBI	1.49392	0	0
Astrocyte	ID4	1.43803	0	0
Astrocyte	TFPI	1.39465	0	0
Astrocyte	MT3	1.38541	0	0
Astrocyte	PON2	1.3691	0	0
Astrocyte	PSAT1	1.35418	0	0
Astrocyte	FABP7	1.32885	0	0
Astrocyte	IGFBP2	1.29464	0	0
Astrocyte	PLP1	1.28708	0	0
Astrocyte	SLC1A3	1.27931	0	0
Astrocyte	LUZP2	1.27253	0	0
Astrocyte	FABP5	1.272	0	0
Astrocyte	GLUD1	1.26068	0	0
Astrocyte	RAMP1	1.20449	0	0
Astrocyte	GFAP	1.20373	0	0
Astrocyte	PHGDH	1.18457	0	0
Astrocyte	NKAIN4	1.17498	0	0
Astrocyte	ALDOC	1.17449	0	0
Astrocyte	SERPINE2	1.17348	0	0
Astrocyte	VIM	1.16873	0	0
Astrocyte	SEPP1	1.14959	0	0
Astrocyte	GATM	1.14342	0	0
Astrocyte	APOE	1.10989	0	0
Astrocyte	CYP26B1	1.10906	0	0
Astrocyte	CPE	1.1087	0	0
Astrocyte	S100B	1.07962	0	0
Astrocyte	CCDC80	1.07625	0	0
Astrocyte	HEPN1	1.05882	0	0
Astrocyte	SCG3	1.04403	0	0
Astrocyte	CD99	1.03827	0	0
Bergmann Glial	PTN	2.03507	0	0
Bergmann Glial	C1QTNF3	1.85484	0	0
Bergmann Glial	SLC1A3	1.73374	0	0
Bergmann Glial	TTYH1	1.6902	0	0
Bergmann Glial	CD59	1.63697	0	0
Bergmann Glial	VIM	1.6295	0	0
Bergmann Glial	FABP7	1.59746	0	0
Bergmann Glial	LCAT	1.58624	0	0
Bergmann Glial	C1orf61	1.58583	0	0
Bergmann Glial	GPM6B	1.56768	0	0
Bergmann Glial	BAALC	1.48348	0	0
Bergmann Glial	SLN	1.43279	0	0
Bergmann Glial	FGFBP3	1.39596	0	0
Bergmann Glial	SEPP1	1.38371	0	0
Bergmann Glial	FST	1.38198	0	0
Bergmann Glial	IGFBP2	1.34569	0	0
Bergmann Glial	GSN	1.31465	0	0
Bergmann Glial	SOX2	1.28472	0	0
Bergmann Glial	LITAF	1.22319	0	0
Bergmann Glial	FAM107A	1.21406	0	0
Bergmann Glial	HES1	1.19788	0	0
Bergmann Glial	GLUL	1.1885	0	0
Bergmann Glial	PEA15	1.17364	0	0
Bergmann Glial	ID4	1.16999	0	0
Bergmann Glial	ID1	1.14693	0	0
Bergmann Glial	MYLK	1.12125	0	0
Bergmann Glial	NES	1.08967	0	0
Bergmann Glial	DHCR7	1.07954	0	0
Bergmann Glial	MFGE8	1.06706	0	0
Bergmann Glial	MGST1	1.0431	0	0
Bergmann Glial	PLP1	1.0147	0	0
Bergmann Glial	GYG1	1.01283	0	0
Bergmann Glial	CDC42EP4	1.01112	0	0
Bergmann Glial	HES5	1.00343	0	0
Bergmann Glial	CA12	1.00087	0	0
Bergmann Glial	FRZB	0.999493	0	0
Bergmann Glial	RGMA	0.98632	0	0
Bergmann Glial	ZFP36L1	0.982086	0	0
Bergmann Glial	SPRY1	0.981877	0	0
Bergmann Glial	TNC	0.974564	0	0
Bergmann Glial	BTBD17	0.962679	0	0
Bergmann Glial	SPARCL1	0.960493	0	0
Bergmann Glial	STOM	0.945631	0	0
Bergmann Glial	SPARC	0.941643	0	0
Bergmann Glial	HES4	0.941518	0	0
Bergmann Glial	GDF10	0.937559	0	0
Bergmann Glial	CCDC80	0.93746	0	0
Bergmann Glial	S100B	0.934791	0	0
Bergmann Glial	EMP1	0.923817	0	0
Bergmann Glial	MT2A	0.91998	0	0
OPC	OLIG1	2.96838	0	0
OPC	APOD	2.51607	0	0
OPC	OLIG2	2.33214	0	0
OPC	PDGFRA	2.22776	0	0
OPC	SCRG1	2.19332	0	0
OPC	PTPRZ1	2.17505	0	0
OPC	S100B	2.05413	0	0
OPC	BCAN	1.99755	0	0
OPC	PMP2	1.95528	0	0
OPC	LRRC4C	1.5812	0	0
OPC	RAMP1	1.55032	0	0
OPC	NKX2-2	1.4554	0	0
OPC	CA10	1.44868	0	0
OPC	RAB31	1.41307	0	0
OPC	MT3	1.39498	0	0
OPC	SERPINE2	1.39452	0	0
OPC	EPN2	1.37478	0	0
OPC	PHLDA1	1.36026	0	0
OPC	SCD5	1.34458	0	0
OPC	SOX2	1.33614	0	0
OPC	DBI	1.33163	0	0
OPC	NOVA1	1.31558	0	0
OPC	SOX6	1.28524	0	0
OPC	SIRT2	1.27388	0	0
OPC	LIMA1	1.25973	0	0
OPC	FABP5	1.1961	0	0
OPC	LHFPL3	1.19099	0	0
OPC	NXPH1	1.1661	0	0
OPC	ASCL1	1.16131	0	0
OPC	CCND1	1.12654	0	0
OPC	LUZP2	1.12197	0	0
OPC	NKAIN4	1.10407	0	0
OPC	CSPG5	1.10265	0	0
OPC	C1orf61	1.09494	0	0
OPC	PLLP	1.07507	0	0
OPC	RP11-849I19.1	1.07226	0	0
OPC	ARC	1.06129	0	0
OPC	OMG	1.05591	0	0
OPC	ARL4A	1.05282	0	0
OPC	ITM2C	1.04902	0	0
OPC	BCHE	1.04877	0	0
OPC	SLC44A1	1.04288	0	0
OPC	THY1	1.03221	0	0
OPC	CNTN1	1.01029	0	0
OPC	KLRC2	0.998208	0	0
OPC	CADM2	0.995416	0	0
OPC	RGCC	0.994633	0	0
OPC	RBP1	0.988233	0	0
OPC	TAOK3	0.988112	0	0
OPC	DLL3	0.990809	6.1e-159	2.6e-163
Oligodendrocyte	MBP	3.63254	0	0
Oligodendrocyte	BCAS1	3.5271	0	0
Oligodendrocyte	SIRT2	3.46483	0	0
Oligodendrocyte	PLP1	3.22165	0	0
Oligodendrocyte	SCRG1	3.03747	0	0
Oligodendrocyte	CNP	3.02952	0	0
Oligodendrocyte	APOD	2.61438	0	0
Oligodendrocyte	EPB41L2	2.54012	0	0
Oligodendrocyte	SLC44A1	2.53258	0	0
Oligodendrocyte	UGT8	2.51754	0	0
Oligodendrocyte	CLDN11	2.46016	0	0
Oligodendrocyte	GPR17	2.37185	0	0
Oligodendrocyte	BCAN	2.36	0	0
Oligodendrocyte	RP11-89N17.4	2.24428	0	0
Oligodendrocyte	CADM2	2.11325	0	0
Oligodendrocyte	MIR219-2	2.11216	0	0
Oligodendrocyte	TUBB4A	2.10445	0	0
Oligodendrocyte	TNR	2.05824	0	0
Oligodendrocyte	TSC22D4	2.04164	0	0
Oligodendrocyte	NKX2-2	2.01674	0	0
Oligodendrocyte	MAG	2.00504	0	0
Oligodendrocyte	PMP2	1.97505	0	0
Oligodendrocyte	PTGDS	1.95359	0	0
Oligodendrocyte	FYN	1.92752	0	0
Oligodendrocyte	EVI2A	1.92098	0	0
Oligodendrocyte	TF	1.89843	0	0
Oligodendrocyte	FIBIN	1.83772	0	0
Oligodendrocyte	SMOC1	1.75245	0	0
Oligodendrocyte	TMOD1	1.67586	0	0
Oligodendrocyte	SGK1	1.66844	0	0
Oligodendrocyte	TNFRSF21	1.66613	0	0
Oligodendrocyte	LPPR1	1.65546	0	0
Oligodendrocyte	TCF7L2	1.63629	0	0
Oligodendrocyte	MPZL1	1.61263	0	0
Oligodendrocyte	NFASC	1.58849	0	0
Oligodendrocyte	SOX6	1.57047	0	0
Oligodendrocyte	LSAMP	1.56749	0	0
Oligodendrocyte	SOX10	1.53684	0	0
Oligodendrocyte	SELT	1.5152	0	0
Oligodendrocyte	LIMA1	1.51156	0	0
Oligodendrocyte	WASF1	1.50513	0	0
Oligodendrocyte	RP11-161M6.2	1.49494	0	0
Oligodendrocyte	ENPP6	1.48612	0	0
Oligodendrocyte	SOX8	1.42993	0	0
Oligodendrocyte	RAB33A	1.42443	0	0
Oligodendrocyte	TNK2	1.4195	0	0
Oligodendrocyte	DYNLL1	1.57852	1.7e-273	7.26e-278
Oligodendrocyte	FXYD6	1.74144	3.16e-260	1.35e-264
Oligodendrocyte	PFN2	1.48015	3.49e-252	1.49e-256
Oligodendrocyte	HMGCS1	1.42363	3.2e-239	1.36e-243
Microglia	SPP1	5.21321	0	0
Microglia	CCL3	4.32958	0	0
Microglia	CCL4	3.59824	0	0
Microglia	APOE	3.44361	0	0
Microglia	FTL	3.23274	0	0
Microglia	VSIG4	3.08834	0	0
Microglia	C1QC	3.00396	0	0
Microglia	AIF1	2.95272	0	0
Microglia	APOC1	2.95045	0	0
Microglia	TYROBP	2.9384	0	0
Microglia	RGS1	2.90007	0	0
Microglia	SAT1	2.87761	0	0
Microglia	TREM2	2.80792	0	0
Microglia	FOS	2.70739	0	0
Microglia	C1QB	2.6307	0	0
Microglia	FOLR2	2.6151	0	0
Microglia	CD68	2.55736	0	0
Microglia	LAPTM5	2.48376	0	0
Microglia	CYBA	2.4462	0	0
Microglia	C1QA	2.40586	0	0
Microglia	FCGRT	2.39955	0	0
Microglia	S100A11	2.39488	0	0
Microglia	SRGN	2.36808	0	0
Microglia	CTSB	2.32857	0	0
Microglia	DUSP1	2.29912	0	0
Microglia	NEAT1	2.29608	0	0
Microglia	FCGR1A	2.29438	0	0
Microglia	RNASET2	2.29275	0	0
Microglia	CD14	2.27852	0	0
Microglia	RGS10	2.26454	0	0
Microglia	ITM2B	2.24464	0	0
Microglia	GPX1	2.2409	0	0
Microglia	FCER1G	2.22621	0	0
Microglia	IL8	2.21377	0	0
Microglia	JUNB	2.21097	0	0
Microglia	CCL3L1	2.19117	0	0
Microglia	CSF1R	2.15666	0	0
Microglia	B2M	2.13764	0	0
Microglia	IFNGR1	2.12592	0	0
Microglia	HTRA1	2.12273	0	0
Microglia	LGMN	2.11705	0	0
Microglia	GPR34	2.11254	0	0
Microglia	CD74	2.10975	0	0
Microglia	CX3CR1	2.0922	0	0
Microglia	BIN1	2.08894	0	0
Microglia	ARHGDIB	2.0888	0	0
Microglia	FCGR3A	2.03706	0	0
Microglia	NPC2	2.03342	0	0
Microglia	A2M	2.02409	0	0
Microglia	CTSC	1.99996	0	0
T Cell	NKG7	3.14441	0	0
T Cell	CD69	2.76831	0	0
T Cell	KLRB1	2.46883	0	0
T Cell	LTB	2.2929	0	0
T Cell	CD52	2.24634	0	0
T Cell	GZMA	2.1061	0	0
T Cell	GZMB	2.06423	0	0
T Cell	CTSW	1.95657	0	0
T Cell	PTPRCAP	1.90306	0	0
T Cell	IL32	1.86637	0	0
T Cell	PLAC8	1.83862	0	0
T Cell	PRF1	1.78046	0	0
T Cell	PTPRC	1.69365	0	0
T Cell	CD7	1.61058	0	0
T Cell	RAC2	1.60044	0	0
T Cell	CST7	1.41347	0	0
T Cell	LSP1	1.40221	0	0
T Cell	IFITM2	1.81996	2.05e-272	8.73e-277
T Cell	HCST	1.66303	5.05e-262	2.15e-266
T Cell	ARHGDIB	1.90059	1.21e-259	5.15e-264
T Cell	GMFG	1.51571	1.31e-250	5.58e-255
T Cell	S100A4	1.63839	4.21e-235	1.79e-239
T Cell	CCL5	2.53312	1.37e-198	5.84e-203
T Cell	DUSP2	1.70783	2.25e-194	9.59e-199
T Cell	SRGN	1.95364	1.33e-188	5.65e-193
T Cell	CD37	1.54122	2.56e-173	1.09e-177
T Cell	ZFP36	1.7106	2.52e-156	1.07e-160
T Cell	HLA-E	1.78	3.87e-142	1.65e-146
T Cell	HLA-C	2.14811	8.83e-97	3.76e-101
T Cell	CORO1A	1.87579	1.77e-95	7.53e-100
T Cell	CD74	2.40616	1.06e-87	4.52e-92
T Cell	HLA-B	2.20447	3.09e-86	1.31e-90
T Cell	FCER1G	1.60091	9.09e-73	3.87e-77
T Cell	CYBA	1.41346	4.48e-69	1.91e-73
T Cell	MYL12A	1.7765	1.6e-68	6.8e-73
T Cell	ELF1	1.39537	1.02e-65	4.36e-70
T Cell	JUNB	1.60666	1.76e-56	7.49e-61
T Cell	B2M	2.69152	1.63e-52	6.93e-57
T Cell	CCL4	1.72063	9.32e-41	3.97e-45
T Cell	DUSP1	1.50893	1.68e-28	7.16e-33
T Cell	HLA-A	1.50883	3.35e-27	1.43e-31
T Cell	NFKBIA	1.61301	9.76e-27	4.16e-31
T Cell	PFN1	1.47123	1.05e-26	4.46e-31
T Cell	HBG2	2.83952	1.31e-16	5.59e-21
T Cell	HBG1	2.92254	1.64e-15	6.99e-20
T Cell	HBA1	3.3176	2.91e-14	1.24e-18
T Cell	CMC1	1.58897	1.51e-13	6.45e-18
T Cell	HBA2	2.8808	4.1e-13	1.75e-17
T Cell	HBB	1.43772	2.45e-09	1.04e-13
T Cell	S100A6	1.55681	1	0.000277811
Endothelial Cell	IGFBP7	4.04754	0	0
Endothelial Cell	FN1	3.038	0	0
Endothelial Cell	NDUFA4L2	3.02203	0	0
Endothelial Cell	BGN	2.90413	0	0
Endothelial Cell	ITM2A	2.84982	0	0
Endothelial Cell	SPARC	2.80858	0	0
Endothelial Cell	COL4A1	2.79317	0	0
Endothelial Cell	IFITM3	2.60837	0	0
Endothelial Cell	COL4A2	2.59772	0	0
Endothelial Cell	HIGD1B	2.41444	0	0
Endothelial Cell	PDGFRB	2.32714	0	0
Endothelial Cell	ITIH5	2.31911	0	0
Endothelial Cell	RGS5	2.29641	0	0
Endothelial Cell	CALD1	2.29097	0	0
Endothelial Cell	FRZB	2.17542	0	0
Endothelial Cell	PLXDC1	2.15561	0	0
Endothelial Cell	GNG11	2.14434	0	0
Endothelial Cell	CCDC3	2.12339	0	0
Endothelial Cell	TFPI	2.06011	0	0
Endothelial Cell	DCN	2.0081	0	0
Endothelial Cell	ATP1A2	2.00462	0	0
Endothelial Cell	SERPINH1	1.99849	0	0
Endothelial Cell	ID3	1.94011	0	0
Endothelial Cell	HES1	1.88131	0	0
Endothelial Cell	COL1A2	1.82142	0	0
Endothelial Cell	PRELP	1.81244	0	0
Endothelial Cell	PRKCDBP	1.78558	0	0
Endothelial Cell	MGLL	1.7512	0	0
Endothelial Cell	KCNJ8	1.74908	0	0
Endothelial Cell	HES4	1.74831	0	0
Endothelial Cell	FOXS1	1.74147	0	0
Endothelial Cell	LGALS1	1.73038	0	0
Endothelial Cell	LINC00152	1.7181	0	0
Endothelial Cell	OLFML3	1.70544	0	0
Endothelial Cell	ITGA1	1.69758	0	0
Endothelial Cell	PLAC9	1.67394	0	0
Endothelial Cell	CYBA	1.67048	0	0
Endothelial Cell	ESAM	1.6699	0	0
Endothelial Cell	VAMP5	1.66271	0	0
Endothelial Cell	ARHGAP29	1.63155	0	0
Endothelial Cell	AGRN	1.62865	0	0
Endothelial Cell	LHFP	1.62047	0	0
Endothelial Cell	MYL12A	1.61296	0	0
Endothelial Cell	RHOC	1.59108	0	0
Endothelial Cell	UACA	1.59046	0	0
Endothelial Cell	SLC38A5	1.58768	0	0
Endothelial Cell	ITM2C	1.74366	5.81e-300	2.48e-304
Endothelial Cell	CLDN5	2.84068	5.75e-242	2.45e-246
Endothelial Cell	RGCC	1.59005	4.03e-166	1.71e-170
Endothelial Cell	RAMP2	1.57613	7.61e-108	3.24e-112
Schwann	MIA	1.92886	0	0
Schwann	RP4-792G4.2	1.54569	0	0
Schwann	GFRA3	1.2273	0	0
Schwann	SCN7A	1.10418	0	0
Schwann	PLEKHA4	1.64508	2.33e-265	9.94e-270
Schwann	MPZ	3.00051	2.38e-264	1.01e-268
Schwann	COL3A1	2.01278	9.27e-231	3.95e-235
Schwann	ARHGAP15	1.57156	8.34e-165	3.55e-169
Schwann	DLK1	1.16198	3.18e-143	1.35e-147
Schwann	MOXD1	1.13446	1.32e-141	5.62e-146
Schwann	COL1A1	1.74142	4.7e-123	2e-127
Schwann	ANXA2	2.49621	1.84e-105	7.86e-110
Schwann	S100A10	2.35175	6.68e-105	2.85e-109
Schwann	USP53	1.72508	8.19e-82	3.49e-86
Schwann	RARRES2	2.15762	3.1e-68	1.32e-72
Schwann	COL1A2	1.72052	4.89e-51	2.08e-55
Schwann	ERBB3	1.27927	5.36e-40	2.28e-44
Schwann	RGCC	1.66258	7.56e-39	3.22e-43
Schwann	MBP	1.4394	9.27e-38	3.95e-42
Schwann	ID3	1.8143	6.12e-36	2.61e-40
Schwann	IFITM3	1.77343	6.22e-36	2.65e-40
Schwann	FXYD1	1.50223	8.7e-35	3.71e-39
Schwann	EMP2	1.62663	5.51e-32	2.35e-36
Schwann	ARPC1B	1.30538	1.97e-29	8.39e-34
Schwann	TTR	1.51215	2.47e-29	1.05e-33
Schwann	PRSS23	1.153	3.87e-29	1.65e-33
Schwann	PLA2G16	1.30053	5.16e-28	2.2e-32
Schwann	CYR61	1.40908	1.93e-27	8.24e-32
Schwann	ABCA8	1.71803	8.08e-26	3.44e-30
Schwann	S100B	3.27204	2.57e-25	1.1e-29
Schwann	PMP22	2.29545	1.28e-24	5.46e-29
Schwann	SEPP1	1.49736	2.35e-21	1e-25
Schwann	PLP1	2.18315	5.91e-21	2.52e-25
Schwann	CRABP1	1.27508	1.03e-20	4.37e-25
Schwann	CTNNAL1	1.18511	6.67e-20	2.84e-24
Schwann	LITAF	1.35751	1.85e-19	7.89e-24
Schwann	SPARC	1.73162	6.38e-19	2.72e-23
Schwann	CCND1	1.12939	4.08e-16	1.74e-20
Schwann	LGALS1	2.16806	3.41e-15	1.45e-19
Schwann	TIMP3	1.23277	3.2e-13	1.36e-17
Schwann	PDLIM4	1.17682	4.18e-13	1.78e-17
Schwann	CNP	1.35652	2.1e-11	8.94e-16
Schwann	VIM	2.13697	2.15e-09	9.14e-14
Schwann	CUEDC2	1.37628	3.29e-08	1.4e-12
Schwann	DCN	1.1839	1.62e-07	6.91e-12
Schwann	H2AFJ	1.15673	8.47e-06	3.61e-10
Schwann	NUDT4	1.30938	5.72e-05	2.43e-09
Schwann	HSPB1	1.18798	0.000259268	1.1e-08
Schwann	HSPA1B	1.17639	0.111	4.73e-06
Schwann	MT2A	1.13556	0.27805	1.18e-05
Meninge	PTGDS	3.69004	0	0
Meninge	COL3A1	3.44777	0	0
Meninge	COL1A2	3.28024	0	0
Meninge	DCN	3.13739	0	0
Meninge	IGF2	3.13166	0	0
Meninge	COL1A1	3.10962	0	0
Meninge	LUM	3.05173	0	0
Meninge	CXCL12	2.94675	0	0
Meninge	VCAN	2.74458	0	0
Meninge	LGALS1	2.64087	0	0
Meninge	IFITM3	2.42261	0	0
Meninge	OGN	2.387	0	0
Meninge	ISLR	2.38077	0	0
Meninge	CYP1B1	2.16469	0	0
Meninge	PCOLCE	2.15945	0	0
Meninge	ARHGAP29	2.05809	0	0
Meninge	COL6A2	2.01556	0	0
Meninge	CLDN11	1.98415	0	0
Meninge	LRRC17	1.96771	0	0
Meninge	FN1	1.95823	0	0
Meninge	SPARC	1.93819	0	0
Meninge	TPM1	1.92197	0	0
Meninge	AKAP12	1.90277	0	0
Meninge	OLFML3	1.86828	0	0
Meninge	PLAC9	1.86674	0	0
Meninge	ANXA1	1.85313	0	0
Meninge	SVIL	1.82801	0	0
Meninge	ANXA2	1.81782	0	0
Meninge	ATP1A2	1.81452	0	0
Meninge	RBP1	1.72135	0	0
Meninge	SPARCL1	1.72033	0	0
Meninge	S100A11	1.69672	0	0
Meninge	COL6A3	1.64962	0	0
Meninge	ARL4A	1.61676	0	0
Meninge	FLRT2	1.60886	0	0
Meninge	ITIH5	1.60555	0	0
Meninge	SERPINH1	1.56368	0	0
Meninge	PDGFRA	1.53449	0	0
Meninge	ITIH2	1.52937	0	0
Meninge	PMP22	1.52666	0	0
Meninge	SLC7A11	1.50763	0	0
Meninge	FRZB	1.49995	0	0
Meninge	CTHRC1	1.49496	0	0
Meninge	COLEC12	1.49409	0	0
Meninge	COL4A1	1.47341	0	0
Meninge	COL15A1	1.46914	0	0
Meninge	LHFP	1.43028	0	0
Meninge	COL4A2	1.42051	0	0
Meninge	MDK	1.50093	3.92e-262	1.67e-266
Meninge	PTN	1.79286	6.86e-241	2.92e-245
