# Supplementary material for: Single-cell epigenomics and spatiotemporal transcriptomics reveal human cerebellar development
Source: Nat Commun. 2023 Nov 22;14:7613. doi: 10.1038/s41467-023-43568-6 (PMC10665552; doi:10.1038/s41467-023-43568-6)
Supplement: Supplementary file 8 — Supplementary Data 5 [file 41467_2023_43568_MOESM8_ESM.xlsx]

## Sheet: Supplementary Data 5
Sheet 5: Spatial-Specific-Modules of the GW12 Human Cerebellum.
gene	module_name
HIST1H3B	M1
FOXN4	M1
LEKR1	M1
HSPB8	M1
HIST1H3G	M1
HIST1H2BE	M1
HIST1H2AI	M1
MSTN	M1
HIST1H2BC	M1
HIST2H3D	M1
HIST1H4H	M1
SCNN1G	M1
HIST3H2BB	M1
ASIC4	M10
APC2	M10
WNT2B	M10
ROBO2	M10
ACTA2	M10
DNAJC6	M10
AASS	M10
CNTN2	M10
IGSF9B	M10
TBR1	M11
CBLN1	M11
PAX6	M11
PRPH	M11
NFIB	M11
PRDM8	M11
ZIC1	M11
NHLH1	M11
MAB21L1	M11
ZIC2	M11
RELN	M11
BARHL1	M11
SLC17A6	M11
CPLX3	M11
NRN1	M11
TRH	M11
C11orf96	M11
CPNE4	M11
TMEM190	M11
NEUROD1	M11
SLC18A2	M11
CNTN1	M11
SSTR2	M11
FFAR4	M11
ERBB4	M11
RYR3	M11
COL6A1	M11
TCF4	M11
ST18	M11
NGFR	M11
ZIC4	M11
PDZRN3	M11
CBLN2	M11
SBSPON	M11
NEUROD2	M11
SNCB	M11
SPON2	M11
NEUROD6	M11
PAM	M11
ZIC5	M11
CDH7	M11
OLIG2	M11
ZBTB18	M11
TSPAN7	M11
DRD2	M11
SEZ6L	M11
CPNE9	M11
UBE2QL1	M11
NTRK1	M11
CCIN	M11
CPLX2	M12
TMEM132D	M12
TENM3	M12
OLIG1	M12
RORB	M12
PHLDB1	M12
LMO4	M12
NEFM	M12
LBP	M12
CALB1	M12
BRINP1	M12
ZRANB2-AS1	M12
ZFHX4-AS1	M12
PEG10	M13
SCG2	M13
CRHBP	M13
CELF4	M13
PENK	M13
CALB2	M13
VAT1L	M13
PCDH9	M13
GSG1L	M13
VSNL1	M13
CALCR	M13
GPRIN3	M13
NXPH1	M13
FGF12	M13
CPAMD8	M13
TEAD3	M13
DIRAS3	M14
AANAT	M14
ACVR2B-AS1	M14
PKIB	M14
GATA3	M14
PMFBP1	M14
NEGR1	M14
GABRG1	M14
ZIM2	M14
KIF26B	M14
SLC6A4	M14
TMEM114	M14
NSUN7	M14
FEV	M14
CCK	M15
LHX2	M15
LHX9	M15
PAX5	M15
DLK1	M15
EMX2	M15
OTX1	M15
POU4F1	M15
SPP1	M16
APOE	M16
APOC1	M16
FTL	M16
SLC4A1	M16
YBX1	M16
NOTCH2	M16
PLS1	M16
C3	M16
TAL1	M16
AIF1	M16
A2M	M16
LINC00649	M16
KCTD12	M16
SLFN11	M16
APOC2	M16
VSIG4	M16
SDS	M16
TREM2	M16
IQGAP2	M16
BLNK	M16
S100A11	M16
TYROBP	M16
SPN	M16
LGALS1	M16
GAL3ST4	M16
HMOX1	M16
CCL4	M16
CD37	M16
REL	M16
ACCS	M16
CMTM7	M16
LPL	M16
FOLR2	M16
CX3CR1	M16
SAMD4A	M16
S100A1	M16
B2M	M16
TMEM220	M16
S100A9	M16
CCL4L2	M16
FCGRT	M16
C1QC	M16
HMGB1	M16
C1QB	M16
RGS10	M16
SULT1C2	M16
CSF1R	M16
LY96	M16
MCOLN2	M16
HCCAT5	M16
SIGLEC5	M16
CYTIP	M16
FCER1G	M16
NPC2	M16
GYPC	M16
C19orf38	M16
FCGR1A	M16
CD74	M16
ITGB2	M16
TESC	M16
MYO15B	M16
APOBEC3F	M16
LAPTM5	M16
SFMBT2	M16
CCL3	M16
WIPI1	M16
LGALS3	M16
ANGPTL6	M16
PYGL	M16
LST1	M16
ATF3	M16
SFXN2	M16
TBC1D8B	M16
MT-ND3	M17
MT-ATP6	M17
MT-ND4	M17
MT-ND2	M17
MT-CO1	M17
MT-ND1	M17
MT-CO3	M17
MT-CYB	M17
MT-CO2	M17
SYNC	M17
MT-ND5	M17
NR4A2	M17
MDGA1	M17
COL5A1	M17
MT-ND4L	M17
UNC5C	M17
MT-ATP8	M17
DNAH10	M17
TRIM56	M17
KCNQ1OT1	M17
PCDH10	M17
VCAN	M17
UNC5A	M17
NAT8L	M17
CAPRIN2	M17
CST3	M18
FABP7	M18
PTN	M18
FGFR3	M18
TTYH1	M18
MFGE8	M18
CYP26B1	M18
SPARCL1	M18
BCAN	M18
C1orf61	M18
SMOC1	M18
EDNRB	M18
NTRK2	M18
PPP1R3C	M18
CD99	M18
LRIG1	M18
CLU	M18
PMP2	M18
PTPRZ1	M18
QKI	M18
TCF7L2	M18
SOX2	M18
MLC1	M18
FABP5	M18
NTNG2	M18
SLC1A3	M18
CRB2	M18
LRP2	M18
NOTCH1	M18
GPM6B	M18
NKAIN4	M18
MT3	M18
SCD	M18
RAMP1	M18
PNOC	M18
METRN	M18
CPXM2	M18
GDPD2	M18
FGFBP3	M18
VCAM1	M18
FAM181B	M18
C1QL4	M18
PI15	M18
MGST1	M18
ITGB5	M18
ESPN	M18
IRX3	M18
TSC22D4	M18
LINC00599	M18
GAD1	M18
SP9	M18
ENPP2	M18
KLHDC8A	M18
PDLIM5	M18
FIBIN	M18
FAM107A	M18
PBXIP1	M18
LIX1	M18
HES5	M18
RGMB	M18
BOC	M18
IRX4	M18
IRX1	M18
FLNC	M18
PON2	M18
CRNDE	M18
MAK	M18
SALL1	M18
DIO3OS	M18
SOX3	M18
HES1	M18
PAQR6	M18
C1orf56	M18
LPCAT1	M18
OMG	M18
UBXN10	M18
AJUBA	M18
PEA15	M18
ZEB2	M18
NKAIN3	M18
NDRG2	M18
LFNG	M18
RGMA	M18
NKX6-2	M18
SOX9	M18
NFIA	M18
CASQ1	M18
S1PR1	M18
CCND1	M18
GPC4	M18
EFHC2	M18
ENO1-AS1	M18
IFI27L2	M18
DKK3	M18
PLP1	M18
WWC1	M18
RFX2	M18
FAM89A	M18
SCRG1	M18
SOX21	M18
SLC9A3R1	M18
GDF10	M18
HIST1H3C	M18
S100A13	M18
GLI3	M18
SFRP1	M18
ERBB2	M18
RFX4	M18
HIST1H2BK	M18
SEMA5B	M18
GAP43	M18
ILDR2	M18
INHBB	M18
IGFBP2	M18
PDPN	M18
HS3ST4	M18
S100B	M18
SNCG	M18
CRISPLD1	M18
SHISA3	M18
NOTCH3	M18
CA12	M18
CSPG5	M18
GATM	M18
GRM3	M18
LINC00844	M18
SH3BP4	M18
FAT3	M18
CPE	M18
PGM2L1	M18
EFEMP1	M18
TNC	M18
EPHB3	M18
SLC15A2	M18
PREX1	M18
MDFI	M18
PLCE1	M18
ALCAM	M18
TIMP3	M18
ADAMTS12	M18
FGFR1	M18
GFAP	M18
GLUD1	M18
SESN3	M18
EFCAB1	M18
CHST3	M18
ADCYAP1R1	M18
TTYH2	M18
ID4	M18
CDO1	M18
WLS	M18
SLC17A8	M18
HS3ST3B1	M18
SLITRK2	M18
F3	M18
MEGF10	M18
LPAR1	M18
CAMK2N1	M18
BTBD17	M18
ANXA5	M18
WSCD1	M18
FOXJ1	M18
DTX4	M18
TMPRSS5	M18
MEIS1	M18
SPATA4	M18
SOX8	M18
KLHL35	M18
CDK2AP1	M18
PDGFRB	M18
COL4A5	M18
RFTN2	M18
SFRP2	M18
TRIM47	M18
MFAP2	M18
DHRS3	M18
FAM181A	M18
NBPF10	M18
PROM1	M18
PDE6B	M18
CXXC4	M18
NACC2	M18
PSAT1	M18
APOL2	M18
ZFHX4	M18
LITAF	M18
NBPF14	M18
SLC7A10	M18
GPC2	M18
IRX5	M18
ARHGEF26	M18
COL27A1	M18
ATP1B2	M18
FAT4	M18
EFEMP2	M18
HS6ST2	M18
ZFP36L2	M18
PCDH17	M18
DPY19L1	M18
DDR1	M18
ATP1B1	M18
KIRREL3	M18
SOD3	M18
CCDC39	M18
TACSTD2	M18
ZIC3	M18
HES4	M18
ITGB8	M18
COL2A1	M18
CDC42EP4	M18
LIPG	M18
TMEM51	M18
MYO10	M18
SOX1	M18
HEPACAM	M18
PHKG1	M18
FZD2	M18
SDC2	M18
SPOCK2	M18
SLC6A1	M18
GNG12	M18
ABAT	M18
METTL7A	M18
HMGCS1	M18
C2orf72	M18
JAG1	M18
ZBTB20	M18
ZCCHC24	M18
LOX	M18
TMCC1-AS1	M18
ACBD7	M18
TKTL1	M18
NKX6-1	M18
DBI	M18
CELF3	M18
CASC2	M18
PCGF5	M18
PLXNA2	M18
SRRM4	M18
SALL3	M18
SRRM3	M18
PIFO	M18
ANKRD6	M18
LPAR4	M18
DNMBP	M18
ETV1	M18
CNN3	M18
SEMA6A	M18
SLC6A11	M18
BCHE	M18
SYT11	M18
MEGF6	M18
DNAH7	M18
RPS27L	M18
POU3F3	M18
TRIM9	M18
C1orf94	M18
WNT5A	M18
ASCL1	M18
GLUL	M18
COL1A1	M18
SLC25A18	M18
RAB6B	M18
ATP10B	M18
FAT1	M18
AIF1L	M18
GRAMD1C	M18
FBXL13	M18
MRC2	M18
DDAH1	M18
DDIT4	M18
EEPD1	M18
SIX5	M18
CSRP2	M18
LRRC17	M18
RBFOX1	M18
LRRC10B	M18
TGIF2	M18
ZNF703	M18
MOV10	M18
OMA1	M18
EFNB1	M18
SLC23A2	M18
CCDC159	M18
CD81	M18
PTPRT	M18
SEZ6L2	M18
PCDH7	M18
ELAVL2	M18
THSD4	M18
TMEM186	M18
GOLM1	M18
TMEM161B-AS1	M18
A1BG-AS1	M18
MT2A	M18
ROBO3	M19
CRABP1	M19
SIX3	M19
GAD2	M19
PAX2	M19
MS4A8	M19
TFAP2B	M19
FAM167A	M19
LAMP5	M19
RAI14	M19
AMIGO2	M19
STC2	M19
SLC25A35	M19
EOMES	M2
HIST1H1D	M2
PIF1	M2
HMGB2	M2
HIST1H2AJ	M2
ARHGAP11A	M2
KIF4A	M2
POLQ	M2
HIST1H1B	M2
HIST1H3I	M2
TOP2A	M2
CENPF	M2
DCT	M2
UBE2C	M2
CEP55	M2
TAF15	M2
PRR11	M2
TYMS	M2
SMC4	M2
NUSAP1	M2
TMEM132C	M2
CLSPN	M2
HIST1H1C	M2
NUF2	M2
BIRC5	M2
GTSE1	M2
MARCO	M2
KIFC1	M2
AURKB	M2
PYROXD2	M2
GADD45G	M2
MKI67	M2
ESPL1	M2
H2AFX	M2
TPX2	M2
SLC13A4	M2
HMGN5	M2
CCNB2	M2
CNTLN	M2
HIST1H3H	M2
PLEKHH1	M2
NASP	M2
ASPM	M2
PGM5-AS1	M2
SPC25	M2
CKS2	M2
RRM2	M2
PTTG1	M2
RFC3	M2
ASS1	M2
DEK	M2
SMO	M2
PCP4	M20
SLC1A6	M20
ID2	M20
LYPD1	M20
ZC3H13	M20
RORA	M20
WNT7B	M20
ITPR1	M20
FOXP4	M20
CA8	M20
POSTN	M20
ISLR2	M20
FGF3	M20
CNTNAP4	M20
FOXP2	M20
ESRRB	M20
PTGER3	M20
EN1	M20
LRRN3	M20
KITLG	M20
KCNMA1	M20
MIAT	M20
EPHA4	M20
DAB1	M20
FOXP1	M20
SKOR1	M20
LHX1	M20
AUTS2	M20
SLA	M20
PCP4L1	M20
TFAP2A	M20
NRP2	M20
BCL11A	M20
NETO2	M20
NDRG1	M20
ADCY1	M20
CHST11	M20
PDE1B	M20
SRGAP2	M20
SDC1	M20
SKOR2	M20
NR2F1	M20
SIAH3	M20
TMSB4X	M20
HSPA12A	M20
ATP2B2	M20
PRMT8	M20
SH3RF1	M20
FGF19	M20
CELF2	M20
EFNA5	M20
TUBA1B	M20
EBF1	M20
KLF6	M20
MEF2C	M20
EML6	M20
CSAD	M20
ANKRD36C	M20
GPX4	M20
GPR26	M20
BRINP2	M20
ZNF521	M20
POU3F4	M20
REEP5	M20
HIST1H3D	M20
SORCS1	M20
NFIX	M20
SYT2	M20
LRRC3B	M20
NSG1	M20
CACNA1G	M20
CDH11	M20
TAF4B	M20
TMEM151B	M20
ZNF618	M20
SEZ6	M20
ETFB	M20
KLHL5	M20
SOX4	M20
H1F0	M20
ANO1	M20
CNTNAP2	M20
MIR7-3HG	M20
TRIB2	M20
LSAMP	M20
THRA	M20
NPAS3	M20
PTPRD	M20
SST	M21
SYT4	M21
SSTR1	M21
ESRRG	M21
FGF14	M21
ZFHX3	M21
PLK2	M21
SLC24A4	M21
DMBX1	M21
ELAVL4	M21
POU3F2	M21
RIT2	M21
TTC34	M21
GRIK3	M21
PTPRK	M21
RPH3A	M21
IRX2	M21
SNCA	M21
CHRM3	M21
CA10	M21
GRM5	M21
PBX1	M21
MCM3AP-AS1	M21
NOVA1	M21
MAST4	M21
RNF152	M21
GRIA4	M21
LUZP2	M21
CACNB2	M21
FXYD7	M21
KLHL11	M21
GRIK1	M21
ZSCAN1	M21
C5orf38	M21
PLEKHA6	M21
FAM155A	M21
GNG3	M21
MAL2	M21
ARHGAP6	M21
NR2F2	M22
MEIS2	M22
PPP1R14C	M22
TSHZ1	M22
RPRM	M22
TAC1	M22
ENC1	M22
NTNG1	M22
FGF14-AS2	M22
LMO1	M22
GABRA2	M22
GALP	M22
CALY	M22
TRMT2B	M22
LINGO1	M22
CBLN4	M22
IL1RAPL1	M22
TMEM163	M22
ANKRD13B	M22
PCDH19	M22
SYNPR	M22
RAB3B	M22
NAP1L3	M22
ROBO1	M22
BAIAP3	M22
DGKH	M22
SERPINI1	M22
HIST1H1A	M22
TUBB4A	M22
AMH	M22
MAB21L2	M22
CCND2-AS1	M22
STXBP6	M22
NCAM2	M22
BTBD8	M22
PHOX2B	M22
ZNF33A	M22
GPR162	M22
PDIA2	M22
PFKP	M22
TP73	M22
VOPP1	M22
AJAP1	M22
CRYBA2	M22
OTX2	M3
TPBG	M3
TTR	M3
OLIG3	M3
MSX1	M3
LMX1A	M3
ELN	M3
RSPO3	M3
WNT3A	M3
OLFML1	M3
CRYAB	M3
LRIG3	M3
CHST9	M3
DDN	M3
NCAPH	M3
THBS1	M3
LSMEM1	M3
CNTNAP3	M3
RAB13	M4
RGCC	M4
UACA	M4
FN1	M4
FBN2	M4
HTRA3	M4
EMP2	M4
IGFBP7	M4
TFPI	M4
CLDN5	M4
GJA1	M4
OSMR	M4
COL9A1	M4
LAYN	M4
ITM2A	M4
IQGAP3	M4
APCDD1	M4
LAMB2	M4
UNC5B	M4
FSTL1	M4
RBP1	M4
LINC01139	M4
HAPLN3	M4
PLLP	M4
BACE2	M4
VAMP5	M4
LAMA4	M4
COL4A1	M4
IFITM3	M4
EGFL7	M4
CDH6	M4
SLC38A5	M4
S100A16	M4
COL4A2	M4
ID1	M4
PCDH18	M4
ABLIM1	M4
SEMA5A	M4
PALMD	M4
ENG	M4
XPNPEP2	M4
PEAR1	M4
TIMP1	M4
ID3	M4
COL1A2	M4
CNN2	M4
TUBB6	M4
GJA5	M4
VIM	M5
SPARC	M5
FZD10	M5
ATP1A2	M5
ZFP36L1	M5
MOXD1	M5
GSN	M5
NES	M5
IRF3	M5
PAX3	M5
CDK6	M5
MASP1	M5
HSPB1	M5
ATP2B4	M5
CXCR4	M5
TCF7L1	M5
PDLIM3	M5
PHGDH	M5
STOM	M5
RCN1	M5
PEBP4	M5
GBX2	M5
IFI44L	M5
PLTP	M5
TCF12	M5
CYP26A1	M5
LRP4	M5
ARHGEF6	M5
TMEM123	M5
KIRREL2	M5
WDR49	M5
CIB1	M5
TTC12	M5
CCDC175	M5
STK33	M5
CP	M5
LRRC6	M5
ANXA2	M5
CLIC1	M5
CD82	M5
CTDSP1	M5
SORBS3	M5
LCAT	M5
FUT10	M5
PGM5	M5
C4orf45	M5
TMEM98	M5
HBA2	M6
HBG2	M6
HBA1	M6
HBG1	M6
HBB	M6
HBE1	M6
HBM	M6
AHSP	M6
HIST1H2AG	M6
HEMGN	M6
SLC25A37	M6
HIST1H2BF	M6
GYPB	M6
DLGAP1-AS1	M6
EPB42	M6
HBZ	M6
LINC00632	M7
MALAT1	M7
NPY	M7
ANP32B	M7
MGP	M7
RPL39	M7
RPS27	M7
MDK	M7
HMGN2	M7
RPL37	M7
RPS6	M7
TPT1	M7
VSTM2L	M7
PABPC1	M7
RPS20	M7
CDH8	M7
RPL23A	M7
GGCX	M7
RPS18	M7
EZR	M7
SLITRK5	M7
NAP1L1	M7
CCNI	M7
RPL30	M7
HES6	M7
RPL27A	M7
RPL17	M7
EFS	M7
RPL41	M7
TPPP3	M7
GNG5	M7
RAB26	M7
PRDX1	M7
RPL23	M7
HIST2H2AC	M7
RPL7	M7
RPLP0	M7
ANKRD12	M7
RPL38	M7
TEAD2	M7
KIAA1755	M7
RPS11	M7
RPS14	M7
CHST15	M7
RPS7	M7
RASD1	M7
TEX15	M7
RPL27	M7
ZNF91	M7
RPLP1	M7
RPL10A	M7
CDHR1	M7
ANP32A	M7
EIF3E	M7
RPL26	M7
RPS24	M7
RPS15A	M7
PDLIM1	M7
CHEK2	M7
HNRNPA1	M7
RPL6	M7
ALDH1A3	M7
RPL36	M7
RPL35A	M7
RPS29	M7
RPL31	M7
PCBP4	M7
PAICS	M7
FZD7	M7
NPTX1	M7
SPNS3	M7
SV2C	M7
RPS3A	M7
ENGASE	M7
IMPA2	M7
IGFBPL1	M8
PCSK9	M8
ZEB1	M8
SP5	M8
INSM1	M8
EN2	M8
IGFBP5	M8
COL9A3	M8
TLX3	M8
CRYBB2	M8
PPBP	M8
NTF3	M8
INSM2	M8
CCND2	M8
ITPR3	M8
NPTX2	M8
TSPAN18	M8
PLXNB2	M8
PARM1	M8
NKD1	M8
ITGA7	M8
GRIK2	M8
HSD11B2	M8
DRAXIN	M8
CHST8	M8
ACTC1	M8
CES1	M8
PCBP3	M8
PDE1C	M8
MT1X	M8
GALNT12	M8
ACKR3	M8
ADAMTS7	M8
HS3ST5	M8
ANGPTL7	M8
GDF6	M8
AL627171.2	M9
ALAS2	M9
PLXND1	M9
GPNMB	M9
BVES	M9
ANKAR	M9
TMCO4	M9
RENBP	M9
MAF	M9
FKBP5	M9
FMN1	M9
MITF	M9
OSBPL3	M9
PIK3AP1	M9
ARHGAP30	M9
NPTN	M9
SAMD9L	M9
TPP1	M9
LENG8	M9
PLCG2	M9
CHIT1	M9
RNASE1	M9
IGF1	M9
NECAB2	M9
PLD2	M9
NFATC2	M9
INPPL1	M9
GSDMD	M9
OPLAH	M9
SNAI3	M9
