# Supplementary material for: Single-cell epigenomics and spatiotemporal transcriptomics reveal human cerebellar development
Source: Nat Commun. 2023 Nov 22;14:7613. doi: 10.1038/s41467-023-43568-6 (PMC10665552; doi:10.1038/s41467-023-43568-6)
Supplement: Supplementary file 9 — Supplementary Data 6 [file 41467_2023_43568_MOESM9_ESM.xlsx]

## Sheet: Supplementary Data 6
Sheet 6: DEGs of RL Progenitor and VZ Progenitor
Two.sided wilcox.test
cluster	gene	avg_logFC	p_val_adj	p_val
VZ Progenitor	PTN	2.8859	0	0
VZ Progenitor	C1orf61	2.3937	0	0
VZ Progenitor	ASCL1	1.88206	0	0
VZ Progenitor	SOX2	1.88159	0	0
VZ Progenitor	TTYH1	1.84547	0	0
VZ Progenitor	FABP7	1.66753	0	0
VZ Progenitor	TFAP2B	1.62483	0	0
VZ Progenitor	HES1	1.46832	0	0
VZ Progenitor	GPM6B	1.45851	0	0
VZ Progenitor	SLC1A3	1.31503	0	0
VZ Progenitor	BCAN	1.3002	0	0
VZ Progenitor	SPARCL1	1.1596	0	0
VZ Progenitor	NTRK2	1.15647	0	0
VZ Progenitor	ID2	1.13203	0	0
VZ Progenitor	VIM	1.0899	0	0
VZ Progenitor	MGST1	1.05238	0	0
VZ Progenitor	HES4	1.05064	0	0
VZ Progenitor	NES	1.02778	0	0
VZ Progenitor	LINC01158	0.995368	0	0
VZ Progenitor	MASP1	0.988558	0	0
VZ Progenitor	BAALC	0.987383	0	0
VZ Progenitor	PDPN	0.938839	0	0
VZ Progenitor	PLP1	0.913929	0	0
VZ Progenitor	EDNRB	0.809288	0	0
VZ Progenitor	MIAT	1.41384	3.70142e-303	1.57648e-307
VZ Progenitor	PEA15	0.985402	1.65123e-299	7.03279e-304
VZ Progenitor	KIRREL2	0.85335	5.19449e-298	2.2124e-302
VZ Progenitor	PTPRZ1	1.08054	2.55115e-297	1.08657e-301
VZ Progenitor	TCF12	0.893551	1.38546e-288	5.90083e-293
VZ Progenitor	IGFBP2	1.24648	3.95267e-282	1.68349e-286
VZ Progenitor	DDR1	0.816184	3.0789e-272	1.31134e-276
VZ Progenitor	RGS16	2.02643	3.20561e-265	1.36531e-269
VZ Progenitor	PRDM13	0.924621	4.30791e-249	1.83479e-253
VZ Progenitor	ID4	0.916516	3.50353e-241	1.4922e-245
VZ Progenitor	CCDC80	0.620147	3.67656e-239	1.56589e-243
VZ Progenitor	PPAP2B	0.631009	9.10308e-234	3.87712e-238
VZ Progenitor	SEPP1	0.73792	2.5433e-232	1.08322e-236
VZ Progenitor	CD9	1.17379	4.07974e-229	1.73761e-233
VZ Progenitor	ATP1A2	0.576661	5.32209e-225	2.26675e-229
VZ Progenitor	PHYHIPL	0.836599	6.00482e-225	2.55753e-229
VZ Progenitor	MFGE8	0.858708	2.25769e-224	9.6158e-229
VZ Progenitor	S100B	0.76872	1.33217e-220	5.6739e-225
VZ Progenitor	MARCKSL1	0.543196	8.87437e-218	3.7797e-222
VZ Progenitor	DPYSL3	0.759746	2.43657e-213	1.03777e-217
VZ Progenitor	LITAF	0.744221	6.42932e-211	2.73833e-215
VZ Progenitor	FEZ1	0.766631	6.89179e-210	2.9353e-214
VZ Progenitor	PON2	0.760115	1.12161e-208	4.77707e-213
VZ Progenitor	CYP26B1	0.5484	5.19615e-208	2.2131e-212
VZ Progenitor	NNAT	0.79476	3.38029e-203	1.43971e-207
VZ Progenitor	SMOC1	0.765576	2.74187e-200	1.1678e-204
VZ Progenitor	SPARC	0.847285	4.12152e-196	1.75541e-200
VZ Progenitor	DKK3	0.628154	5.37708e-194	2.29017e-198
VZ Progenitor	TFAP2A	0.800825	3.26819e-190	1.39196e-194
VZ Progenitor	CD59	0.997891	6.09913e-188	2.59769e-192
VZ Progenitor	LCAT	0.646397	2.25247e-187	9.59356e-192
VZ Progenitor	STOM	0.527016	4.08774e-184	1.74102e-188
VZ Progenitor	CA12	0.479032	1.30386e-181	5.5533e-186
VZ Progenitor	NOVA1	0.718021	1.24245e-178	5.29174e-183
VZ Progenitor	DLL1	0.653307	9.50695e-171	4.04913e-175
VZ Progenitor	NDRG2	0.700941	9.74048e-168	4.14859e-172
VZ Progenitor	ANKS1B	0.702752	2.40299e-166	1.02346e-170
VZ Progenitor	FGFBP3	0.768954	1.54069e-162	6.56201e-167
VZ Progenitor	LYPD1	0.549819	2.39289e-161	1.01916e-165
VZ Progenitor	SPRY1	0.669441	3.22629e-160	1.37412e-164
VZ Progenitor	TFPI	0.538679	3.9113e-160	1.66587e-164
VZ Progenitor	RFX4	0.60398	7.58138e-160	3.229e-164
VZ Progenitor	SLC35F1	0.451791	5.64073e-159	2.40246e-163
VZ Progenitor	C1QTNF3	0.796123	2.98009e-158	1.26926e-162
VZ Progenitor	MALAT1	0.391138	3.28192e-158	1.39781e-162
VZ Progenitor	ST8SIA1	0.470667	4.44937e-157	1.89504e-161
VZ Progenitor	RDX	0.542529	2.87506e-154	1.22452e-158
VZ Progenitor	LRRC4C	0.491477	4.82566e-152	2.05531e-156
VZ Progenitor	PHLDA1	0.617912	3.20806e-151	1.36635e-155
VZ Progenitor	TGFB2	0.373147	1.37035e-150	5.83651e-155
VZ Progenitor	ARHGAP21	0.691175	2.87837e-149	1.22594e-153
VZ Progenitor	CDC42EP4	0.624673	1.82129e-148	7.7571e-153
VZ Progenitor	ID1	0.871359	4.46325e-148	1.90096e-152
VZ Progenitor	SLN	0.691743	5.19772e-148	2.21378e-152
VZ Progenitor	CCDC140	0.494255	4.79454e-147	2.04206e-151
VZ Progenitor	GFAP	0.505464	4.84799e-146	2.06482e-150
VZ Progenitor	CRB2	0.422715	3.0733e-145	1.30896e-149
VZ Progenitor	FAM107A	0.456783	3.27297e-145	1.394e-149
VZ Progenitor	NCKAP5	0.478128	9.187e-144	3.91286e-148
VZ Progenitor	SCUBE2	0.368501	2.55851e-141	1.0897e-145
VZ Progenitor	CNTFR	0.54649	2.10345e-139	8.95887e-144
VZ Progenitor	SOX6	0.418355	1.04359e-138	4.44476e-143
VZ Progenitor	LINC00461	0.639092	1.92057e-138	8.17996e-143
VZ Progenitor	LY6H	0.552052	1.81167e-137	7.71615e-142
VZ Progenitor	FZD10	0.374375	6.71514e-136	2.86006e-140
VZ Progenitor	MYO10	0.439405	2.71948e-135	1.15826e-139
VZ Progenitor	RHOC	0.470956	2.92326e-135	1.24505e-139
VZ Progenitor	HES5	0.427074	3.0791e-134	1.31143e-138
VZ Progenitor	GYG1	0.564672	2.38888e-133	1.01745e-137
VZ Progenitor	CCND1	0.587678	5.92326e-133	2.52279e-137
VZ Progenitor	LINC00844	0.412263	2.87427e-132	1.22419e-136
VZ Progenitor	DHRS3	0.396617	3.37225e-132	1.43628e-136
VZ Progenitor	MLC1	0.3254	3.91843e-131	1.66891e-135
VZ Progenitor	TMEM9B	0.512307	4.0938e-131	1.7436e-135
VZ Progenitor	CST3	1.67469	7.7792e-131	3.31326e-135
VZ Progenitor	SRGAP3	0.585865	3.26369e-129	1.39005e-133
VZ Progenitor	EPHB1	0.473542	1.92001e-128	8.17757e-133
VZ Progenitor	PPP1R14C	0.564673	1.41314e-127	6.01872e-132
VZ Progenitor	ARL6IP5	0.58413	2.12397e-126	9.04624e-131
VZ Progenitor	ACSS1	0.377413	1.85778e-125	7.9125e-130
VZ Progenitor	CHL1	0.363368	1.1619e-123	4.94868e-128
VZ Progenitor	GRIA1	0.356561	5.67424e-122	2.41673e-126
VZ Progenitor	CPE	0.721579	5.81236e-122	2.47556e-126
VZ Progenitor	RPS4Y1	0.556166	2.72083e-120	1.15883e-124
VZ Progenitor	FGFR1	0.517448	2.88704e-120	1.22963e-124
VZ Progenitor	FIBIN	0.346174	2.85231e-119	1.21483e-123
VZ Progenitor	IFI44L	0.342078	5.32141e-119	2.26645e-123
VZ Progenitor	TSC22D4	0.706648	5.3388e-119	2.27386e-123
VZ Progenitor	CD99	0.611866	8.08102e-119	3.44181e-123
VZ Progenitor	PAX3	0.579364	1.40472e-118	5.98288e-123
VZ Progenitor	TMEM161B-AS1	0.609843	6.912e-118	2.94391e-122
VZ Progenitor	HSPB1	0.677507	3.8848e-117	1.65459e-121
VZ Progenitor	RGS20	0.348315	4.1233e-117	1.75617e-121
VZ Progenitor	ENO1	0.393814	8.97307e-116	3.82174e-120
VZ Progenitor	ZFP36L1	0.62001	8.49856e-115	3.61964e-119
VZ Progenitor	PLXNA2	0.426193	1.70571e-113	7.26484e-118
VZ Progenitor	DCLK1	0.503067	5.32081e-113	2.2662e-117
VZ Progenitor	NPC2	0.487288	6.58766e-113	2.80577e-117
VZ Progenitor	GPM6A	0.47009	2.26108e-112	9.63024e-117
VZ Progenitor	SFRP2	0.433253	6.26696e-112	2.66918e-116
VZ Progenitor	BTBD17	0.465745	9.64248e-112	4.10685e-116
VZ Progenitor	SCG3	0.718171	2.47521e-111	1.05423e-115
VZ Progenitor	FEZ2	0.471239	3.40594e-110	1.45063e-114
VZ Progenitor	SOX3	0.312831	7.32885e-110	3.12145e-114
VZ Progenitor	TNC	0.425929	7.76948e-110	3.30912e-114
VZ Progenitor	ID3	0.719414	5.13408e-109	2.18667e-113
VZ Progenitor	NPAS3	0.297887	4.33632e-108	1.84689e-112
VZ Progenitor	NDFIP1	0.502572	5.62993e-108	2.39786e-112
VZ Progenitor	PCDH8	0.338706	3.40474e-107	1.45012e-111
VZ Progenitor	TMEM47	0.457456	5.84099e-107	2.48775e-111
VZ Progenitor	LRRC3B	0.310626	2.1069e-106	8.97354e-111
VZ Progenitor	GNG11	0.463446	1.06161e-105	4.52152e-110
VZ Progenitor	TMCO1	0.486931	1.61237e-104	6.8673e-109
VZ Progenitor	SEC62	0.451879	2.94206e-104	1.25306e-108
VZ Progenitor	IGF2BP2	0.408953	1.3531e-103	5.76303e-108
VZ Progenitor	EMP1	0.333713	2.73209e-103	1.16363e-107
VZ Progenitor	SCRG1	0.478823	3.47891e-103	1.48171e-107
VZ Progenitor	QKI	0.546422	4.23336e-103	1.80304e-107
VZ Progenitor	RFTN2	0.412897	7.38034e-103	3.14338e-107
VZ Progenitor	SEPW1	0.483567	5.83367e-102	2.48463e-106
VZ Progenitor	LUM	0.362222	6.53228e-102	2.78218e-106
VZ Progenitor	TMBIM6	0.462094	1.19815e-101	5.10306e-106
VZ Progenitor	VEPH1	0.269397	1.43409e-101	6.10796e-106
VZ Progenitor	MEG3	0.60486	1.86583e-101	7.9468e-106
VZ Progenitor	ETFB	0.515837	5.53924e-101	2.35923e-105
VZ Progenitor	CCDC102B	0.39026	7.08346e-101	3.01693e-105
VZ Progenitor	FRZB	0.563627	4.41134e-100	1.87884e-104
VZ Progenitor	GCSH	0.52369	9.80362e-99	4.17548e-103
VZ Progenitor	MEST	0.595758	2.75243e-97	1.1723e-101
VZ Progenitor	ST5	0.454441	3.87598e-97	1.65083e-101
VZ Progenitor	ATP1B2	0.31958	1.19723e-96	5.09913e-101
VZ Progenitor	CHRDL1	0.387692	4.10304e-96	1.74754e-100
VZ Progenitor	GDPD2	0.284983	5.81988e-96	2.47876e-100
VZ Progenitor	JAG1	0.292804	5.03032e-95	2.14248e-99
VZ Progenitor	DNER	0.536449	1.31938e-94	5.61942e-99
VZ Progenitor	DCLK2	0.46452	4.89254e-94	2.0838e-98
VZ Progenitor	BTG1	0.727683	5.23789e-94	2.23088e-98
VZ Progenitor	ZBTB20	0.57248	8.24787e-94	3.51287e-98
VZ Progenitor	MSX2	0.292896	2.51089e-93	1.06942e-97
VZ Progenitor	WLS	0.519999	2.56037e-93	1.09049e-97
VZ Progenitor	AC004158.3	0.279748	3.43026e-93	1.46099e-97
VZ Progenitor	ABAT	0.434131	8.81239e-93	3.75331e-97
VZ Progenitor	GDF10	0.367352	3.95573e-92	1.68479e-96
VZ Progenitor	LIMCH1	0.399597	1.47206e-90	6.26971e-95
VZ Progenitor	LMO3	0.402435	1.23941e-88	5.27881e-93
VZ Progenitor	WSCD1	0.316993	4.34765e-87	1.85172e-91
VZ Progenitor	TIMP4	0.25539	1.91052e-86	8.13712e-91
VZ Progenitor	PTF1A	0.280507	2.04046e-86	8.69059e-91
VZ Progenitor	GRID2	0.528303	2.8554e-86	1.21615e-90
VZ Progenitor	PBX1	0.499351	9.10574e-86	3.87825e-90
VZ Progenitor	COL1A2	0.364096	1.17164e-85	4.99018e-90
VZ Progenitor	ARHGAP29	0.257097	1.75632e-85	7.48037e-90
VZ Progenitor	KCNJ6	0.624355	3.71608e-85	1.58273e-89
VZ Progenitor	KLHDC8A	0.382833	6.08831e-85	2.59309e-89
VZ Progenitor	COTL1	0.545632	9.52965e-85	4.0588e-89
VZ Progenitor	TUBB2B	0.278056	1.25628e-84	5.35064e-89
VZ Progenitor	RND1	0.30368	2.80475e-84	1.19458e-88
VZ Progenitor	LRIG1	0.303515	8.23319e-84	3.50662e-88
VZ Progenitor	RTN3	0.379623	1.02527e-83	4.36675e-88
VZ Progenitor	2021-09-02	0.440977	2.2549e-83	9.6039e-88
VZ Progenitor	SPRY2	0.358295	3.11821e-83	1.32809e-87
VZ Progenitor	TKTL1	0.262003	1.52872e-82	6.51101e-87
VZ Progenitor	IFITM3	0.356401	2.9116e-82	1.24009e-86
VZ Progenitor	PPP2R2B	0.288241	3.08763e-82	1.31506e-86
VZ Progenitor	ITM2B	0.48055	8.93838e-82	3.80697e-86
VZ Progenitor	MAPK10	0.50163	1.56646e-81	6.67175e-86
VZ Progenitor	CLU	0.928654	4.73955e-81	2.01863e-85
VZ Progenitor	SPCS2	0.364752	2.78947e-80	1.18807e-84
VZ Progenitor	PSAT1	0.570199	1.33715e-79	5.69507e-84
VZ Progenitor	TRIM47	0.256505	3.08583e-79	1.31429e-83
VZ Progenitor	MT3	0.534614	1.70832e-78	7.27594e-83
VZ Progenitor	ZFP36L2	0.492014	4.35784e-78	1.85606e-82
VZ Progenitor	PIK3R1	0.436367	3.78333e-77	1.61137e-81
VZ Progenitor	MARCKS	0.30099	5.27837e-77	2.24813e-81
VZ Progenitor	PFN2	0.430334	4.06334e-76	1.73063e-80
VZ Progenitor	EGFR	0.489187	5.09304e-76	2.16919e-80
VZ Progenitor	DYNC1I2	0.406341	2.4497e-75	1.04336e-79
VZ Progenitor	NKAIN4	0.55994	4.32169e-75	1.84066e-79
VZ Progenitor	LMO1	0.269413	8.13083e-75	3.46302e-79
VZ Progenitor	SLC4A4	0.252113	1.7341e-74	7.38574e-79
VZ Progenitor	TMEM123	0.453903	3.07795e-74	1.31094e-78
VZ Progenitor	SLC25A26	0.47885	6.12248e-74	2.60764e-78
VZ Progenitor	ILDR2	0.266274	5.69948e-73	2.42748e-77
VZ Progenitor	LUZP2	0.296862	8.39348e-73	3.57489e-77
VZ Progenitor	SEC11C	0.490662	1.23653e-72	5.26652e-77
VZ Progenitor	QPRT	0.283445	2.95477e-72	1.25847e-76
VZ Progenitor	LMO4	0.483473	1.44051e-71	6.13532e-76
VZ Progenitor	UBL3	0.35812	3.63017e-70	1.54613e-74
VZ Progenitor	TMEM59L	0.367544	6.74298e-70	2.87192e-74
VZ Progenitor	LHX5	0.348882	8.68625e-70	3.69958e-74
VZ Progenitor	SKP1	0.258237	2.37753e-69	1.01262e-73
VZ Progenitor	FST	0.616179	4.18781e-69	1.78364e-73
VZ Progenitor	CPNE2	0.251183	6.39981e-68	2.72576e-72
VZ Progenitor	DDAH1	0.426153	8.62234e-68	3.67236e-72
VZ Progenitor	TMED9	0.411241	6.60442e-67	2.81291e-71
VZ Progenitor	WBP5	0.424323	3.75287e-66	1.5984e-70
VZ Progenitor	FZD3	0.42202	6.17032e-65	2.62802e-69
VZ Progenitor	SLC1A2	0.276954	8.0357e-65	3.4225e-69
VZ Progenitor	CXXC4	0.262804	9.706e-65	4.13391e-69
VZ Progenitor	FHL1	0.477419	1.5435e-64	6.57395e-69
VZ Progenitor	CRYAB	0.878297	1.17439e-63	5.00186e-68
VZ Progenitor	CTGF	0.438505	1.73144e-63	7.37442e-68
VZ Progenitor	SDC3	0.331135	2.54394e-63	1.08349e-67
VZ Progenitor	MAP2K5	0.343501	2.22331e-62	9.46935e-67
VZ Progenitor	NCAN	0.314421	1.25712e-61	5.35424e-66
VZ Progenitor	FBXW7	0.436797	3.89024e-61	1.6569e-65
VZ Progenitor	PLTP	0.392715	3.1428e-60	1.33856e-64
VZ Progenitor	ELMO1	0.288555	3.47741e-60	1.48107e-64
VZ Progenitor	WSB1	0.416045	7.71436e-60	3.28564e-64
VZ Progenitor	CORO1C	0.53893	3.84791e-59	1.63888e-63
VZ Progenitor	GPR56	0.416285	1.67421e-58	7.13069e-63
VZ Progenitor	CSPG5	0.277411	4.57606e-58	1.949e-62
VZ Progenitor	HOMER3	0.294422	5.13002e-58	2.18494e-62
VZ Progenitor	APLP1	0.456721	7.94092e-57	3.38214e-61
VZ Progenitor	LHFP	0.275751	3.0009e-56	1.27812e-60
VZ Progenitor	GLUL	0.473541	6.83678e-56	2.91187e-60
VZ Progenitor	CBS	0.370996	1.01096e-55	4.3058e-60
VZ Progenitor	PRNP	0.271576	1.70001e-55	7.24055e-60
VZ Progenitor	CRYL1	0.251279	5.62293e-55	2.39488e-59
VZ Progenitor	RARRES2	0.389069	1.43615e-53	6.11673e-58
VZ Progenitor	CCK	0.563159	1.64814e-53	7.01964e-58
VZ Progenitor	TMEM158	0.252245	1.79601e-53	7.64943e-58
VZ Progenitor	CYP26A1	0.345202	3.74864e-53	1.59659e-57
VZ Progenitor	GRM3	0.258485	5.07411e-53	2.16113e-57
VZ Progenitor	DMD	0.253133	9.55563e-53	4.06986e-57
VZ Progenitor	GLUD1	0.432482	2.00883e-52	8.55585e-57
VZ Progenitor	AQP4	0.295218	5.98224e-52	2.54791e-56
VZ Progenitor	MYLK	0.263265	8.0094e-52	3.4113e-56
VZ Progenitor	SELK	0.353506	1.05644e-51	4.49951e-56
VZ Progenitor	AKAP7	0.271302	1.202e-51	5.11948e-56
VZ Progenitor	GSN	0.639598	3.07194e-51	1.30838e-55
VZ Progenitor	GNG2	0.373741	3.17314e-51	1.35148e-55
VZ Progenitor	RAB18	0.388576	4.80442e-51	2.04626e-55
VZ Progenitor	TSPAN3	0.341667	3.30081e-50	1.40586e-54
VZ Progenitor	TLE1	0.36796	4.9322e-50	2.10069e-54
VZ Progenitor	FXYD6	0.32969	5.07813e-50	2.16284e-54
VZ Progenitor	WDR83OS	0.326713	7.83933e-50	3.33887e-54
VZ Progenitor	ITM2C	0.434208	9.85488e-50	4.19732e-54
VZ Progenitor	PDLIM5	0.362217	5.68826e-49	2.4227e-53
VZ Progenitor	SPATA6	0.275551	8.10083e-49	3.45025e-53
VZ Progenitor	ATP6V0E1	0.398243	1.52027e-48	6.47502e-53
VZ Progenitor	RAC1	0.279212	1.89756e-48	8.08194e-53
VZ Progenitor	GAD2	0.524264	2.2246e-48	9.47486e-53
VZ Progenitor	BCHE	0.358078	5.84201e-48	2.48818e-52
VZ Progenitor	SPATS2L	0.276428	3.5659e-47	1.51876e-51
VZ Progenitor	MAGEH1	0.416577	4.33663e-47	1.84703e-51
VZ Progenitor	NEUROD4	0.497334	2.85984e-46	1.21804e-50
VZ Progenitor	ZFAND6	0.376365	3.2165e-46	1.36995e-50
VZ Progenitor	TRIB2	0.333955	4.19981e-46	1.78875e-50
VZ Progenitor	CYBA	0.320729	1.21631e-45	5.18041e-50
VZ Progenitor	C3orf70	0.258125	1.3993e-44	5.95981e-49
VZ Progenitor	COMT	0.398936	3.33458e-44	1.42024e-48
VZ Progenitor	RAMP1	0.26627	1.74096e-43	7.41495e-48
VZ Progenitor	PMP2	0.290533	3.57466e-43	1.52249e-47
VZ Progenitor	MAGED2	0.338895	5.68806e-43	2.42262e-47
VZ Progenitor	CLDN10	0.359651	9.01466e-43	3.83946e-47
VZ Progenitor	ANXA5	0.363259	9.4857e-43	4.04008e-47
VZ Progenitor	ENHO	0.261191	1.0199e-42	4.34388e-47
VZ Progenitor	NTM	0.421871	1.44974e-42	6.17461e-47
VZ Progenitor	GATM	0.420848	1.668e-42	7.10423e-47
VZ Progenitor	HBA2	0.621617	4.82296e-42	2.05416e-46
VZ Progenitor	NLRP1	0.360672	4.90073e-42	2.08728e-46
VZ Progenitor	PCP4	0.30153	1.13607e-41	4.83866e-46
VZ Progenitor	RPRML	0.250256	1.57342e-41	6.70141e-46
VZ Progenitor	SON	0.25332	1.65638e-41	7.05473e-46
VZ Progenitor	TMEM66	0.33238	1.79737e-41	7.65524e-46
VZ Progenitor	REXO2	0.362464	1.90655e-41	8.12025e-46
VZ Progenitor	CLIP1	0.374424	1.3484e-40	5.74298e-45
VZ Progenitor	GSTP1	0.298144	2.1558e-40	9.1818e-45
VZ Progenitor	UBE2E1	0.358093	3.36816e-40	1.43454e-44
VZ Progenitor	MAP2	0.319274	5.49997e-40	2.3425e-44
VZ Progenitor	CDO1	0.391527	5.8433e-40	2.48874e-44
VZ Progenitor	IDH1	0.419214	2.41309e-39	1.02776e-43
VZ Progenitor	SUB1	0.260653	2.87984e-39	1.22656e-43
VZ Progenitor	NDRG4	0.282503	6.49891e-39	2.76797e-43
VZ Progenitor	LPCAT1	0.342756	6.89411e-39	2.93629e-43
VZ Progenitor	ATP6AP2	0.353044	1.41324e-38	6.01915e-43
VZ Progenitor	CADM4	0.264214	2.54697e-38	1.08479e-42
VZ Progenitor	VIMP	0.359048	6.67083e-38	2.84119e-42
VZ Progenitor	DLL3	0.877449	7.72474e-38	3.29006e-42
VZ Progenitor	SERPINH1	0.302317	2.238e-37	9.53191e-42
VZ Progenitor	CYB5A	0.494095	2.73524e-37	1.16497e-41
VZ Progenitor	TP53I3	0.29265	2.83e-37	1.20533e-41
VZ Progenitor	C4orf48	0.279652	1.0457e-36	4.45378e-41
VZ Progenitor	METTL9	0.301663	1.08147e-36	4.60612e-41
VZ Progenitor	TIMP3	0.299796	2.40949e-36	1.02623e-40
VZ Progenitor	JAM2	0.332199	3.41212e-36	1.45327e-40
VZ Progenitor	GNG5	0.344065	4.02705e-36	1.71517e-40
VZ Progenitor	LAPTM4A	0.276939	1.93984e-35	8.26203e-40
VZ Progenitor	GABARAPL2	0.265383	2.07578e-35	8.841e-40
VZ Progenitor	RAB1A	0.335922	3.52858e-35	1.50287e-39
VZ Progenitor	IFI27L2	0.316639	4.31122e-35	1.8362e-39
VZ Progenitor	NINJ1	0.271325	4.52748e-34	1.92831e-38
VZ Progenitor	SELT	0.326828	5.74444e-34	2.44663e-38
VZ Progenitor	SDCBP	0.358309	9.53499e-34	4.06107e-38
VZ Progenitor	KIF21A	0.377499	1.04469e-33	4.44946e-38
VZ Progenitor	2021-09-11	0.446849	2.21261e-33	9.42377e-38
VZ Progenitor	TWSG1	0.26446	4.5115e-33	1.9215e-37
VZ Progenitor	WIPF2	0.297027	5.28272e-33	2.24998e-37
VZ Progenitor	RAB5C	0.320104	5.63514e-33	2.40007e-37
VZ Progenitor	RAB14	0.320071	3.21145e-32	1.3678e-36
VZ Progenitor	TAGLN3	0.742849	5.45298e-32	2.32249e-36
VZ Progenitor	VAMP5	0.265858	6.15876e-32	2.62309e-36
VZ Progenitor	SNX3	0.313674	1.00885e-31	4.29684e-36
VZ Progenitor	CLNS1A	0.266762	2.21928e-31	9.45221e-36
VZ Progenitor	SH3BGRL	0.32424	2.39567e-31	1.02035e-35
VZ Progenitor	RGMA	0.401942	1.34616e-30	5.73345e-35
VZ Progenitor	HADHB	0.328238	2.29212e-30	9.76241e-35
VZ Progenitor	TSPAN13	0.366047	3.1261e-30	1.33144e-34
VZ Progenitor	TMBIM4.1	0.327964	3.4173e-30	1.45547e-34
VZ Progenitor	2021-09-07	0.327018	3.77959e-30	1.60978e-34
VZ Progenitor	GADD45G	0.848087	4.77648e-30	2.03436e-34
VZ Progenitor	SRI	0.301217	7.53965e-30	3.21123e-34
VZ Progenitor	INTU	0.276915	3.52836e-29	1.50277e-33
VZ Progenitor	CCDC28B	0.282905	7.88156e-29	3.35686e-33
VZ Progenitor	DRAP1	0.30488	1.11851e-28	4.76386e-33
VZ Progenitor	TMED10	0.314796	9.95342e-28	4.23928e-32
VZ Progenitor	CHMP4B	0.324487	1.34495e-27	5.7283e-32
VZ Progenitor	TSPAN6	0.334162	1.64843e-27	7.02087e-32
VZ Progenitor	TROVE2	0.308944	2.78687e-27	1.18696e-31
VZ Progenitor	ERGIC2	0.308185	2.85933e-27	1.21782e-31
VZ Progenitor	SAT1	0.361623	4.41555e-27	1.88064e-31
VZ Progenitor	STX12	0.273872	2.51338e-26	1.07048e-30
VZ Progenitor	TMEM147	0.304195	5.85501e-26	2.49372e-30
VZ Progenitor	MSN	0.260308	1.52626e-25	6.50053e-30
VZ Progenitor	RASSF2	0.251687	2.62623e-25	1.11855e-29
VZ Progenitor	SPAG16	0.310527	2.68667e-25	1.14429e-29
VZ Progenitor	SESN3	0.278562	2.71662e-25	1.15704e-29
VZ Progenitor	MLEC	0.310057	4.79808e-25	2.04356e-29
VZ Progenitor	KRT10	0.291743	6.57255e-25	2.79933e-29
VZ Progenitor	SERPINE2	0.403373	7.66718e-25	3.26555e-29
VZ Progenitor	SOX9	0.327205	1.07393e-24	4.574e-29
VZ Progenitor	CRELD2	0.250119	1.41751e-24	6.03737e-29
VZ Progenitor	ABCA8	0.294229	1.70751e-24	7.27251e-29
VZ Progenitor	GSTM3	0.268191	2.0359e-24	8.67117e-29
VZ Progenitor	NDN	0.296166	2.52017e-24	1.07337e-28
VZ Progenitor	OCIAD1	0.275472	3.10974e-24	1.32448e-28
VZ Progenitor	CHMP2B	0.322997	3.35366e-24	1.42837e-28
VZ Progenitor	GPC1	0.299832	5.64038e-24	2.40231e-28
VZ Progenitor	EIF1AY	0.251129	1.12231e-23	4.78008e-28
VZ Progenitor	COPS8	0.279457	2.92743e-23	1.24683e-27
VZ Progenitor	LRRN3	0.253571	4.27281e-23	1.81984e-27
VZ Progenitor	LAMTOR1	0.285467	5.94388e-23	2.53157e-27
VZ Progenitor	CETN2	0.342485	7.00196e-23	2.98222e-27
VZ Progenitor	ALDH9A1	0.290837	1.05435e-22	4.49061e-27
VZ Progenitor	TAOK3	0.263213	2.6568e-22	1.13156e-26
VZ Progenitor	FAM212B	0.342601	5.90257e-22	2.51398e-26
VZ Progenitor	SCAND1	0.259662	1.03069e-21	4.38984e-26
VZ Progenitor	SCG5	0.316724	1.36944e-21	5.83263e-26
VZ Progenitor	SCP2	0.300589	3.49943e-21	1.49045e-25
VZ Progenitor	KCNQ2	0.310135	5.22557e-21	2.22563e-25
VZ Progenitor	SFXN5	0.251605	6.8259e-21	2.90724e-25
VZ Progenitor	RNF13	0.267262	6.96556e-21	2.96672e-25
VZ Progenitor	RPS27L	0.287411	7.10205e-21	3.02485e-25
VZ Progenitor	HSD17B12	0.295599	7.89329e-21	3.36185e-25
VZ Progenitor	METRN	0.323263	2.73172e-20	1.16348e-24
VZ Progenitor	FAM229B	0.270243	3.47841e-20	1.4815e-24
VZ Progenitor	ELAVL1	0.281814	3.93262e-20	1.67495e-24
VZ Progenitor	STARD4-AS1	0.368116	3.967e-20	1.68959e-24
VZ Progenitor	C4orf3	0.27672	6.83304e-20	2.91028e-24
VZ Progenitor	GULP1	0.253046	1.60171e-19	6.82187e-24
VZ Progenitor	GOLGA7	0.278392	2.06354e-19	8.78889e-24
VZ Progenitor	S100A13	0.251362	2.43878e-19	1.03871e-23
VZ Progenitor	RAB7A	0.267591	2.79564e-19	1.1907e-23
VZ Progenitor	PPIB	0.25846	2.92534e-19	1.24594e-23
VZ Progenitor	TIMMDC1	0.263646	6.98271e-19	2.97402e-23
VZ Progenitor	APOE	0.47856	1.07001e-18	4.55732e-23
VZ Progenitor	ARL5A	0.274392	1.53813e-18	6.55109e-23
VZ Progenitor	DHCR7	0.308652	3.57011e-18	1.52055e-22
VZ Progenitor	WNT2B	0.311954	4.19016e-18	1.78464e-22
VZ Progenitor	ATAT1	0.265501	6.58853e-18	2.80614e-22
VZ Progenitor	ELN	0.399348	8.08521e-18	3.44359e-22
VZ Progenitor	TMEM106B	0.289723	9.38139e-18	3.99565e-22
VZ Progenitor	MSI1	0.316157	2.98851e-17	1.27285e-21
VZ Progenitor	PTTG1IP	0.294694	3.18372e-17	1.35599e-21
VZ Progenitor	PLIN3	0.255747	3.41842e-17	1.45595e-21
VZ Progenitor	CNP	0.263582	3.79586e-17	1.6167e-21
VZ Progenitor	RP11-553L6.5	0.250468	8.43711e-17	3.59347e-21
VZ Progenitor	TTC14	0.284085	9.76165e-17	4.15761e-21
VZ Progenitor	SSBP2	0.287784	1.1363e-16	4.83963e-21
VZ Progenitor	SOX4	0.407488	2.24513e-16	9.56227e-21
VZ Progenitor	VGLL4	0.280667	5.34527e-16	2.27662e-20
VZ Progenitor	CRABP1	0.310305	8.32686e-16	3.54651e-20
VZ Progenitor	SAT2	0.282021	1.03577e-15	4.41148e-20
VZ Progenitor	DARS	0.251071	1.93375e-15	8.2361e-20
VZ Progenitor	GNAI2	0.263434	3.40431e-15	1.44994e-19
VZ Progenitor	AP2B1	0.265052	3.59867e-15	1.53272e-19
VZ Progenitor	HHIP	0.364803	8.59062e-15	3.65885e-19
VZ Progenitor	FIS1	0.251181	1.07402e-14	4.5744e-19
VZ Progenitor	TNRC6B	0.267754	1.37064e-14	5.83771e-19
VZ Progenitor	EXOC7	0.286686	2.65101e-14	1.1291e-18
VZ Progenitor	CSNK1A1	0.261019	3.76047e-14	1.60163e-18
VZ Progenitor	CTNNB1	0.323991	3.8326e-14	1.63235e-18
VZ Progenitor	MDFI	0.328503	6.52432e-14	2.77879e-18
VZ Progenitor	POU3F2	0.355282	7.18699e-14	3.06103e-18
VZ Progenitor	OLIG1	0.393951	5.53437e-13	2.35716e-17
VZ Progenitor	SYT11	0.252934	6.12136e-13	2.60716e-17
VZ Progenitor	TUBB2A	0.325737	6.83144e-13	2.9096e-17
VZ Progenitor	CALCA	0.396817	7.79471e-13	3.31986e-17
VZ Progenitor	SCD5	0.318847	7.80074e-13	3.32243e-17
VZ Progenitor	NETO2	0.267182	1.64757e-12	7.0172e-17
VZ Progenitor	MAGI1	0.269314	3.65906e-12	1.55844e-16
VZ Progenitor	SVIP	0.283412	3.7987e-12	1.61791e-16
VZ Progenitor	TMEM170A	0.256409	7.23801e-12	3.08276e-16
VZ Progenitor	DDIT4	0.310319	1.50924e-10	6.42804e-15
VZ Progenitor	KCNE1L	0.258447	3.0052e-10	1.27995e-14
VZ Progenitor	STMN4	0.280524	3.58448e-10	1.52667e-14
VZ Progenitor	FRMD4A	0.309332	5.23364e-10	2.22907e-14
VZ Progenitor	HBA1	0.512376	9.23959e-10	3.93526e-14
VZ Progenitor	CITED2	0.317761	9.67773e-10	4.12187e-14
VZ Progenitor	BCL7A	0.305206	3.98853e-09	1.69876e-13
VZ Progenitor	SLC22A17	0.264435	4.425e-09	1.88466e-13
VZ Progenitor	MT2A	0.289422	9.52134e-08	4.05526e-12
VZ Progenitor	CKB	0.33368	1.28602e-07	5.47734e-12
VZ Progenitor	HBG1	0.381252	3.20224e-07	1.36387e-11
VZ Progenitor	TCF4	0.275954	4.11451e-07	1.75242e-11
VZ Progenitor	JAM3	0.265041	1.16975e-06	4.98211e-11
VZ Progenitor	PLK3	0.268119	6.16631e-05	2.62631e-09
VZ Progenitor	HES6	0.638354	0.00147386	6.27735e-08
VZ Progenitor	HBG2	0.346201	0.00228463	9.73054e-08
VZ Progenitor	TFDP2	0.300931	0.0025965	1.10588e-07
VZ Progenitor	TTR	0.25805	0.0437116	1.86173e-06
VZ Progenitor	CALCB	0.540303	0.0754113	3.21186e-06
VZ Progenitor	HSPA5	0.254116	0.322763	1.37469e-05
VZ Progenitor	PTPRS	0.29304	1	0.000221581
VZ Progenitor	SORBS2	0.336828	1	0.00171146
VZ Progenitor	DBI	0.285379	1	0.00562638
RL Progenitor	NEUROD1	1.62474	0	0
RL Progenitor	NRN1	1.48274	0	0
RL Progenitor	IGFBP5	1.46211	0	0
RL Progenitor	GAP43	1.43033	0	0
RL Progenitor	MAB21L1	1.3778	0	0
RL Progenitor	HIST1H4C	1.16633	0	0
RL Progenitor	MGP	1.15565	0	0
RL Progenitor	PPP1R17	1.15239	0	0
RL Progenitor	FBLN1	0.939849	0	0
RL Progenitor	SFRP1	0.926498	0	0
RL Progenitor	UBE2C	0.920018	0	0
RL Progenitor	BARHL1	0.817419	0	0
RL Progenitor	PAX6	0.813359	0	0
RL Progenitor	MT-CO3	0.788088	0	0
RL Progenitor	NMU	0.777561	0	0
RL Progenitor	INSM1	0.772324	0	0
RL Progenitor	LINC00948	0.724416	0	0
RL Progenitor	EEF1B2	0.694605	0	0
RL Progenitor	HMGB2	0.685653	0	0
RL Progenitor	TMSB10	0.660043	0	0
RL Progenitor	MT-CO1	0.655873	0	0
RL Progenitor	TUBA1B	0.61181	0	0
RL Progenitor	RPS4X	0.558118	0	0
RL Progenitor	MT-CO2	0.522015	0	0
RL Progenitor	HNRNPA1	0.436275	0	0
RL Progenitor	PTMA	0.412613	0	0
RL Progenitor	RPL23A	0.408337	0	0
RL Progenitor	RPS3	0.389338	0	0
RL Progenitor	SP5	0.692071	8.83096e-302	3.76122e-306
RL Progenitor	ANP32B	0.610179	8.75038e-300	3.7269e-304
RL Progenitor	HMGN2	0.455203	1.67454e-290	7.13209e-295
RL Progenitor	CKS1B	0.68736	4.31287e-290	1.83691e-294
RL Progenitor	LPPR1	0.573983	2.29231e-288	9.76322e-293
RL Progenitor	MT-ND1	0.634074	5.45818e-286	2.32471e-290
RL Progenitor	TOP2A	0.614512	1.38996e-271	5.92002e-276
RL Progenitor	STMN2	0.97924	2.10889e-267	8.98204e-272
RL Progenitor	SMC4	0.593446	9.77086e-267	4.16153e-271
RL Progenitor	RPL14	0.367713	1.52139e-262	6.47978e-267
RL Progenitor	CENPF	0.674962	1.93204e-257	8.22881e-262
RL Progenitor	KIF5C	0.699079	4.55093e-257	1.9383e-261
RL Progenitor	RPL21	0.303563	2.66961e-250	1.13702e-254
RL Progenitor	RPS21	0.407357	1.72827e-249	7.36093e-254
RL Progenitor	MAP1B	0.603113	8.28581e-246	3.52903e-250
RL Progenitor	FADS1	0.57584	1.6862e-243	7.18175e-248
RL Progenitor	MKI67	0.573922	4.40027e-243	1.87413e-247
RL Progenitor	MTHFD2	0.520503	1.1626e-242	4.95168e-247
RL Progenitor	ACTB	0.452907	6.13206e-240	2.61172e-244
RL Progenitor	SSTR2	0.563743	1.54438e-239	6.57769e-244
RL Progenitor	TUBB4B	0.665956	6.07342e-239	2.58675e-243
RL Progenitor	AURKB	0.545052	2.84442e-238	1.21147e-242
RL Progenitor	CKS2	0.580358	3.23121e-238	1.37621e-242
RL Progenitor	CENPW	0.747646	6.72246e-231	2.86318e-235
RL Progenitor	MT-ND4	0.389595	2.74672e-230	1.16986e-234
RL Progenitor	STMN1	0.352748	5.20564e-228	2.21715e-232
RL Progenitor	RPS13	0.311118	2.52627e-222	1.07597e-226
RL Progenitor	CALM1	0.633156	1.98473e-221	8.45321e-226
RL Progenitor	RPL10	0.27334	7.99166e-215	3.40375e-219
RL Progenitor	GPC6	0.446702	7.71203e-213	3.28465e-217
RL Progenitor	PDE1C	0.483637	5.46493e-212	2.32758e-216
RL Progenitor	NHLH2	0.511829	3.9955e-210	1.70173e-214
RL Progenitor	RPS23	0.313009	1.60002e-206	6.81468e-211
RL Progenitor	PCSK9	0.4572	2.62095e-206	1.1163e-210
RL Progenitor	ACTC1	0.806642	2.26457e-204	9.64507e-209
RL Progenitor	UBE2T	0.476427	2.90534e-204	1.23742e-208
RL Progenitor	H2AFZ	0.371719	9.21283e-203	3.92386e-207
RL Progenitor	RPL39	0.30066	1.2012e-198	5.11606e-203
RL Progenitor	MT-CYB	0.387893	1.13181e-197	4.82051e-202
RL Progenitor	CCSER2	0.551068	4.43239e-197	1.88781e-201
RL Progenitor	BHLHE22	0.472019	7.0569e-195	3.00562e-199
RL Progenitor	RPL10A	0.329348	1.71065e-192	7.28586e-197
RL Progenitor	PTTG1	0.424678	3.83483e-188	1.6333e-192
RL Progenitor	RPL19	0.273859	2.80341e-179	1.19401e-183
RL Progenitor	RPL26	0.299644	1.01407e-177	4.31907e-182
RL Progenitor	ELAVL4	0.414452	3.93951e-177	1.67789e-181
RL Progenitor	RPS24	0.274676	1.10712e-175	4.71535e-180
RL Progenitor	UBE2S	0.599461	3.65211e-174	1.55548e-178
RL Progenitor	SPC25	0.410475	6.60712e-173	2.81406e-177
RL Progenitor	ELAVL2	0.520125	1.42825e-172	6.08311e-177
RL Progenitor	NPM1	0.337152	6.67635e-172	2.84354e-176
RL Progenitor	CYYR1	0.363612	7.64988e-172	3.25818e-176
RL Progenitor	MXD3	0.497282	3.74502e-170	1.59505e-174
RL Progenitor	MT-ND2	0.40424	4.61985e-170	1.96765e-174
RL Progenitor	TMSB15A	0.404539	1.15413e-168	4.91557e-173
RL Progenitor	CAMK2N1	0.451444	8.52724e-168	3.63186e-172
RL Progenitor	CDKN2D	0.558035	1.58028e-162	6.7306e-167
RL Progenitor	FBL	0.43129	4.37991e-162	1.86546e-166
RL Progenitor	OTX2	0.673787	5.1551e-160	2.19562e-164
RL Progenitor	RAB26	0.429665	8.83554e-160	3.76317e-164
RL Progenitor	HPRT1	0.383059	3.18663e-159	1.35723e-163
RL Progenitor	RPS11	0.306514	9.05524e-156	3.85674e-160
RL Progenitor	HIST1H2BH	0.402243	1.3547e-155	5.76982e-160
RL Progenitor	KIF22	0.439589	1.92097e-155	8.18164e-160
RL Progenitor	KIFC1	0.404875	1.57476e-154	6.70708e-159
RL Progenitor	JADE1	0.458655	2.89152e-154	1.23154e-158
RL Progenitor	MT1F	0.397193	7.08926e-153	3.01941e-157
RL Progenitor	MAD2L1	0.360202	8.35876e-153	3.5601e-157
RL Progenitor	H3F3B	0.291691	1.70713e-152	7.27089e-157
RL Progenitor	NCAPG	0.394678	2.54942e-152	1.08583e-156
RL Progenitor	ANK3	0.568796	1.63791e-151	6.97608e-156
RL Progenitor	XIST	0.499591	2.23716e-151	9.52835e-156
RL Progenitor	EOMES	0.967083	5.645e-150	2.40427e-154
RL Progenitor	EBF1	0.411029	2.11803e-148	9.02097e-153
RL Progenitor	CCNB2	0.474	2.1261e-148	9.05534e-153
RL Progenitor	PRDM8	0.390645	7.26733e-148	3.09525e-152
RL Progenitor	RPS5	0.265311	6.22756e-147	2.6524e-151
RL Progenitor	PLP2	0.360796	9.82277e-147	4.18364e-151
RL Progenitor	KCNIP4	0.425794	2.33181e-146	9.93149e-151
RL Progenitor	NUSAP1	0.264768	3.50212e-146	1.4916e-150
RL Progenitor	CCNA2	0.362219	4.72053e-146	2.01053e-150
RL Progenitor	HIST2H2AC	0.474477	1.24192e-145	5.28947e-150
RL Progenitor	TSC22D3	0.374922	1.98452e-145	8.45234e-150
RL Progenitor	FBXO5	0.400955	4.97216e-145	2.11771e-149
RL Progenitor	PMAIP1	0.378254	2.35489e-144	1.00298e-148
RL Progenitor	TPX2	0.342356	4.2899e-140	1.82712e-144
RL Progenitor	B2M	0.375997	3.72925e-138	1.58833e-142
RL Progenitor	AES	0.40338	5.76735e-138	2.45639e-142
RL Progenitor	NGFR	0.317203	1.56266e-137	6.65556e-142
RL Progenitor	DEK	0.343153	4.90849e-137	2.09059e-141
RL Progenitor	HSD11B2	0.31433	6.33274e-137	2.6972e-141
RL Progenitor	CENPM	0.377861	7.4548e-137	3.17509e-141
RL Progenitor	LURAP1L	0.329268	6.63855e-135	2.82744e-139
RL Progenitor	PPP2R2C	0.273094	4.25032e-134	1.81027e-138
RL Progenitor	HDAC2	0.340117	5.89693e-134	2.51158e-138
RL Progenitor	PLXNB2	0.366346	1.27316e-133	5.42255e-138
RL Progenitor	CEP112	0.377829	2.66699e-133	1.1359e-137
RL Progenitor	CADM1	0.39526	1.16112e-131	4.94534e-136
RL Progenitor	CDCA5	0.35425	7.43102e-130	3.16497e-134
RL Progenitor	PPIA	0.275226	2.75721e-129	1.17433e-133
RL Progenitor	UCP2	0.37607	3.20469e-129	1.36492e-133
RL Progenitor	RBFOX3	0.308899	4.22511e-129	1.79953e-133
RL Progenitor	CDC20	0.44687	8.68511e-129	3.6991e-133
RL Progenitor	SGOL1	0.371981	1.33933e-128	5.70439e-133
RL Progenitor	ARHGAP11A	0.382844	5.12078e-128	2.18101e-132
RL Progenitor	CDK1	0.272909	5.41215e-128	2.3051e-132
RL Progenitor	MFAP4	0.329748	3.27119e-127	1.39324e-131
RL Progenitor	DDX39A	0.38953	4.06756e-127	1.73243e-131
RL Progenitor	EFCAB4A	0.31575	6.77685e-127	2.88635e-131
RL Progenitor	SEZ6L	0.34331	1.40006e-126	5.96302e-131
RL Progenitor	RP11-247C2.2	0.288197	3.62087e-126	1.54217e-130
RL Progenitor	ZNF704	0.374924	2.53402e-125	1.07927e-129
RL Progenitor	GNG4	0.363967	3.55125e-125	1.51252e-129
RL Progenitor	STX3	0.313518	6.08478e-125	2.59158e-129
RL Progenitor	C12orf57	0.3399	2.56193e-124	1.09116e-128
RL Progenitor	RALYL	0.34592	3.87041e-124	1.64845e-128
RL Progenitor	BIRC5	0.2518	2.60447e-123	1.10928e-127
RL Progenitor	RRM2	0.351263	4.57228e-123	1.94739e-127
RL Progenitor	SNAP25	0.376631	1.94389e-122	8.27929e-127
RL Progenitor	CCNB1	0.368604	3.2656e-122	1.39086e-126
RL Progenitor	HIST1H1D	0.85846	3.97899e-122	1.6947e-126
RL Progenitor	ALDH1A3	0.274124	5.53677e-121	2.35818e-125
RL Progenitor	SYNE2	0.455092	1.59166e-120	6.77907e-125
RL Progenitor	TUBB	0.259965	2.21089e-120	9.41644e-125
RL Progenitor	KLF7	0.351409	2.28114e-120	9.71565e-125
RL Progenitor	MT-ATP6	0.301713	7.53642e-118	3.20986e-122
RL Progenitor	ACYP1	0.348809	9.90517e-118	4.21874e-122
RL Progenitor	GTSE1	0.314634	1.05472e-117	4.49217e-122
RL Progenitor	CDCA8	0.326749	1.75149e-117	7.45981e-122
RL Progenitor	BUB3	0.371439	2.4687e-117	1.05145e-121
RL Progenitor	MZT2B	0.343173	1.46763e-115	6.25082e-120
RL Progenitor	UNC5C	0.262229	4.24049e-115	1.80608e-119
RL Progenitor	CDH7	0.254869	4.64125e-115	1.97677e-119
RL Progenitor	KIF20B	0.367991	9.38072e-115	3.99537e-119
RL Progenitor	PABPC1	0.316249	9.79276e-115	4.17086e-119
RL Progenitor	HINT1	0.266616	5.92832e-114	2.52495e-118
RL Progenitor	NTRK3	0.316386	1.17985e-113	5.02513e-118
RL Progenitor	MT1X	0.323783	4.05448e-113	1.72685e-117
RL Progenitor	ENO2	0.406017	1.10483e-112	4.70561e-117
RL Progenitor	CDCA3	0.343939	6.38159e-112	2.718e-116
RL Progenitor	DRAXIN	0.54294	7.04991e-112	3.00265e-116
RL Progenitor	BCAT1	0.273495	1.78507e-111	7.60284e-116
RL Progenitor	CCNI	0.344557	1.25421e-110	5.34182e-115
RL Progenitor	ENSA	0.3356	2.06694e-110	8.80337e-115
RL Progenitor	RGS10	0.266157	3.66133e-110	1.5594e-114
RL Progenitor	ASPM	0.415505	5.65199e-109	2.40725e-113
RL Progenitor	NELL2	0.346095	5.40599e-108	2.30248e-112
RL Progenitor	BEX1	0.305464	7.7197e-108	3.28792e-112
RL Progenitor	MPPED2	0.316914	8.01952e-108	3.41562e-112
RL Progenitor	HLA-B	0.372053	1.78805e-107	7.61555e-112
RL Progenitor	RRM1	0.329965	6.13186e-107	2.61163e-111
RL Progenitor	RHOBTB3	0.34648	8.24457e-107	3.51146e-111
RL Progenitor	CHGA	0.343355	2.85135e-106	1.21443e-110
RL Progenitor	TACC3	0.307012	3.82915e-106	1.63088e-110
RL Progenitor	ANP32E	0.333336	4.04415e-106	1.72246e-110
RL Progenitor	SHF	0.272671	5.73224e-106	2.44143e-110
RL Progenitor	HLA-A	0.409507	2.85749e-105	1.21704e-109
RL Progenitor	NUF2	0.303907	5.99992e-105	2.55544e-109
RL Progenitor	NDC80	0.298005	1.06978e-104	4.55633e-109
RL Progenitor	KPNA2	0.462291	1.68013e-104	7.15589e-109
RL Progenitor	HIST1H2AJ	0.525644	4.92929e-104	2.09945e-108
RL Progenitor	MIS18BP1	0.360273	7.51065e-104	3.19888e-108
RL Progenitor	DLGAP5	0.362436	2.10107e-103	8.94873e-108
RL Progenitor	ZWINT	0.301186	2.46334e-103	1.04917e-107
RL Progenitor	SPAG5	0.300622	4.7604e-103	2.02751e-107
RL Progenitor	PRC1	0.301917	6.18481e-103	2.63419e-107
RL Progenitor	ACOT7	0.320295	1.61241e-102	6.86744e-107
RL Progenitor	TMEFF2	0.3508	1.33369e-100	5.68034e-105
RL Progenitor	ZIC2	0.301492	6.50337e-100	2.76986e-104
RL Progenitor	PKM	0.379262	6.78097e-100	2.8881e-104
RL Progenitor	INSIG1	0.317179	1.04507e-99	4.45107e-104
RL Progenitor	EBF3	0.256417	1.71342e-98	7.29769e-103
RL Progenitor	KIAA1524	0.304081	3.46777e-98	1.47697e-102
RL Progenitor	SCARB2	0.305892	8.90166e-98	3.79133e-102
RL Progenitor	ARHGAP11B	0.302276	1.44545e-97	6.15636e-102
RL Progenitor	HIST1H1E	0.753907	2.62262e-96	1.11701e-100
RL Progenitor	PDLIM1	0.259372	7.46273e-96	3.17847e-100
RL Progenitor	CENPU	0.284753	6.26877e-95	2.66995e-99
RL Progenitor	OCIAD2	0.308346	8.26182e-94	3.51881e-98
RL Progenitor	CCP110	0.311598	1.80943e-93	7.70657e-98
RL Progenitor	MZT2A	0.285433	8.42986e-93	3.59038e-97
RL Progenitor	NEO1	0.26269	2.16575e-92	9.22419e-97
RL Progenitor	ERBB4	0.283009	2.2016e-92	9.3769e-97
RL Progenitor	HMGB3	0.309396	5.45607e-92	2.32381e-96
RL Progenitor	DUT	0.340672	5.96611e-92	2.54104e-96
RL Progenitor	LY6E	0.486184	6.19459e-92	2.63835e-96
RL Progenitor	AFAP1	0.26005	1.80949e-91	7.70684e-96
RL Progenitor	RUNX1T1	0.293984	3.22846e-91	1.37504e-95
RL Progenitor	FAM64A	0.268566	4.68383e-91	1.9949e-95
RL Progenitor	C21orf59	0.486025	5.09794e-91	2.17128e-95
RL Progenitor	ASF1B	0.292128	6.9615e-91	2.96499e-95
RL Progenitor	NDUFB2	0.331359	5.28899e-90	2.25265e-94
RL Progenitor	FAM19A5	0.250129	1.0213e-89	4.34986e-94
RL Progenitor	FRMD4B	0.380077	1.36131e-89	5.79801e-94
RL Progenitor	BICD1	0.290688	2.86268e-89	1.21925e-93
RL Progenitor	RHOB	0.311566	1.54907e-88	6.5977e-93
RL Progenitor	ELP4	0.346601	2.49538e-88	1.06281e-92
RL Progenitor	CKAP2L	0.2723	2.86803e-87	1.22153e-91
RL Progenitor	ITGB3BP	0.279721	5.36813e-87	2.28635e-91
RL Progenitor	C21orf58	0.259134	8.37858e-87	3.56854e-91
RL Progenitor	PRDX1	0.375024	7.44813e-86	3.17225e-90
RL Progenitor	HIST1H1B	0.48148	1.57149e-85	6.69319e-90
RL Progenitor	NAPA	0.284591	5.01142e-85	2.13443e-89
RL Progenitor	ATP2B1	0.307681	6.07249e-85	2.58635e-89
RL Progenitor	CBLN1	0.258996	6.36352e-85	2.7103e-89
RL Progenitor	TLX3	0.291747	9.7696e-85	4.16099e-89
RL Progenitor	KIF2C	0.274892	1.1632e-84	4.95421e-89
RL Progenitor	ACTL6A	0.283264	2.76894e-84	1.17933e-88
RL Progenitor	RNASEH2A	0.298374	3.39832e-83	1.44739e-87
RL Progenitor	HIST1H1C	0.679274	5.25519e-83	2.23825e-87
RL Progenitor	RACGAP1	0.251445	9.77278e-83	4.16235e-87
RL Progenitor	CDKN3	0.27305	1.00522e-82	4.28135e-87
RL Progenitor	VDAC3	0.302632	2.77585e-82	1.18227e-86
RL Progenitor	RAD21	0.299074	1.58256e-81	6.74033e-86
RL Progenitor	STK17A	0.285749	3.32315e-81	1.41537e-85
RL Progenitor	KIF20A	0.268229	1.35323e-80	5.76356e-85
RL Progenitor	PIF1	0.38856	1.64875e-80	7.02224e-85
RL Progenitor	GNG3	0.293495	2.74162e-80	1.16769e-84
RL Progenitor	PLK1	0.326889	3.73734e-80	1.59178e-84
RL Progenitor	HLA-C	0.289286	4.6549e-80	1.98258e-84
RL Progenitor	PSRC1	0.262347	1.71279e-79	7.29497e-84
RL Progenitor	DEPDC1B	0.281567	3.24651e-79	1.38273e-83
RL Progenitor	OLA1	0.275329	4.55367e-79	1.93946e-83
RL Progenitor	RTKN2	0.262463	3.4921e-78	1.48733e-82
RL Progenitor	KNSTRN	0.283928	1.30051e-76	5.53905e-81
RL Progenitor	TK1	0.316201	3.0099e-76	1.28195e-80
RL Progenitor	KIF15	0.252279	4.12729e-76	1.75786e-80
RL Progenitor	GADD45A	0.354477	4.70678e-76	2.00467e-80
RL Progenitor	SLC38A1	0.256483	8.77966e-76	3.73937e-80
RL Progenitor	DTYMK	0.257707	1.54825e-75	6.59419e-80
RL Progenitor	SH3BGRL3	0.334199	4.86771e-75	2.07322e-79
RL Progenitor	MYL6B	0.316268	1.45491e-74	6.19662e-79
RL Progenitor	HIST1H2AM	0.374319	2.98665e-74	1.27205e-78
RL Progenitor	MCM7	0.279536	6.59187e-74	2.80756e-78
RL Progenitor	RSPO3	0.645694	4.3141e-72	1.83743e-76
RL Progenitor	GPX4	0.270286	1.03522e-71	4.40913e-76
RL Progenitor	HNRNPD	0.273945	5.70585e-71	2.43019e-75
RL Progenitor	FAM210B	0.281766	8.2555e-71	3.51612e-75
RL Progenitor	FDFT1	0.291928	9.24904e-71	3.93928e-75
RL Progenitor	C19orf48	0.256598	9.8164e-71	4.18093e-75
RL Progenitor	CASC5	0.27544	2.33126e-70	9.92912e-75
RL Progenitor	RGS17	0.251702	6.747e-70	2.87363e-74
RL Progenitor	LMNB2	0.25849	2.10664e-69	8.97243e-74
RL Progenitor	RBFOX2	0.257343	4.27473e-69	1.82066e-73
RL Progenitor	TROAP	0.285587	5.05501e-69	2.15299e-73
RL Progenitor	TMSB4X	0.259627	1.17723e-67	5.01397e-72
RL Progenitor	HIRIP3	0.253725	4.005e-66	1.70578e-70
RL Progenitor	BRD7	0.276041	1.16732e-65	4.97175e-70
RL Progenitor	NUDT4	0.255841	1.86877e-64	7.95933e-69
RL Progenitor	USP1	0.257331	2.89634e-63	1.23359e-67
RL Progenitor	TUBA1C	0.291367	1.20656e-58	5.13889e-63
RL Progenitor	CSRP2	0.660234	1.97752e-56	8.4225e-61
RL Progenitor	NEUROG1	0.298396	2.38941e-50	1.01768e-54
RL Progenitor	CELF4	0.32771	3.29855e-48	1.40489e-52
RL Progenitor	H1FX	0.263805	9.51845e-35	4.05403e-39
RL Progenitor	TPBG	0.32127	1.17493e-18	5.00418e-23
