# Supplementary material for: Single-cell epigenomics and spatiotemporal transcriptomics reveal human cerebellar development
Source: Nat Commun. 2023 Nov 22;14:7613. doi: 10.1038/s41467-023-43568-6 (PMC10665552; doi:10.1038/s41467-023-43568-6)
Supplement: Supplementary file 10 — Supplementary Data 7 [file 41467_2023_43568_MOESM10_ESM.xlsx]

## Sheet: Supplementary Data 7
Sheet 7: DEGs of Progenitor subtypes
Two.sided wilcox.test
cluster	gene	avg_logFC	p_val	p_val_adj
Progenitor 1	UBE2C	1.37153	2.91e-180	5.54e-176
Progenitor 1	TPBG	1.209	1.03e-196	1.96e-192
Progenitor 1	ARL6IP1	1.19474	1.67e-174	3.18e-170
Progenitor 1	CENPF	1.14428	1.47e-164	2.8e-160
Progenitor 1	OTX2	1.11129	5.1e-238	9.69e-234
Progenitor 1	EOMES	1.10474	5.58e-216	1.06e-211
Progenitor 1	TUBB4B	1.09085	1.27e-165	2.42e-161
Progenitor 1	KPNA2	1.08698	1.25e-148	2.37e-144
Progenitor 1	ASPM	1.03888	1.14e-140	2.17e-136
Progenitor 1	TOP2A	1.00505	6.02e-153	1.14e-148
Progenitor 1	CCNB2	1.00206	7.54e-151	1.43e-146
Progenitor 1	PIF1	0.977658	8.61e-170	1.64e-165
Progenitor 1	UBE2S	0.974904	1.87e-101	3.55e-97
Progenitor 1	CDKN2D	0.968684	2.18e-110	4.14e-106
Progenitor 1	DRAXIN	0.952168	8.31e-128	1.58e-123
Progenitor 1	CSRP2	0.944725	6.08e-97	1.16e-92
Progenitor 1	HMGB2	0.924234	1.2e-197	2.28e-193
Progenitor 1	CDProgenitor 20	0.896675	1.01e-133	1.92e-129
Progenitor 1	ACTProgenitor 1	0.882806	2.37e-128	4.5e-124
Progenitor 1	CCNB1	0.882521	4.32e-133	8.21e-129
Progenitor 1	NUF2	0.879697	1.53e-127	2.9e-123
Progenitor 1	CENPE	0.868525	4.09e-132	7.78e-128
Progenitor 1	BARHL1	0.857676	1.33e-125	2.53e-121
Progenitor 1	PTTG1	0.850178	9.31e-125	1.77e-120
Progenitor 1	RSPO3	0.844018	8.89e-179	1.69e-174
Progenitor 1	NMU	0.832232	4.14e-103	7.88e-99
Progenitor 1	KNSTRN	0.829972	2.76e-117	5.25e-113
Progenitor 1	NEK2	0.827893	6.98e-135	1.33e-130
Progenitor 1	CCNA1	0.813536	1.73e-133	3.3e-129
Progenitor 1	PLK1	0.806759	6.51e-133	1.24e-128
Progenitor 1	PRProgenitor 1	0.80398	8.16e-108	1.55e-103
Progenitor 1	MKI67	0.798972	1.62e-117	3.08e-113
Progenitor 1	SMProgenitor 4	0.798301	6.83e-136	1.3e-131
Progenitor 1	CELF4	0.791843	1.22e-105	2.31e-101
Progenitor 1	CENPW	0.782246	2.67e-89	5.07e-85
Progenitor 1	FRMD4B	0.760001	6.33e-93	1.2e-88
Progenitor 1	CKS1B	0.743913	6.54e-93	1.24e-88
Progenitor 1	MXD3	0.741762	3.68e-85	6.99e-81
Progenitor 1	HSPA1A	0.741095	8.51e-35	1.62e-30
Progenitor 1	PGM5-AS1	0.736681	1.58e-144	2.99e-140
Progenitor 1	MZT1	0.728076	1.66e-79	3.15e-75
Progenitor 1	KIF20B	0.726419	1.41e-93	2.67e-89
Progenitor 1	TROAP	0.702405	3.48e-97	6.61e-93
Progenitor 1	GTSE1	0.700016	1.86e-94	3.53e-90
Progenitor 1	CKAP2	0.696316	4.88e-79	9.27e-75
Progenitor 1	NUSAP1	0.685366	1.04e-102	1.97e-98
Progenitor 1	CDKN3	0.684454	1.74e-82	3.31e-78
Progenitor 1	APOLD1	0.680736	1.58e-71	3.01e-67
Progenitor 1	CKS2	0.680333	2.92e-97	5.55e-93
Progenitor 1	CENPA	0.676625	1.76e-89	3.34e-85
Progenitor 1	DLGAP5	0.673456	8.59e-89	1.63e-84
Progenitor 1	RAD21	0.654587	1.52e-90	2.89e-86
Progenitor 1	AURKB	0.653852	2.22e-79	4.23e-75
Progenitor 1	JADE1	0.653844	1.87e-72	3.56e-68
Progenitor 1	H2AFX	0.632509	1.79e-72	3.41e-68
Progenitor 1	CDCA3	0.622993	5.31e-68	1.01e-63
Progenitor 1	KIF2C	0.622271	2.57e-68	4.89e-64
Progenitor 1	HMGB3	0.61499	2.24e-88	4.25e-84
Progenitor 1	TPX2	0.614902	2.46e-78	4.68e-74
Progenitor 1	STMN2	0.612473	1.1e-34	2.08e-30
Progenitor 1	AURKA	0.607348	1.12e-85	2.13e-81
Progenitor 1	SGOL2	0.60435	6.04e-75	1.15e-70
Progenitor 1	RACGAP1	0.602327	2.88e-71	5.47e-67
Progenitor 1	BIRProgenitor 5	0.601975	7.54e-74	1.43e-69
Progenitor 1	ECT2	0.598943	5.48e-77	1.04e-72
Progenitor 1	ARHGAP11B	0.593904	9.56e-66	1.82e-61
Progenitor 1	CKAP5	0.589297	3.97e-58	7.54e-54
Progenitor 1	FBLN1	0.589077	8.72e-62	1.66e-57
Progenitor 1	ENProgenitor 1	0.587745	3.95e-61	7.5e-57
Progenitor 1	FAM83D	0.581611	2.6e-67	4.95e-63
Progenitor 1	KIF20A	0.575591	6.85e-82	1.3e-77
Progenitor 1	DEPDProgenitor 1B	0.572523	4.95e-71	9.4e-67
Progenitor 1	LGALS1	0.571787	5.41e-31	1.03e-26
Progenitor 1	SGOL1	0.571754	2.16e-62	4.1e-58
Progenitor 1	BUB3	0.569954	7.73e-71	1.47e-66
Progenitor 1	CNTNAP2	0.569329	3.52e-114	6.69e-110
Progenitor 1	TTK	0.566544	1.68e-63	3.2e-59
Progenitor 1	DDAH2	0.566474	2.84e-99	5.4e-95
Progenitor 1	CDK1	0.565756	4.6e-61	8.74e-57
Progenitor 1	CASProgenitor 5	0.564388	2.03e-56	3.85e-52
Progenitor 1	MAD2L1	0.564033	2e-71	3.81e-67
Progenitor 1	MLLT3	0.557385	1.59e-63	3.02e-59
Progenitor 1	QSER1	0.556999	9.09e-44	1.73e-39
Progenitor 1	FAM64A	0.55554	4.4e-73	8.36e-69
Progenitor 1	CKAP2L	0.551222	1.45e-62	2.76e-58
Progenitor 1	CDCA8	0.549695	1.57e-69	2.97e-65
Progenitor 1	KIF22	0.541963	2.48e-52	4.71e-48
Progenitor 1	NEUROD1	0.541154	9.67e-47	1.84e-42
Progenitor 1	PPP1R17	0.536707	6.65e-47	1.26e-42
Progenitor 1	GPProgenitor 2	0.532573	1.4e-52	2.67e-48
Progenitor 1	MIS18BP1	0.529355	9.55e-46	1.82e-41
Progenitor 1	CDKN2C	0.522798	1.31e-41	2.5e-37
Progenitor 1	RTKN2	0.521773	8e-51	1.52e-46
Progenitor 1	TACProgenitor 3	0.521288	1.27e-51	2.42e-47
Progenitor 1	UBALD2	0.520229	2.69e-49	5.12e-45
Progenitor 1	NUCKS1	0.516656	1.29e-77	2.45e-73
Progenitor 1	HYLS1	0.514412	4.31e-58	8.2e-54
Progenitor 1	HSPA1B	0.509273	1.84e-11	3.5e-07
Progenitor 1	CLYBL	0.508887	4.11e-68	7.81e-64
Progenitor 1	PRDX1	0.506594	2.48e-58	4.72e-54
Progenitor 2	EOMES	1.74121	0	0
Progenitor 2	RSPO3	1.63681	0	0
Progenitor 2	CSRP2	1.5123	0	0
Progenitor 2	ACTProgenitor 1	1.34939	0	0
Progenitor 2	CENPW	1.18157	2.24e-253	4.25e-249
Progenitor 2	OTX2	1.14774	0	0
Progenitor 2	TPBG	1.12518	4.42e-286	8.41e-282
Progenitor 2	BARHL1	1.05299	1.74e-265	3.3e-261
Progenitor 2	CNTNAP2	0.96216	1.84e-292	3.49e-288
Progenitor 2	DRAXIN	0.943422	2.59e-190	4.92e-186
Progenitor 2	NEUROG1	0.929437	0	0
Progenitor 2	TK1	0.878423	1.04e-180	1.98e-176
Progenitor 2	PRDX1	0.876163	4.31e-203	8.2e-199
Progenitor 2	PKM	0.862291	5.25e-179	9.98e-175
Progenitor 2	PCNA	0.835288	1.85e-185	3.51e-181
Progenitor 2	HIST1H4C	0.804235	1.3e-98	2.47e-94
Progenitor 2	CELF4	0.786202	9.75e-152	1.85e-147
Progenitor 2	DUT	0.784461	4.71e-188	8.95e-184
Progenitor 2	RRM2	0.777002	3.1e-132	5.9e-128
Progenitor 2	ENO2	0.772975	1.16e-131	2.21e-127
Progenitor 2	FBLN1	0.769294	2.79e-126	5.31e-122
Progenitor 2	KIAA0101	0.768584	3.63e-170	6.91e-166
Progenitor 2	NEUROD1	0.748368	3.35e-115	6.37e-111
Progenitor 2	GRIK1	0.717192	2.11e-247	4e-243
Progenitor 2	MYL6	0.714295	7.29e-224	1.39e-219
Progenitor 2	ELP4	0.713217	3.01e-86	5.72e-82
Progenitor 2	CHGA	0.702626	3.4e-133	6.47e-129
Progenitor 2	CLSPN	0.68464	2.36e-109	4.48e-105
Progenitor 2	GADD45A	0.676925	3.5e-74	6.66e-70
Progenitor 2	RNASEH2A	0.676709	4.25e-120	8.08e-116
Progenitor 2	PTMA	0.662391	8.68e-298	1.65e-293
Progenitor 2	MYL6B	0.64398	2.95e-87	5.6e-83
Progenitor 2	MCM7	0.600971	2.22e-91	4.21e-87
Progenitor 2	ELAVL4	0.599059	1.32e-82	2.51e-78
Progenitor 2	TMSB15A	0.59692	2.13e-135	4.05e-131
Progenitor 2	E2F1	0.596691	4.62e-89	8.78e-85
Progenitor 2	VWA5A	0.58741	7.41e-127	1.41e-122
Progenitor 2	TMSB4X	0.585397	4.87e-124	9.26e-120
Progenitor 2	CCND2	0.582354	2.55e-68	4.84e-64
Progenitor 2	MLLT11	0.577421	4.74e-107	9e-103
Progenitor 2	OCIAD2	0.577213	1.88e-71	3.57e-67
Progenitor 2	PCBP4	0.569179	2.61e-76	4.96e-72
Progenitor 2	ASF1B	0.567918	1.06e-75	2.02e-71
Progenitor 2	PCDH9	0.567577	2.97e-82	5.64e-78
Progenitor 2	CRIP1	0.563421	6.54e-142	1.24e-137
Progenitor 2	RBFOX2	0.558079	3.98e-70	7.56e-66
Progenitor 2	ATP1B1	0.556604	4.81e-81	9.14e-77
Progenitor 2	NNAT	0.53693	4.92e-123	9.36e-119
Progenitor 2	MLLT3	0.532677	2.45e-49	4.66e-45
Progenitor 2	RRM1	0.531788	5.33e-72	1.01e-67
Progenitor 2	DDX31	0.521439	1.16e-117	2.2e-113
Progenitor 2	SLFN13	0.519776	3.01e-175	5.73e-171
Progenitor 2	UBE2T	0.513924	3.26e-79	6.19e-75
Progenitor 2	H2AFY	0.51307	2.63e-103	5.01e-99
Progenitor 2	CDKN2D	0.511859	1.68e-51	3.19e-47
Progenitor 2	SNAP25	0.510159	6.15e-64	1.17e-59
Progenitor 2	NDUFB2	0.509912	1.11e-77	2.1e-73
Progenitor 2	PEG10	0.509245	2.65e-39	5.04e-35
Progenitor 2	HELLS	0.508613	4.21e-70	8e-66
Progenitor 2	HPCAL1	0.507935	2.87e-76	5.46e-72
Progenitor 2	RGS17	0.507032	1.14e-58	2.16e-54
Progenitor 2	KCNK1	0.505375	1.97e-118	3.74e-114
Progenitor 2	PRDX2	0.505371	1.51e-120	2.87e-116
Progenitor 2	GINS2	0.500699	5.29e-58	1.01e-53
Progenitor 2	FRMD4B	0.499367	2.95e-34	5.61e-30
Progenitor 2	SEZ6L2	0.499147	3.39e-84	6.43e-80
Progenitor 2	CENPM	0.497613	1.82e-57	3.46e-53
Progenitor 2	HIRIP3	0.496119	2.9e-51	5.52e-47
Progenitor 2	TMEFF2	0.491834	1.68e-49	3.18e-45
Progenitor 2	TMSB10	0.487068	1.21e-114	2.3e-110
Progenitor 2	BTG3	0.487035	7.38e-62	1.4e-57
Progenitor 2	FEN1	0.482631	1.7e-61	3.24e-57
Progenitor 2	CMProgenitor 1	0.479365	2.03e-53	3.86e-49
Progenitor 2	CXADR	0.47051	3.68e-51	6.99e-47
Progenitor 2	RFProgenitor 4	0.469905	4e-54	7.61e-50
Progenitor 2	NPTX2	0.468752	9.58e-60	1.82e-55
Progenitor 2	SLBP	0.463581	2.91e-47	5.53e-43
Progenitor 2	ZWINT	0.463493	3.87e-55	7.35e-51
Progenitor 2	TYMS	0.462829	8.34e-65	1.59e-60
Progenitor 2	DEK	0.460958	2.55e-108	4.86e-104
Progenitor 2	RP11-354E11.2	0.460868	1.12e-42	2.13e-38
Progenitor 2	DHFR	0.457496	2.7e-59	5.14e-55
Progenitor 2	STRA13	0.45583	1.7e-49	3.24e-45
Progenitor 2	NDUFProgenitor 2	0.454577	4.17e-77	7.93e-73
Progenitor 2	ACOT7	0.448508	6.79e-50	1.29e-45
Progenitor 2	RAD51AP1	0.447539	1.06e-46	2.01e-42
Progenitor 2	WDR34	0.446819	9.31e-48	1.77e-43
Progenitor 2	LIG1	0.444734	1.82e-44	3.47e-40
Progenitor 2	ELAVL2	0.444323	1.09e-46	2.08e-42
Progenitor 2	H2AFY2	0.442639	6.17e-47	1.17e-42
Progenitor 2	TERF2IP	0.439702	3.56e-47	6.78e-43
Progenitor 2	CDT1	0.439459	4.89e-49	9.3e-45
Progenitor 2	SSTR2	0.437726	1.18e-40	2.24e-36
Progenitor 2	JADE1	0.43464	6.29e-39	1.2e-34
Progenitor 2	CDProgenitor 45	0.433575	1.46e-52	2.77e-48
Progenitor 2	PAFAH1B3	0.432482	2e-58	3.8e-54
Progenitor 2	ASAP1	0.429554	2.13e-57	4.04e-53
Progenitor 2	CHAF1A	0.428902	3.27e-42	6.22e-38
Progenitor 2	PKMYT1	0.428752	3.92e-45	7.45e-41
Progenitor 2	PIN1	0.428434	2.29e-50	4.36e-46
Progenitor 3	IGFBP5	1.38321	0	0
Progenitor 3	UBE2C	0.948913	7.58e-289	1.44e-284
Progenitor 3	CDProgenitor 20	0.93586	0	0
Progenitor 3	CCNB1	0.924262	0	0
Progenitor 3	PTTG1	0.86192	0	0
Progenitor 3	CENPF	0.850967	1.01e-264	1.93e-260
Progenitor 3	GAP43	0.821293	7.33e-254	1.39e-249
Progenitor 3	CKS2	0.810805	2.08e-244	3.94e-240
Progenitor 3	CCNB2	0.80777	0	0
Progenitor 3	STMN2	0.804668	2.42e-125	4.61e-121
Progenitor 3	SFRP1	0.769942	1.5e-284	2.85e-280
Progenitor 3	KPNA2	0.757535	6.36e-155	1.21e-150
Progenitor 3	NMU	0.749852	8.45e-296	1.61e-291
Progenitor 3	MGP	0.667955	3.39e-242	6.45e-238
Progenitor 3	PLK1	0.665161	4.14e-247	7.87e-243
Progenitor 3	ASPM	0.638253	2.11e-174	4.02e-170
Progenitor 3	LGALS1	0.608859	1.31e-154	2.49e-150
Progenitor 3	MAB21L1	0.607371	5.41e-181	1.03e-176
Progenitor 3	CALM1	0.597081	5.78e-143	1.1e-138
Progenitor 3	TUBA1C	0.595538	3.65e-146	6.94e-142
Progenitor 3	TOP2A	0.589566	3.28e-112	6.23e-108
Progenitor 3	NRN1	0.586165	3.07e-160	5.84e-156
Progenitor 3	KIF5C	0.569101	9.16e-156	1.74e-151
Progenitor 3	ARL6IP1	0.567844	1.57e-239	2.98e-235
Progenitor 3	PSRProgenitor 1	0.559754	3.65e-199	6.93e-195
Progenitor 3	MAP1B	0.559373	5.55e-135	1.05e-130
Progenitor 3	TPX2	0.558426	3.11e-159	5.91e-155
Progenitor 3	NPY	0.552964	4.61e-44	8.77e-40
Progenitor 3	PIF1	0.55215	6.65e-192	1.26e-187
Progenitor 3	DLGAP5	0.547146	1.82e-182	3.46e-178
Progenitor 3	CENPA	0.541507	1.08e-197	2.05e-193
Progenitor 3	UBE2S	0.539613	2.59e-133	4.93e-129
Progenitor 3	Progenitor 21orf59	0.531858	1.1e-98	2.1e-94
Progenitor 3	ANK3	0.531245	5.63e-125	1.07e-120
Progenitor 3	PPP1R17	0.520751	4.54e-65	8.64e-61
Progenitor 3	KNSTRN	0.507654	3.53e-181	6.71e-177
Progenitor 3	HMGB3	0.494666	2.53e-169	4.82e-165
Progenitor 3	MKI67	0.49017	1.68e-112	3.2e-108
Progenitor 3	TROAP	0.489306	1.69e-187	3.22e-183
Progenitor 3	CDKN3	0.487179	7.82e-141	1.49e-136
Progenitor 3	HSD17B11	0.469656	6.37e-156	1.21e-151
Progenitor 3	LY6E	0.461284	8.59e-61	1.63e-56
Progenitor 3	MFAP4	0.460051	3.77e-155	7.16e-151
Progenitor 3	NEUROD1	0.454452	5.58e-69	1.06e-64
Progenitor 3	FAM64A	0.451118	2.95e-104	5.6e-100
Progenitor 3	PCSK9	0.45011	5.88e-173	1.12e-168
Progenitor 3	CENPE	0.449923	1.15e-139	2.19e-135
Progenitor 3	CCSER2	0.443886	4.15e-101	7.88e-97
Progenitor 3	NUSAP1	0.443314	2.6e-103	4.93e-99
Progenitor 3	PRR11	0.443164	6.1e-159	1.16e-154
Progenitor 3	CD63	0.439215	1.01e-107	1.92e-103
Progenitor 3	B2M	0.438784	1.33e-108	2.53e-104
Progenitor 3	HSP90B1	0.434895	1.52e-108	2.9e-104
Progenitor 3	HMMR	0.433261	4.79e-163	9.1e-159
Progenitor 3	CDCA8	0.425055	9.1e-147	1.73e-142
Progenitor 3	MT-CO3	0.422913	1.68e-185	3.2e-181
Progenitor 3	TUBB4B	0.42261	1.93e-66	3.68e-62
Progenitor 3	MZT1	0.419684	2.06e-111	3.91e-107
Progenitor 3	CKS1B	0.418598	2.72e-75	5.17e-71
Progenitor 3	GNG3	0.418524	5.72e-104	1.09e-99
Progenitor 3	SGOL2	0.41776	3.11e-138	5.92e-134
Progenitor 3	CCNA2	0.41631	8.12e-87	1.54e-82
Progenitor 3	INSM1	0.415699	9.9e-122	1.88e-117
Progenitor 3	RAD21	0.415128	1.12e-115	2.14e-111
Progenitor 3	CALM2	0.413993	2.48e-162	4.71e-158
Progenitor 3	PAX6	0.413271	3.39e-120	6.44e-116
Progenitor 3	MT-ND1	0.413134	5.68e-131	1.08e-126
Progenitor 3	FDFT1	0.413124	4.11e-95	7.81e-91
Progenitor 3	HNRNPA1	0.410184	1.38e-255	2.62e-251
Progenitor 3	CDCA3	0.40916	6.37e-94	1.21e-89
Progenitor 3	HMGB2	0.403953	1.59e-139	3.02e-135
Progenitor 3	RBMX	0.402485	1.26e-150	2.39e-146
Progenitor 3	MXD3	0.401408	1.25e-73	2.37e-69
Progenitor 3	LSM5	0.400679	4.17e-114	7.92e-110
Progenitor 3	SMProgenitor 4	0.400617	2.06e-103	3.92e-99
Progenitor 3	STK17A	0.397345	8.54e-122	1.62e-117
Progenitor 3	MT1X	0.388737	8.16e-102	1.55e-97
Progenitor 3	ARHGAP11A	0.38807	4.28e-97	8.13e-93
Progenitor 3	TSProgenitor 22D3	0.386193	1.06e-100	2.02e-96
Progenitor 3	BIRProgenitor 5	0.385216	2.45e-120	4.66e-116
Progenitor 3	NEK2	0.384327	8.25e-137	1.57e-132
Progenitor 3	AURKA	0.38054	1.13e-144	2.16e-140
Progenitor 3	NUF2	0.3799	2.35e-107	4.46e-103
Progenitor 3	CCNG1	0.378754	4.68e-100	8.9e-96
Progenitor 3	CKAP2	0.371857	1.19e-94	2.27e-90
Progenitor 3	EMP3	0.369502	3e-91	5.71e-87
Progenitor 3	HLA-B	0.368434	1.61e-91	3.06e-87
Progenitor 3	TMSB10	0.367556	2.12e-119	4.03e-115
Progenitor 3	NTRK3	0.36177	6.39e-120	1.22e-115
Progenitor 3	MT-CO1	0.356963	1.05e-137	2e-133
Progenitor 3	BUB1	0.356941	5.75e-119	1.09e-114
Progenitor 3	CEP70	0.356898	2.36e-135	4.49e-131
Progenitor 3	SGOL1	0.35646	1.56e-75	2.97e-71
Progenitor 3	NUCKS1	0.351805	2.02e-113	3.84e-109
Progenitor 3	GTSE1	0.35114	2.13e-90	4.04e-86
Progenitor 3	ADAMTS6	0.350347	4.23e-81	8.04e-77
Progenitor 3	KIF2C	0.348884	3.03e-110	5.76e-106
Progenitor 3	SP5	0.346488	3.28e-84	6.23e-80
Progenitor 3	KIF18A	0.345174	4.92e-124	9.35e-120
Progenitor 3	KIF20A	0.342813	1.34e-122	2.55e-118
Progenitor 4	GAP43	0.924209	0	0
Progenitor 4	MGP	0.901242	0	0
Progenitor 4	HIST1H1D	0.881297	1.23e-123	2.34e-119
Progenitor 4	HIST1H4C	0.824579	0	0
Progenitor 4	HIST1H1E	0.808548	1.32e-96	2.51e-92
Progenitor 4	HIST1H1C	0.730696	7.96e-83	1.51e-78
Progenitor 4	SFRP1	0.69503	7.1e-277	1.35e-272
Progenitor 4	MAB21L1	0.658388	6.52e-255	1.24e-250
Progenitor 4	EEF1B2	0.601461	6.58e-297	1.25e-292
Progenitor 4	PDLIM3	0.582184	1.46e-201	2.78e-197
Progenitor 4	HIST1H1B	0.579312	3.85e-107	7.31e-103
Progenitor 4	RPS4X	0.578769	0	0
Progenitor 4	NRN1	0.578031	6.99e-221	1.33e-216
Progenitor 4	HIST1H2AJ	0.567082	4.16e-104	7.91e-100
Progenitor 4	IGFBP5	0.522077	2.77e-306	5.27e-302
Progenitor 4	KIF5C	0.518275	5.9e-201	1.12e-196
Progenitor 4	LINC00948	0.514915	3.59e-220	6.83e-216
Progenitor 4	HIST2H2AC	0.50286	2.52e-149	4.79e-145
Progenitor 4	EFCAB4A	0.50275	1.33e-278	2.53e-274
Progenitor 4	PMAIP1	0.483088	1.05e-220	2e-216
Progenitor 4	MT-CO3	0.466938	5.79e-257	1.1e-252
Progenitor 4	FAM210B	0.466023	7.94e-165	1.51e-160
Progenitor 4	XIST	0.46495	1.7e-99	3.23e-95
Progenitor 4	MT-ND1	0.463991	4.99e-207	9.49e-203
Progenitor 4	MTHFD2	0.463454	4.71e-192	8.96e-188
Progenitor 4	CXCR4	0.461481	8.93e-110	1.7e-105
Progenitor 4	KIAA0101	0.460905	5.49e-199	1.04e-194
Progenitor 4	LPPR1	0.459545	8.23e-205	1.56e-200
Progenitor 4	CCSER2	0.45574	6.63e-162	1.26e-157
Progenitor 4	FEN1	0.45569	4.63e-185	8.81e-181
Progenitor 4	SP5	0.44229	6.91e-133	1.31e-128
Progenitor 4	INSM1	0.441274	2.24e-145	4.25e-141
Progenitor 4	LY6E	0.43816	2.71e-95	5.16e-91
Progenitor 4	DUT	0.432945	1.07e-180	2.04e-176
Progenitor 4	ANK3	0.431471	1.83e-111	3.48e-107
Progenitor 4	SMCO4	0.430074	2.22e-159	4.23e-155
Progenitor 4	FBL	0.415582	2.37e-137	4.51e-133
Progenitor 4	Progenitor 21orf59	0.41471	7.95e-85	1.51e-80
Progenitor 4	Progenitor 19orf48	0.407437	1.21e-132	2.29e-128
Progenitor 4	RBFOX3	0.406429	3.79e-174	7.21e-170
Progenitor 4	NHLH2	0.406224	5.4e-142	1.03e-137
Progenitor 4	NEUROD1	0.404141	6.34e-88	1.21e-83
Progenitor 4	ADAMTS6	0.403066	7.63e-105	1.45e-100
Progenitor 4	SH3BGRL3	0.402285	9.71e-102	1.84e-97
Progenitor 4	ANP32B	0.401586	7.46e-133	1.42e-128
Progenitor 4	MT-CO1	0.400287	4.46e-186	8.48e-182
Progenitor 4	COCH	0.397723	9.26e-218	1.76e-213
Progenitor 4	RAB26	0.393746	5.39e-138	1.02e-133
Progenitor 4	RPS21	0.39125	4.19e-214	7.96e-210
Progenitor 4	PLP2	0.378803	5.11e-153	9.72e-149
Progenitor 4	RPL10A	0.377116	4.18e-218	7.95e-214
Progenitor 4	RPS3A	0.376237	3.1e-225	5.9e-221
Progenitor 4	HELLS	0.373665	2.72e-119	5.17e-115
Progenitor 4	NGFR	0.372678	1.05e-170	1.99e-166
Progenitor 4	RPS23	0.369013	1.43e-248	2.71e-244
Progenitor 4	PDE1C	0.367833	3.15e-127	5.98e-123
Progenitor 4	RPS5	0.364507	2.11e-230	4.02e-226
Progenitor 4	RPS3	0.360916	2.08e-245	3.96e-241
Progenitor 4	MCM7	0.35745	4.83e-120	9.19e-116
Progenitor 4	RPL39	0.353525	6.48e-222	1.23e-217
Progenitor 4	RRM1	0.352624	1.68e-120	3.19e-116
Progenitor 4	HPRT1	0.35232	1.35e-145	2.56e-141
Progenitor 4	ALDH1A3	0.351957	1.79e-166	3.41e-162
Progenitor 4	RNASEH2A	0.350213	5.14e-124	9.77e-120
Progenitor 4	KCNIP4	0.349494	3.14e-83	5.96e-79
Progenitor 4	FADS1	0.347296	9.34e-103	1.77e-98
Progenitor 4	CCDProgenitor 109B	0.347122	5.38e-125	1.02e-120
Progenitor 4	CYYR1	0.345636	8.76e-145	1.66e-140
Progenitor 4	GPProgenitor 6	0.341583	1.68e-126	3.18e-122
Progenitor 4	RPL26	0.338444	7.83e-188	1.49e-183
Progenitor 4	DHFR	0.336508	3.11e-124	5.92e-120
Progenitor 4	RPS18	0.335552	2.76e-196	5.25e-192
Progenitor 4	INSIG1	0.334415	9.18e-85	1.74e-80
Progenitor 4	ROBO2	0.330385	1.65e-104	3.14e-100
Progenitor 4	PCSK9	0.329513	1.43e-127	2.72e-123
Progenitor 4	EEF1A1	0.326459	1.93e-213	3.67e-209
Progenitor 4	GRIA2	0.326074	1.26e-86	2.39e-82
Progenitor 4	GNG4	0.32331	7.86e-96	1.49e-91
Progenitor 4	PPP1R17	0.320092	6.29e-71	1.19e-66
Progenitor 4	PCNA	0.319095	1.18e-127	2.24e-123
Progenitor 4	ACAT2	0.31867	1.06e-79	2.01e-75
Progenitor 4	RPS24	0.317897	6.97e-191	1.33e-186
Progenitor 4	MZT2A	0.316815	1.43e-85	2.73e-81
Progenitor 4	UQCProgenitor 2	0.316756	6.53e-83	1.24e-78
Progenitor 4	PRKDC	0.316717	3.37e-70	6.41e-66
Progenitor 4	MRAP2	0.314518	1.17e-142	2.23e-138
Progenitor 4	UQCRH	0.314101	2.92e-114	5.55e-110
Progenitor 4	CENPM	0.312872	7.6e-103	1.44e-98
Progenitor 4	PDLIM1	0.312586	9.72e-121	1.85e-116
Progenitor 4	NAPA	0.311372	2.23e-93	4.24e-89
Progenitor 4	CDCA5	0.311031	6.22e-106	1.18e-101
Progenitor 4	HSPD1	0.309887	9.44e-94	1.79e-89
Progenitor 4	PLCH2	0.308812	8.27e-184	1.57e-179
Progenitor 4	SYNE2	0.30755	3.27e-53	6.21e-49
Progenitor 4	PA2G4	0.306817	2.42e-86	4.6e-82
Progenitor 4	SLProgenitor 25A5	0.306342	3.98e-85	7.57e-81
Progenitor 4	MT-ND2	0.306338	2.45e-121	4.66e-117
Progenitor 4	RPL4	0.302859	6.57e-159	1.25e-154
Progenitor 4	RPL14	0.301864	3.11e-167	5.91e-163
Progenitor 4	RPS2	0.301841	1.15e-181	2.19e-177
Progenitor 5	LGALS1	1.65536	8.17e-134	1.55e-129
Progenitor 5	ARL6IP1	1.35753	1.83e-204	3.49e-200
Progenitor 5	FABP7	1.24782	4.39e-150	8.34e-146
Progenitor 5	CCNB1	1.23646	1.07e-134	2.03e-130
Progenitor 5	PTTG1	1.15992	1.57e-162	2.98e-158
Progenitor 5	MT2A	1.07153	1.73e-41	3.29e-37
Progenitor 5	VIM	1.06584	2e-164	3.81e-160
Progenitor 5	CDProgenitor 20	1.01696	1.86e-120	3.54e-116
Progenitor 5	BIRProgenitor 5	0.984569	8.05e-151	1.53e-146
Progenitor 5	PTN	0.95573	4.78e-108	9.09e-104
Progenitor 5	CCNB2	0.948532	7.57e-119	1.44e-114
Progenitor 5	NUSAP1	0.931456	1.63e-114	3.1e-110
Progenitor 5	SGOL2	0.895585	4.27e-110	8.12e-106
Progenitor 5	CKAP2	0.890393	3.16e-103	6.01e-99
Progenitor 5	CENPF	0.879169	5.16e-98	9.82e-94
Progenitor 5	CENPE	0.874285	1.32e-95	2.51e-91
Progenitor 5	TTYH1	0.860329	1.9e-90	3.62e-86
Progenitor 5	PBK	0.847106	6.49e-90	1.23e-85
Progenitor 5	CENPA	0.823959	1.36e-103	2.59e-99
Progenitor 5	CDKN3	0.814842	3.11e-88	5.92e-84
Progenitor 5	KPNA2	0.812295	8.2e-43	1.56e-38
Progenitor 5	PLK1	0.787289	2.12e-80	4.03e-76
Progenitor 5	TPX2	0.783994	4.42e-84	8.4e-80
Progenitor 5	NUF2	0.782748	4.78e-76	9.09e-72
Progenitor 5	LDHA	0.767242	9.97e-89	1.9e-84
Progenitor 5	ASPM	0.760192	5.82e-71	1.11e-66
Progenitor 5	DCXR	0.756998	5.59e-101	1.06e-96
Progenitor 5	PTMS	0.753728	1.67e-90	3.18e-86
Progenitor 5	KNSTRN	0.75137	1.06e-80	2.01e-76
Progenitor 5	NEK2	0.738291	9.44e-85	1.79e-80
Progenitor 5	Progenitor 1orf61	0.729905	5.47e-98	1.04e-93
Progenitor 5	CD59	0.72221	7.91e-95	1.5e-90
Progenitor 5	GPM6B	0.717431	1.63e-73	3.11e-69
Progenitor 5	PRProgenitor 1	0.717207	1.23e-69	2.34e-65
Progenitor 5	NES	0.712651	4.82e-91	9.16e-87
Progenitor 5	HMGN3	0.710013	9.2e-104	1.75e-99
Progenitor 5	ID2	0.703279	3.04e-80	5.77e-76
Progenitor 5	H2AFX	0.701524	3.72e-69	7.08e-65
Progenitor 5	CCNA1	0.695263	4.8e-144	9.12e-140
Progenitor 5	HN1	0.687249	2.12e-95	4.04e-91
Progenitor 5	CDProgenitor 25B	0.687004	4.61e-116	8.77e-112
Progenitor 5	AURKA	0.68355	2.92e-66	5.55e-62
Progenitor 5	CKS2	0.68246	1.61e-42	3.06e-38
Progenitor 5	UBE2C	0.681896	7.41e-34	1.41e-29
Progenitor 5	CALM3	0.677938	1.85e-82	3.52e-78
Progenitor 5	LITAF	0.673309	4.1e-83	7.78e-79
Progenitor 5	BAALC	0.665089	1.21e-90	2.29e-86
Progenitor 5	PEA15	0.663528	1.18e-52	2.25e-48
Progenitor 5	CEP70	0.658221	2.35e-110	4.47e-106
Progenitor 5	NUDCD2	0.65466	4.31e-71	8.2e-67
Progenitor 5	SEProgenitor 11C	0.654479	2.45e-67	4.66e-63
Progenitor 5	FAM64A	0.652485	9.87e-58	1.88e-53
Progenitor 5	CD99	0.652264	8.89e-63	1.69e-58
Progenitor 5	MZT1	0.651087	5.21e-57	9.91e-53
Progenitor 5	GNG11	0.649336	1.66e-94	3.15e-90
Progenitor 5	GPSM2	0.641755	6.99e-62	1.33e-57
Progenitor 5	SOX2	0.641475	4.65e-73	8.84e-69
Progenitor 5	DCTN3	0.639425	3.51e-79	6.67e-75
Progenitor 5	GTSE1	0.638343	4.9e-56	9.31e-52
Progenitor 5	PLIN3	0.634239	1.57e-101	2.99e-97
Progenitor 5	HMGB3	0.634162	7.3e-89	1.39e-84
Progenitor 5	NUCKS1	0.633126	6.65e-97	1.26e-92
Progenitor 5	TOP2A	0.632444	5.7e-32	1.08e-27
Progenitor 5	TUBB6	0.63141	6.54e-58	1.24e-53
Progenitor 5	S100B	0.62738	1.12e-67	2.12e-63
Progenitor 5	MKI67	0.624711	2.47e-68	4.69e-64
Progenitor 5	2021-09-07	0.622847	2.52e-68	4.79e-64
Progenitor 5	CAV1	0.611171	4.35e-170	8.26e-166
Progenitor 5	ECT2	0.609203	5.56e-71	1.06e-66
Progenitor 5	RAD21	0.602431	2.41e-67	4.58e-63
Progenitor 5	CCNA2	0.5992	1.38e-34	2.63e-30
Progenitor 5	CKAP5	0.581645	1.68e-62	3.19e-58
Progenitor 5	KIF4A	0.577821	5.1e-67	9.69e-63
Progenitor 5	RACGAP1	0.570265	1.3e-52	2.47e-48
Progenitor 5	PSRProgenitor 1	0.569661	1.23e-57	2.33e-53
Progenitor 5	CLDN10	0.569627	5.1e-66	9.7e-62
Progenitor 5	HSD17B11	0.568336	9.88e-65	1.88e-60
Progenitor 5	TMBIM6	0.563961	1.23e-70	2.34e-66
Progenitor 5	TCF12	0.563425	4.31e-71	8.19e-67
Progenitor 5	TTK	0.56154	1.11e-47	2.11e-43
Progenitor 5	LSM5	0.561094	3.17e-70	6.02e-66
Progenitor 5	IGFBP2	0.557743	1.52e-32	2.89e-28
Progenitor 5	HSP90B1	0.548902	7.05e-58	1.34e-53
Progenitor 5	HMMR	0.547985	1.38e-63	2.62e-59
Progenitor 5	DYNLL1	0.54501	1.14e-89	2.17e-85
Progenitor 5	LINC01158	0.541284	9.62e-76	1.83e-71
Progenitor 5	TROAP	0.537135	9.83e-67	1.87e-62
Progenitor 5	SLProgenitor 1A3	0.535947	4.02e-76	7.65e-72
Progenitor 5	HSPB1	0.535789	1.52e-42	2.9e-38
Progenitor 5	AAMDC	0.53341	5.12e-59	9.73e-55
Progenitor 5	TRIM69	0.528925	1.01e-94	1.91e-90
Progenitor 5	TUBA1C	0.526871	1.84e-32	3.5e-28
Progenitor 5	ASCL1	0.525035	8.51e-70	1.62e-65
Progenitor 5	NTRK2	0.523201	4.45e-71	8.47e-67
Progenitor 5	FHL1	0.521828	2.54e-44	4.83e-40
Progenitor 5	GYG1	0.515849	1.01e-63	1.92e-59
Progenitor 5	HMGB2	0.515299	1.24e-56	2.37e-52
Progenitor 5	CDKN2C	0.504778	9.44e-37	1.79e-32
Progenitor 5	KIF2C	0.502552	4.38e-40	8.33e-36
Progenitor 5	CALM2	0.498825	6.37e-55	1.21e-50
Progenitor 6	CST3	2.34494	2.53e-217	4.81e-213
Progenitor 6	PTN	2.22476	0	0
Progenitor 6	TTYH1	1.96386	0	0
Progenitor 6	SPARCL1	1.71061	0	0
Progenitor 6	SLProgenitor 1A3	1.65283	0	0
Progenitor 6	BCAN	1.5869	0	0
Progenitor 6	PTPRZ1	1.54988	0	0
Progenitor 6	GPM6B	1.49278	0	0
Progenitor 6	CD59	1.42347	0	0
Progenitor 6	Progenitor 1orf61	1.34709	0	0
Progenitor 6	FABP7	1.30555	0	0
Progenitor 6	NTRK2	1.25985	0	0
Progenitor 6	FGFBP3	1.25704	0	0
Progenitor 6	MFGE8	1.23856	0	0
Progenitor 6	IGFBP2	1.23722	7.7e-187	1.46e-182
Progenitor 6	HES1	1.17525	0	0
Progenitor 6	HES4	1.16441	0	0
Progenitor 6	MGST1	1.14114	0	0
Progenitor 6	SOX2	1.12909	0	0
Progenitor 6	SLN	1.12039	0	0
Progenitor 6	CLU	1.11676	1.62e-215	3.07e-211
Progenitor 6	Progenitor 1QTNF3	1.10597	1.46e-207	2.78e-203
Progenitor 6	MT3	1.08911	0	0
Progenitor 6	FST	1.08555	1.49e-175	2.82e-171
Progenitor 6	S100B	1.08183	0	0
Progenitor 6	LCAT	1.06372	0	0
Progenitor 6	ID4	1.03255	8.49e-228	1.61e-223
Progenitor 6	PPAP2B	0.990486	0	0
Progenitor 6	LITAF	0.966946	3.89e-299	7.4e-295
Progenitor 6	SCG3	0.966233	7.9e-166	1.5e-161
Progenitor 6	NDRG2	0.950103	5.21e-240	9.91e-236
Progenitor 6	PON2	0.94711	6.14e-237	1.17e-232
Progenitor 6	NKAIN4	0.94029	1.41e-224	2.69e-220
Progenitor 6	EDNRB	0.934691	0	0
Progenitor 6	TSProgenitor 22D4	0.918563	1.98e-238	3.77e-234
Progenitor 6	PEA15	0.913679	6.48e-210	1.23e-205
Progenitor 6	APOE	0.912063	1.69e-61	3.21e-57
Progenitor 6	DBI	0.908939	2.28e-111	4.33e-107
Progenitor 6	GFAP	0.882921	0	0
Progenitor 6	ID2	0.874968	2.18e-220	4.14e-216
Progenitor 6	ATP1A2	0.86139	0	0
Progenitor 6	ITM2C	0.852964	1.11e-184	2.12e-180
Progenitor 6	CA12	0.849544	0	0
Progenitor 6	BAALC	0.835332	1.35e-124	2.56e-120
Progenitor 6	SMOProgenitor 1	0.823629	3.42e-167	6.49e-163
Progenitor 6	TUBB2A	0.819349	4.97e-178	9.45e-174
Progenitor 6	SEPP1	0.81615	2.46e-202	4.68e-198
Progenitor 6	GYG1	0.813174	1.02e-208	1.95e-204
Progenitor 6	TFPI	0.799326	6.28e-232	1.19e-227
Progenitor 6	ID1	0.798551	1.17e-128	2.22e-124
Progenitor 6	NES	0.796795	2.25e-193	4.28e-189
Progenitor 6	PLP1	0.796083	1.07e-180	2.03e-176
Progenitor 6	FABP5	0.793633	2.72e-72	5.17e-68
Progenitor 6	RGMA	0.784115	9.76e-150	1.86e-145
Progenitor 6	SPRY1	0.781133	1.1e-166	2.09e-162
Progenitor 6	SPARC	0.776167	5.73e-165	1.09e-160
Progenitor 6	CYP26B1	0.774677	7.98e-304	1.52e-299
Progenitor 6	NOVA1	0.771054	6.08e-156	1.16e-151
Progenitor 6	FAM107A	0.768732	1.37e-302	2.61e-298
Progenitor 6	DCLK1	0.76298	7.02e-195	1.33e-190
Progenitor 6	RARRES2	0.761202	6.79e-192	1.29e-187
Progenitor 6	STOM	0.757141	5.93e-238	1.13e-233
Progenitor 6	GLUD1	0.750995	1.73e-143	3.29e-139
Progenitor 6	CCDProgenitor 80	0.74058	2.89e-244	5.5e-240
Progenitor 6	MDFI	0.736501	5.54e-134	1.05e-129
Progenitor 6	MEG3	0.734924	7.12e-130	1.35e-125
Progenitor 6	EGFR	0.732554	3.19e-153	6.07e-149
Progenitor 6	SCRG1	0.729128	4.41e-199	8.38e-195
Progenitor 6	DHCR7	0.728925	4.35e-138	8.26e-134
Progenitor 6	PSAT1	0.72833	4.7e-142	8.94e-138
Progenitor 6	BTBD17	0.714263	3.03e-175	5.77e-171
Progenitor 6	DDAH1	0.711053	1.3e-165	2.47e-161
Progenitor 6	TNC	0.708937	1.49e-206	2.84e-202
Progenitor 6	FGFR1	0.708527	3.12e-161	5.94e-157
Progenitor 6	SERPINE2	0.707573	1.05e-85	2e-81
Progenitor 6	LRRProgenitor 4C	0.70425	1.24e-194	2.36e-190
Progenitor 6	GRID2	0.702922	3.28e-130	6.23e-126
Progenitor 6	ANKS1B	0.702515	2.13e-123	4.04e-119
Progenitor 6	GSN	0.696951	7.12e-88	1.35e-83
Progenitor 6	CD99	0.692588	8.07e-130	1.53e-125
Progenitor 6	CDProgenitor 42EP4	0.686756	2.1e-135	4e-131
Progenitor 6	GCSH	0.681167	1.72e-130	3.26e-126
Progenitor 6	GLUL	0.67318	1.89e-101	3.59e-97
Progenitor 6	CPE	0.662674	8.08e-122	1.54e-117
Progenitor 6	MEST	0.656803	4.3e-100	8.17e-96
Progenitor 6	LUZP2	0.656746	7.66e-236	1.46e-231
Progenitor 6	STMN4	0.654064	1.89e-76	3.6e-72
Progenitor 6	TMEM9B	0.650114	5.03e-147	9.57e-143
Progenitor 6	MT2A	0.644163	1.99e-76	3.78e-72
Progenitor 6	PHGDH	0.641955	1.64e-132	3.12e-128
Progenitor 6	METRN	0.640999	7.89e-92	1.5e-87
Progenitor 6	HES5	0.638028	3.4e-203	6.47e-199
Progenitor 6	FRZB	0.636458	5.65e-152	1.07e-147
Progenitor 6	PCDH9	0.635367	1.16e-113	2.2e-109
Progenitor 6	QKI	0.63105	5.65e-105	1.07e-100
Progenitor 6	FIBIN	0.630106	4.18e-246	7.94e-242
Progenitor 6	EMP1	0.62489	1.2e-232	2.27e-228
Progenitor 6	ITM2B	0.612022	4.65e-106	8.83e-102
Progenitor 6	NPProgenitor 2	0.610075	4.46e-120	8.48e-116
Progenitor 6	2021-09-07	0.60998	1.71e-136	3.25e-132
Progenitor 7	RGS16	2.716	0	0
Progenitor 7	TFAP2B	2.32284	0	0
Progenitor 7	MIAT	2.05774	0	0
Progenitor 7	ASCL1	2.0437	0	0
Progenitor 7	PRDM13	1.60869	0	0
Progenitor 7	DLL3	1.57122	0	0
Progenitor 7	TAGLN3	1.54939	0	0
Progenitor 7	HES6	1.38763	0	0
Progenitor 7	TFAP2A	1.38544	0	0
Progenitor 7	CD9	1.3742	1.69e-231	3.22e-227
Progenitor 7	GADD45G	1.35557	1.94e-216	3.69e-212
Progenitor 7	NNAT	1.354	0	0
Progenitor 7	BTG1	1.33098	0	0
Progenitor 7	KIRREL2	1.31321	0	0
Progenitor 7	NEUROD4	1.18109	0	0
Progenitor 7	SOX4	1.08229	0	0
Progenitor 7	KCNJ6	1.0628	6.8e-232	1.29e-227
Progenitor 7	CYB5A	1.02322	1.47e-203	2.79e-199
Progenitor 7	LINC01158	1.01267	1.8e-263	3.42e-259
Progenitor 7	PHYHIPL	0.964858	2.11e-210	4.01e-206
Progenitor 7	DLL1	0.959486	1.43e-269	2.73e-265
Progenitor 7	NHLH1	0.958905	3.48e-134	6.62e-130
Progenitor 7	CORO1C	0.957756	5.87e-195	1.12e-190
Progenitor 7	Progenitor 1orf61	0.930581	6.87e-284	1.31e-279
Progenitor 7	GAD2	0.927946	9.87e-111	1.88e-106
Progenitor 7	SOX2	0.913905	2.1e-231	3.99e-227
Progenitor 7	FEZ1	0.910578	1.2e-176	2.28e-172
Progenitor 7	TCF12	0.867283	2.32e-158	4.42e-154
Progenitor 7	ARHGAP21	0.867129	2.57e-159	4.89e-155
Progenitor 7	TCF4	0.844987	8.87e-227	1.69e-222
Progenitor 7	PDPN	0.833505	5.54e-138	1.05e-133
Progenitor 7	LHX1	0.825734	1.69e-91	3.22e-87
Progenitor 7	PPP1R14C	0.819067	2.26e-159	4.29e-155
Progenitor 7	DPYSL3	0.81865	2.13e-143	4.04e-139
Progenitor 7	SOX11	0.809707	1.74e-95	3.31e-91
Progenitor 7	APLP1	0.807995	1.36e-133	2.58e-129
Progenitor 7	SORBS2	0.789396	1.11e-53	2.11e-49
Progenitor 7	MARCKSL1	0.769837	7.63e-295	1.45e-290
Progenitor 7	RP11-445F12.1	0.766086	3.03e-120	5.76e-116
Progenitor 7	HHIP	0.760212	1.27e-105	2.41e-101
Progenitor 7	LINC00461	0.741683	5.62e-109	1.07e-104
Progenitor 7	BCL7A	0.729313	3.59e-99	6.82e-95
Progenitor 7	PAX3	0.723041	8.37e-106	1.59e-101
Progenitor 7	POU3F2	0.716901	2.67e-101	5.07e-97
Progenitor 7	ZBTB20	0.714952	1.09e-101	2.07e-97
Progenitor 7	PLK3	0.708221	1.3e-104	2.46e-100
Progenitor 7	CPE	0.702356	2.25e-68	4.27e-64
Progenitor 7	DKK3	0.681434	2.5e-100	4.75e-96
Progenitor 7	PPP1R14B	0.669452	7.84e-72	1.49e-67
Progenitor 7	CLIP1	0.656523	5.37e-88	1.02e-83
Progenitor 7	PHLDA1	0.656019	8.26e-102	1.57e-97
Progenitor 7	STARD4-AS1	0.655688	2.64e-72	5.02e-68
Progenitor 7	KLHDProgenitor 8A	0.65231	9.22e-143	1.75e-138
Progenitor 7	FBXW7	0.651327	7.76e-89	1.47e-84
Progenitor 7	DDR1	0.650603	2.14e-95	4.07e-91
Progenitor 7	ETFB	0.637686	2.45e-90	4.65e-86
Progenitor 7	GNG5	0.631433	1.13e-106	2.16e-102
Progenitor 7	TSPAN13	0.627209	1.04e-71	1.98e-67
Progenitor 7	ZDHHProgenitor 22	0.625664	1.5e-113	2.85e-109
Progenitor 7	PLXNA2	0.624804	4.24e-124	8.06e-120
Progenitor 7	REXO2	0.623978	3.98e-89	7.57e-85
Progenitor 7	GPM6A	0.623697	4.03e-142	7.66e-138
Progenitor 7	TMEM161B-AS1	0.615245	1.11e-53	2.11e-49
Progenitor 7	DUSP26	0.613705	3.54e-75	6.73e-71
Progenitor 7	JAM3	0.603612	3.47e-62	6.59e-58
Progenitor 7	KIF21A	0.600236	1.19e-68	2.25e-64
Progenitor 7	TFDP2	0.587236	4.24e-47	8.06e-43
Progenitor 7	MSI1	0.586046	4.92e-51	9.36e-47
Progenitor 7	COTL1	0.580147	2.01e-60	3.83e-56
Progenitor 7	SH3GL2	0.578735	4.89e-70	9.3e-66
Progenitor 7	MLLT11	0.575283	2.41e-132	4.57e-128
Progenitor 7	MASP1	0.571796	6.93e-110	1.32e-105
Progenitor 7	PBX1	0.563738	5.91e-62	1.12e-57
Progenitor 7	DYNProgenitor 1I2	0.562538	4.31e-95	8.2e-91
Progenitor 7	DNER	0.560238	1.03e-58	1.95e-54
Progenitor 7	BAALC	0.550967	6.4e-120	1.22e-115
Progenitor 7	FRMD4A	0.54444	5.52e-41	1.05e-36
Progenitor 7	MLLT4	0.542009	3.55e-47	6.76e-43
Progenitor 7	CITED2	0.540658	3.97e-41	7.54e-37
Progenitor 7	MAP2K5	0.536662	1.87e-81	3.55e-77
Progenitor 7	RNF165	0.534182	3.16e-44	6e-40
Progenitor 7	DDX5	0.532197	1.91e-113	3.63e-109
Progenitor 7	RTN3	0.527703	1.68e-109	3.19e-105
Progenitor 7	TMEM123	0.525386	2.42e-55	4.6e-51
Progenitor 7	CXXProgenitor 5	0.522371	1.7e-57	3.23e-53
Progenitor 7	FAM212B	0.516153	1.35e-37	2.57e-33
Progenitor 7	EPHB1	0.513182	1.42e-65	2.69e-61
Progenitor 7	LRRN3	0.507531	1.64e-50	3.12e-46
Progenitor 7	ELAVL3	0.499239	4.76e-47	9.04e-43
Progenitor 7	SRGAP3	0.496314	1.64e-40	3.12e-36
Progenitor 7	RIProgenitor 3	0.494989	8.6e-39	1.63e-34
Progenitor 7	SCG5	0.494929	3.29e-49	6.25e-45
Progenitor 7	PTPRS	0.493187	4.31e-16	8.19e-12
Progenitor 7	CHRDL1	0.488268	9.28e-69	1.76e-64
Progenitor 7	NETO2	0.480999	1.86e-41	3.53e-37
Progenitor 7	ATP6V1G1	0.477433	2.12e-72	4.03e-68
Progenitor 7	MAGI1	0.475513	3.17e-44	6.02e-40
Progenitor 7	DCLK2	0.475302	2.43e-50	4.61e-46
Progenitor 7	TERF2IP	0.47508	6.34e-49	1.21e-44
Progenitor 7	NOVA1	0.47147	3.56e-52	6.78e-48
Progenitor 8	CRYAB	2.0632	2.27e-245	4.31e-241
Progenitor 8	HES1	1.40417	3.25e-253	6.17e-249
Progenitor 8	WLS	1.34408	0	0
Progenitor 8	CTGF	1.18974	1.46e-275	2.78e-271
Progenitor 8	VIM	1.17148	1.75e-164	3.33e-160
Progenitor 8	ID3	1.17073	3.8e-184	7.22e-180
Progenitor 8	TPPP3	1.1201	1.11e-149	2.12e-145
Progenitor 8	WNT2B	1.11757	2.26e-211	4.3e-207
Progenitor 8	LYPD1	1.03041	3.98e-186	7.57e-182
Progenitor 8	ELN	1.01931	3.73e-94	7.1e-90
Progenitor 8	SPARC	1.01796	1.56e-150	2.96e-146
Progenitor 8	CRABP2	1.016	0	0
Progenitor 8	AK1	1.00063	2.02e-108	3.85e-104
Progenitor 8	ID1	0.969387	5.86e-88	1.11e-83
Progenitor 8	LY6H	0.945269	5.02e-177	9.54e-173
Progenitor 8	TPBG	0.935444	1.47e-140	2.8e-136
Progenitor 8	CLU	0.867489	3.02e-37	5.74e-33
Progenitor 8	PLP1	0.810058	2.25e-130	4.28e-126
Progenitor 8	CNTNAP2	0.80946	4.4e-103	8.35e-99
Progenitor 8	HES4	0.786648	6.03e-143	1.15e-138
Progenitor 8	RPS4Y1	0.775249	1.44e-83	2.74e-79
Progenitor 8	MASP1	0.750106	7.75e-123	1.47e-118
Progenitor 8	NTM	0.744177	7.64e-72	1.45e-67
Progenitor 8	SLIT2	0.727684	2.1e-109	3.98e-105
Progenitor 8	GSN	0.724856	1.4e-27	2.66e-23
Progenitor 8	RSPO2	0.722144	2.23e-203	4.24e-199
Progenitor 8	RFX4	0.720415	4.71e-102	8.94e-98
Progenitor 8	CCND1	0.719445	2.32e-47	4.41e-43
Progenitor 8	RBP1	0.718952	7e-42	1.33e-37
Progenitor 8	ID2	0.715982	9.33e-75	1.77e-70
Progenitor 8	ZFP36L1	0.712682	1.95e-72	3.7e-68
Progenitor 8	FOS	0.712435	5.05e-35	9.6e-31
Progenitor 8	NCKAP5	0.702828	5.63e-133	1.07e-128
Progenitor 8	HBA1	0.691484	4.04e-31	7.68e-27
Progenitor 8	COL9A2	0.678685	1e-128	1.9e-124
Progenitor 8	ZNF385A	0.675769	1.68e-233	3.19e-229
Progenitor 8	BCAN	0.671382	6.92e-43	1.31e-38
Progenitor 8	RNASET2	0.670997	6.97e-88	1.32e-83
Progenitor 8	VAMP5	0.667558	3.16e-108	6.01e-104
Progenitor 8	PDLIM7	0.663234	2.92e-68	5.55e-64
Progenitor 8	ATP1B1	0.64738	1.44e-12	2.73e-08
Progenitor 8	HBA2	0.639708	1.35e-32	2.57e-28
Progenitor 8	RPL12	0.623527	2.08e-112	3.95e-108
Progenitor 8	HBG2	0.623084	7.96e-26	1.51e-21
Progenitor 8	MFAP2	0.619771	2.07e-82	3.94e-78
Progenitor 8	MSX1	0.616619	3.13e-183	5.95e-179
Progenitor 8	CDO1	0.613491	3.49e-50	6.63e-46
Progenitor 8	NTRK2	0.611224	1.02e-81	1.93e-77
Progenitor 8	EIF3E	0.605486	2.78e-84	5.28e-80
Progenitor 8	CYR61	0.604961	1.27e-78	2.41e-74
Progenitor 8	TSProgenitor 22D4	0.590099	2.7e-21	5.13e-17
Progenitor 8	RPL5	0.586312	1.12e-141	2.14e-137
Progenitor 8	PSAT1	0.582571	1.82e-35	3.45e-31
Progenitor 8	RPL41	0.582154	2.47e-149	4.69e-145
Progenitor 8	ASS1	0.580036	1.08e-100	2.05e-96
Progenitor 8	MDK	0.575247	1.07e-72	2.04e-68
Progenitor 8	RPL36	0.557931	8.1e-121	1.54e-116
Progenitor 8	RPS12	0.555037	7.35e-130	1.4e-125
Progenitor 8	IFITM3	0.547712	2.45e-80	4.65e-76
Progenitor 8	CETN2	0.546813	2.08e-52	3.95e-48
Progenitor 8	EFNB3	0.546307	1.56e-102	2.96e-98
Progenitor 8	ARL4A	0.526339	9.05e-35	1.72e-30
Progenitor 8	RPS14	0.524966	6.07e-133	1.15e-128
Progenitor 8	RHOC	0.522757	1.23e-60	2.33e-56
Progenitor 8	RPS2	0.521761	1.1e-113	2.09e-109
Progenitor 8	GSTP1	0.521488	2.44e-58	4.64e-54
Progenitor 8	RP11-304L19.5	0.521269	1.67e-41	3.17e-37
Progenitor 8	TMEM59L	0.518178	6.41e-71	1.22e-66
Progenitor 8	NKAIN3	0.512399	1.46e-34	2.78e-30
Progenitor 8	RPL13	0.511396	1.85e-138	3.52e-134
Progenitor 8	RPL29	0.511171	8.8e-116	1.67e-111
Progenitor 8	MAGEH1	0.50534	9.6e-17	1.82e-12
Progenitor 8	FOXJ1	0.499499	2.31e-190	4.39e-186
Progenitor 8	HSPA1A	0.499329	6.22e-06	0.118161
Progenitor 8	GFRA2	0.498144	2.08e-114	3.96e-110
Progenitor 8	APRT	0.495228	2.18e-45	4.14e-41
Progenitor 8	NACA	0.491858	2.23e-97	4.24e-93
Progenitor 8	HBG1	0.491218	2.37e-27	4.51e-23
Progenitor 8	PLTP	0.489045	1.15e-45	2.19e-41
Progenitor 8	KIF9	0.486062	7.59e-70	1.44e-65
Progenitor 8	NBEAL1	0.485544	4.39e-23	8.35e-19
Progenitor 8	RPL34	0.4801	5.23e-88	9.94e-84
Progenitor 8	RPL31	0.476474	6.79e-68	1.29e-63
Progenitor 8	RPS19	0.473384	1.51e-130	2.87e-126
Progenitor 8	HSPB1	0.472808	1.91e-39	3.64e-35
Progenitor 8	RPL17	0.472097	2.93e-41	5.57e-37
Progenitor 8	COX7C	0.467997	3.16e-79	6e-75
Progenitor 8	PCSK1N	0.462792	3.4e-25	6.47e-21
Progenitor 8	RPS18	0.462222	4.56e-97	8.66e-93
Progenitor 8	RPL35A	0.459904	3.29e-95	6.25e-91
Progenitor 8	RPLP0	0.458699	2.28e-98	4.33e-94
Progenitor 8	RPL36A	0.454912	8.55e-47	1.63e-42
Progenitor 8	RPL23	0.448268	1.49e-86	2.83e-82
Progenitor 8	RPL13A	0.447758	1.6e-105	3.03e-101
Progenitor 8	ZFP36L2	0.446499	3.94e-17	7.49e-13
Progenitor 8	ISYNA1	0.445121	2e-23	3.8e-19
Progenitor 8	SMOProgenitor 1	0.437331	3.04e-46	5.78e-42
Progenitor 8	GLTSCR2	0.428496	2.58e-46	4.9e-42
Progenitor 8	DNPH1	0.427956	2.12e-30	4.04e-26
Progenitor 8	ST5	0.425656	5.09e-32	9.67e-28
