# Supplementary material for: Single-cell epigenomics and spatiotemporal transcriptomics reveal human cerebellar development
Source: Nat Commun. 2023 Nov 22;14:7613. doi: 10.1038/s41467-023-43568-6 (PMC10665552; doi:10.1038/s41467-023-43568-6)
Supplement: Supplementary file 11 — Supplementary Data 8 [file 41467_2023_43568_MOESM11_ESM.xlsx]

## Sheet: Supplementary Data 8
Sheet 8: Closing sites and opening sites of Purkinje Cell lineage
closing site	opening site
PTF1A	ANTXRL
GGCT	LGALSL
PRTG	CRYBA4
WNT5B	LURAP1
GLI2	FAT3
FAT1	FAM167A
LRIG1	NEDD1
IRX5	C3orf55
AFF1	FAM43A
TCF4	AREL1
PRTFDC1	SGK223
BACH2	MSRA
LYPD6	CSGALNACT1
IRX1	ANKRD46
CD9	RPS24
TTYH2	GARNL3
ASIC4	OLFM1
PREX1	ST3GAL1
SHB	PLCXD2
TSSC1	DLX2
PKDCC	ZNF703
PJA1	SERPINE3
MSX2	ALPK2
ZIC5	ZNF703
KIAA0247	FOXP1
DFNB31	AE000662.92
CHD7	BUD13
FBXW7	ZC3H13
HES1	NAV1
GPR142	UBR2
PTPRN2	CRYBA4
ABTB2	MN1
SOX6	WDR25
SOX1	SH2D4B
UCP2	SIK1
ZFPM2	ADRA1A
MSI2	MLN
CRTAC1	PAX2
NTRK2	TEAD1
ZCCHC24	GRIP1
GBX2	SCRT2
NUFIP1	FAM20C
FGFR2	RBFOX3
FZD10	FABP6
TRAPPC9	LHX5
APCDD1	LRAT
SERPINH1	FARS2
QKI	NPHP4
KLF13	CPXM2
C10orf115	PPP4R2
RGS20	TLE3
ACSS1	C20orf197
PLXNA2	MALRD1
DNAI1	LGR5
BMP7	DTWD2
BCAT1	XRCC4
RP11-65D24.2	ZBTB49
VAV2	OTUD7A
PMFBP1	PLCL1
ID3	DENND1A
TLE1	C14orf177
ACCSL	NDN
MCC	ZNF620
APCDD1	TEAD1
DEPDC1	LZTS1
USP2	KIFC3
LPCAT1	TENM4
EFS	EFCAB1
ST3GAL1	PLCG2
THADA	CMTR2
EFCC1	KCNMA1
XYLT1	NPTXR
MSI2	EPHB1
RAD51B	THY1
ILDR2	DENND1A
NOTCH1	MAML2
YAP1	RNF8
SMAD6	CADM1
ILDR2	RRP15
BMP7	KIRREL3
2021-09-09	FAM160A1
SPATA6	ANXA2
PLEKHA6	PHACTR3
CDK2AP1	DACT1
SPRY1	TBXAS1
GGCT	HIPK2
PPP2R1B	POSTN
PTPRK	SPAG16
CUEDC1	ARHGAP42
PTPRS	SALL1
LARS2	VPS13C
SLC22A23	POU4F2
FXYD6-FXYD2	RIC3
HMGA2	C20orf197
NTNG2	EDIL3
MIER3	CCRN4L
WNT5B	FCRL5
PCSK5	HS6ST1
RP11-680G10.1	MAT2B
ELK3	EPHA4
SYNJ2	TMEM78
PTCH1	CDH5
NR2F1	PTPRU
CECR2	NRSN1
M1AP	RPH3A
AC104809.3	JDP2
HTR1B	NEDD4L
CORO2B	FAM194B
SOX9	PDE4D
ADAMTS1	DLG5
TCF7L1	B3GAT2
TPRA1	BUD13
KCNK9	WDR25
ADK	MAP1LC3B2
CASC10	NTM
SH3BP2	IRX2
AP001631.10	SETBP1
KCND3	FGF3
GAB1	PRPF18
MAN1C1	OR2B11
C6orf223	AC092850.1
TNS3	MBNL2
CDX1	RPS24
ZFP36L2	KLF12
JAG1	SIPA1L1
CDC42EP4	MAP9
SLC39A11	ADD2
DPYSL3	ICA1
GHRHR	KAZN
AHNAK	SEC24B
ASIC2	ARAP2
PRKCE	FAM86A
SLC1A3	MCC
C2orf61	DNER
TMEM104	SAMD5
AQP1	PPP2R3A
CDK6	C22orf34
NFIX	FAM181B
ACSL6	CLSTN2
RNF165	GFRA2
CD82	PRPS1
CSRNP1	GFRA1
FLNC	MITF
AC104472.1	CYCS
LRP2	DPH6
RGAG4	TYW1
ABCA4	HNF4G
BAI2	MCM9
NFIX	N4BP1
NTNG2	BAMBI
NFATC1	ZNF618
PLXNA4	BBX
ABTB2	IRX4
CTIF	DDX10
PXDC1	PDE4D
SAMD13	DENND1A
IFFO2	TMTC1
TMCC3	TMEM132B
ZNF536	AC021218.2
NR4A2	POU2F1
FZD7	PRLHR
CNPY1	CACNA1C
PTPRD	FLRT3
TMEM200C	FLJ45079
ZIC3	BCL11A
CSNK1G3	ELOVL6
ZBTB16	FYCO1
MEIS2	SPATA13
CSRP1	CPXM2
RCN1	GRB14
ABLIM2	SRC
SDCCAG8	LMX1B
SH3BP4	IQSEC1
EZR	SLC35F3
CDHR3	PLXNA4
ZIC4	LCORL
KIAA0922	NPTX1
CLYBL	CALM2
PTPRD	MED13L
MTURN	KIAA0020
RFX4	FLRT2
C5orf38	CDHR3
SOX2	MSRA
CCDC140	NRGN
FGFR1	CPXM2
ADAMTS9	ZC3H12C
ELN	MCC
FLJ27365	CDH5
MAF	POU6F2
UBIAD1	PARP11
NFIB	SALL3
CNPY1	EPHA10
PSAPL1	BHLHE23
SSBP3	GABBR2
SOX2	LRRC30
MEIS1	FRAS1
RP11-680G10.1	SLC6A17
NFIB	CNIH3
CHD7	TPMT
PRDM16	RBM28
ITPK1	YTHDF1
CHL1	GGTLC1
NEK7	DTD1
CCDC177	SLC24A2
SORCS2	NPHP4
ALK	PARD3
CDC14A	ZFX
GPR125	BHLHE23
TGIF1	NFASC
ESRRG	ROCK2
GLI3	TSSC1
RFPL4B	SLIT3
CLVS1	GRM4
SRGAP3	SEPSECS
PLEKHA6	EDN3
KAZN	ZFAND3
TMEM220	CHN2
NAV2	LBH
ASCL1	SORCS3
DNAJC27	SORCS1
POU3F3	KIF20B
POU3F2	TNS3
ZNF438	VEGFA
KCNJ10	MSANTD1
FAM124A	XKR6
SDC2	PLK2
SOX13	AUTS2
NSG2	CHN2
PCDH18	BIN1
EDNRB	TRIB2
ZCCHC24	MAML3
KCNT2	FCN1
NOG	RBFOX3
PMEPA1	CPVL
COL16A1	CNTNAP2
2021-03-03	ZNF706
TTC7B	KLF7
MN1	GPR149
LURAP1L	MAP1LC3B2
CRYBA4	NOL4
FAT3	MAP4K4
PROX1	GALR1
LIPG	SPOCK1
COL27A1	SYT6
PDZRN3	BRINP1
BHLHE40	PTPRN2
RASSF2	AL117190.3
POU3F4	GRIP1
WNT5A	FGF3
RNF182	YPEL2
WNT7A	RBFOX3
SHB	CMPK2
MSI2	ST6GALNAC3
SPATA6	GLRX
OR10H1	PBX3
CTNND2	CDH13
PRDM16	DLC1
ZBTB16	YTHDC1
VAV2	IGSF9B
RXRA	UNC93A
VAC14	PHACTR3
NEDD9	GALNTL6
SGK223	SORBS2
ASCL1	FOCAD
SORCS2	CXCR4
TSNARE1	TPRA1
TMTC4	COL14A1
ZNF521	MAP3K13
SAFB2	PARD3
POLR3GL	AFF3
FBXW7	TMCC3
HS6ST1	CEP57L1
ACKR3	RAB6C
RGS3	FLJ45079
PMP22	LIPC
LMO1	CYCS
SORCS2	PSTPIP1
SMOX	ENOX1
PTN	TP53AIP1
TMEM108	CHST1
KCNC4	HRH4
HSPB2-C11orf52	NRCAM
MN1	EYA1
LRRN2	JDP2
VGLL3	PCNXL2
KLF3	IL20RB
FAM167A	SEZ6L
CDH4	KIRREL3
TEAD1	FHIT
NHLH1	DIEXF
CORO2B	AC087477.1
SETBP1	AC112693.2
CARD10	CSGALNACT1
GADD45G	CPXM2
SPSB4	ICOS
TULP1	PTGER3
NKX2-2	GPR26
ALK	OCA2
TTC28	GHITM
IGDCC3	DIRAS2
CHD7	RIMBP2
HS1BP3	LAMA3
CTIF	RP11-156P1.2
TMEM235	DHRSX
NRN1	CDK5RAP2
IGFBPL1	GPR37
BARHL2	TMEM260
KCNIP3	TRAPPC9
PTPRN2	PKIA
TCP10	BUD13
DLX3	TDRD3
STRA6	TNKS
PRDM8	NEDD4L
CDC25B	GLIS1
PAX2	C8orf34
NEUROD1	CDH12
CBLN1	CRADD
KIT	MYOD1
APLNR	RPH3AL
RHOU	GLIS1
RPRM	FAT3
	AC112693.2
	SPRED2
	KCNN2
	STX11
	KCNK2
	EXOC4
	WFS1
	CBR4
	FOXP1
	PAXIP1
	MFAP3
	INTS7
	TMCC1
	HS3ST3B1
	C20orf197
	SPOPL
	GTSCR1
	STK33
	TGFBR2
	SLITRK4
	AP003062.1
	TMEM66
	TENM4
	MGMT
	DPP10
	DOCK1
	CAMK1D
	ZC3H12C
	MLN
	ZC3H12A
	GPATCH2L
	FSTL4
	SGK223
	KCNMB2
	LMO4
	C9orf171
	C3orf58
	PPP1R12B
	PMFBP1
	GPR139
	SFSWAP
	MBOAT1
	PTPRM
	TMEM243
	AUTS2
	SH3RF1
	SPOCK1
	PLXNA4
	RBFOX3
	HAO1
	MYO3B
	SAMD12
	MYO5B
	GAP43
	UACA
	LRRTM4
	STAT4
	ALPK2
	TRIB2
	CAMK1D
	DPP10
	FBXL17
	AGAP1
	PNPLA1
	PIK3CG
	NRXN1
	OLFM1
	KHDRBS3
	CHCHD3
	ZNF618
	CHST1
	PID1
	RPL38
	COL27A1
	FXYD2
	MYO5B
	FAM124A
	AL117190.3
	ADCYAP1
	CRLF2
	KNCN
	EML6
	CITED2
	FOXP4
	SOX11
	LHX1
	IFT43
	TYW1
	C16orf97
	TNS3
	KCNK9
	HCN4
	GPR123
	CALM2
	ZNF608
	USH2A
	RFX8
	FARS2
	PTPRD
	SDK2
	KIRREL3
	NAV2
	BMPER
	RHOU
	MCTP2
	UNC5C
	CCDC182
	PIK3CG
	FIGN
	TMTC1
	DIP2C
	IVNS1ABP
	GRIK4
	CNGA3
	TSPAN18
	RCN1
	DDX10
	FRMD4B
	RASGEF1B
	SLC52A3
	CD109
	PCBD1
	PRR5
	OAT
	BLCAP
	ASPHD1
	TMTC2
	CLU
	VTCN1
	PAX2
	GLIS1
	SKOR2
	ABCA4
	AC092850.1
	SLC39A11
	NCOA1
	RPS6KA2
	UNC5B
	EHBP1
	CRYBA4
	HECW1
	WDR25
	EXOC4
	MYOM2
	MTRR
	CD226
	ZDHHC14
	KIAA1462
	ZC3H12C
	CAMK1D
	F3
	RNF165
	FABP6
	PCP4
	IL5RA
	CLVS1
	SALL3
	MCTP2
	PROKR2
	DPP10
	DRD2
	SALL3
	CNGA3
	ADCYAP1
	CTB-78H18.1
	POU3F3
	ALPK2
	GRIN2B
	DDX3Y
	CBFA2T3
	MFHAS1
	PBX3
	CPEB4
	NLGN4Y
	TSNARE1
	FZD1
	KCNN2
	CYP7B1
	RALGAPA2
	MELK
	CELF4
	UNC5B
	DLL1
	CELF4
	C4orf51
	STK17B
	MEX3C
	PPP2R2C
	PLXND1
	SSBP3
	AGAP1
	MEF2C
	SORBS1
	FBXL18
	PODXL
	ZNF536
	ZNF438
	AL009178.1
	FGF14
	NBPF1
	NAP1L4
	ZHX3
	PLK4
	RP11-156P1.2
	HIST1H2BI
	NKAIN2
	TPRA1
	USP24
	SLC9A8
	PIK3R3
	TPBG
	KCNH2
	HIST1H2BH
	SLC38A8
	NPTX2
	LGALSL
	KLHL29
	EPB41L4A-AS2
	TCF7
	ATP6V0D1
	ARFIP1
	FAM53B
	TSPAN11
	C6orf123
	PRKAG2
	GDF7
	APBA2
	TACC2
	DSCAML1
	HK2
	TLL1
	SEC24D
	CENPE
	FAM129B
	PPP1R1B
	PTPN18
	HDAC9
	MGEA5
	SPTBN5
	UROC1
	SPAG9
	SHF
	ODC1
	TIGD1
	RP11-685N3.1
	NUMA1
	SHANK2
	ATP9B
	PRDM11
	CNTLN
	RAMP3
	TRIM62
	PSTPIP1
	ULK3
	KRT77
	SOX9
	RACGAP1
	ZNF695
	NPAS3
	NDFIP2
	MYH9
	DNAJC1
	CNTN4
	NTM
	REEP3
	SH3RF1
	DYNC2LI1
	DCDC2C
	PFKM
	KIAA1549L
	FOXP1
	CCDC39
	INTU
	ATXN10
	ZNF217
	TMEM106C
	CPEB3
	DPP6
	RBFOX3
	SMIM11
	HIVEP3
	PFKFB3
	TOP1
	RPS6KC1
	DEPDC5
	PRICKLE2
	TMEM63C
	GRIK1
	CECR2
	ISOC2
	KCNN2
	CTD-2210P24.4
	S100A8
	GPR88
	FAT3
	ZDHHC13
	CHORDC1
	ADPGK
	CREG1
	ADORA1
	TRPM1
	CTNNBL1
	HSPB8
	HS3ST2
	BTBD9
	MAML2
	ALPL
	SERPINE3
	DIO1
	TGFA
	KATNAL2
	COQ6
	ANK1
	TMEM184C
	TBC1D22B
	TOPAZ1
	CRYBA4
	ID2
	ETS2
	EDEM1
	YWHAZ
	CCDC70
	UBXN11
	PSMA5
	EIF4EBP1
	SPAG9
	GSR
	FEZ1
	MTFR1
	MAL2
	PSD3
	MTPN
	WDR3
	CCDC15
	TARBP1
	C12orf45
	ILF2
	HDAC11
	KTI12
	ZNF92
	ZNF226
	SRGAP3
	TWIST2
	EXD2
	PIGH
	LINGO1
	ADC
	C4orf33
	FAM124A
	ZC2HC1C
	2021-03-05
	ZNF32
	CRIPT
	CPXM2
	EAF2
	AGPAT6
	MCPH1
	HN1L
	DCDC2
	ZNF195
	ZNF423
	SYNJ1
	CRTAM
	SRD5A3
	RINT1
	B3GAT1
	GUCY1B3
	ZNF91
	MAML2
	MRPS22
	SRP19
	CSMD2
	RGS7
	GPM6A
	FAM50B
	TAF13
	MYOM2
	C11orf45
	PRMT8
	BLM
	CACNA1C
	BICC1
	PEBP4
	HORMAD1
	UNC5D
	GALNT18
	HMGB1
	POU3F1
	NTNG1
	PRDM16
	TBC1D31
	BMP6
	UBASH3B
	KCNJ5
	DNAJC24
	STARD5
	FAM72D
	PLEKHA1
	ARAF
	PVRL1
	SPC24
	RERG
	NCALD
	ZC2HC1A
	DISP1
	AK2
	ADD2
	HMGN5
	AP000708.1
	GRIK4
	CACNA1C
	ABLIM2
	SLC24A3
	SCARB1
	IGLL1
	MED21
	ABCC12
	HJURP
	PHB
	CDK20
	FGF3
	IL20RB
	PARVB
	RAB7A
	ZNF703
	XPO6
	C15orf41
	FAM159A
	ODF1
	GNPDA1
	NSG2
	AJAP1
	ZNF431
	GDAP1
	CSMD2
	POLR3A
	KIAA1257
	CEP120
	RALA
	TOP1
	C11orf74
	BHLHE23
	PPP2R2B
	ZBBX
	KCNMA1
	AL450307.1
	PTS
	EML1
	CAMK2N1
	C2orf91
	BIN1
	LIN52
	NRG1
	SPOPL
	NRG1
	DCLK1
	PAK1
	CDH13
	CSNK1A1L
	SFTPD
	ENDOD1
	HSPA12A
	PBX1
	GRIK1
	ZCCHC12
	PRIMA1
	NSMCE2
	CD83
	ARHGEF3
	KIF18A
	AGBL1
	USP12
	AJAP1
	B3GALT1
	TUBB4A
	TMTC2
	ABHD12B
	FAM169B
	TMPRSS13
	TMEM242
	WDR5
	INPP5B
	KRT2
	ESRRB
	KCNMA1
	SLC9A9
	TTLL2
	ZEB2
	FXYD4
	NXPE3
	PDCD6IP
	MAP2K5
	NPAS3
	AC138647.1
	NUF2
	RAD18
	SRP14
	ASTN2
	GRIK4
	CHD6
	KCNMA1
	UTS2
	INSC
	LRGUK
	MPZ
	BUD13
	AC069368.3
	SARDH
	MGMT
	APBA1
	SYT13
	TRIB2
	CDH5
	FAM194B
	ESRRB
	PSD3
	ZMIZ1
	FGL1
	TRIM9
	ATP10A
	BOC
	ATP1A1
	FOXN3
	PITX3
	PRTFDC1
	NPR2
	SORCS1
	TLE3
	TCL1A
	RORA
	MC3R
	SDHC
	CDCA2
	ATP2B2
	AC187652.1
	SYT15
	SLC41A2
	AP3B1
	TEAD1
	SYN3
	TOX2
	FRMD4A
	CRYBA4
	DSCAM
	ROR2
	ANKRD35
	RIOK1
	KIF26B
	SHB
	UBE2QL1
	RP11-10J21.3
	CCR7
	NTM
	APLF
	PLCXD2
	TMEM135
	PHLDA3
	SALL3
	CHRNA7
	SORBS2
	PRMT8
	DOK6
	MEOX1
	KLHL2
	IRF2BPL
	HCN4
	NPHP4
	DAAM1
	PLCB1
	ZNF648
	ARHGAP29
	MGMT
	MN1
	SYN3
	SNX11
	AC092850.1
	HTRA1
	RORA
	CCSER2
	GABRG1
	GFRA1
	MGAT5B
	ZNF774
	KCNG4
	CTNND2
	XKR6
	LRRC7
	DIRAS2
	EFCAB4B
	FNDC3B
	PJA1
	BRINP2
	C5orf30
	TRIO
	MAFB
	C1orf21
	SDK1
	TYW1
	NIPAL3
	PDIA5
	NPHP4
	ACTR2
	GALNT2
	SH3GL3
	PSAT1
	MYOM2
	SNX19
	CTNNBL1
	AIPL1
	PIGZ
	PGM2
	TNS3
	RGS3
	POLD3
	VIT
	IRX1
	TTC8
	TNS3
	TET2
	AC019171.1
	MRPS23
	ASAH2B
	KIAA0087
	CTNNA1
	2021-09-09
	ST6GAL1
	MEX3C
	KCNMA1
	C9orf3
	ZNRF2
	SPR
	MAP3K7
	CACNA2D3
	SORCS1
	PTS
	SOX14
	EXOC4
	CPXM2
	DCDC1
	CACNA2D3
	GRID1
	SLC4A3
	CLSTN2
	SFMBT2
	PTGER3
	DCDC2C
	IL12B
	AC092850.1
	DDX10
	KCNMA1
	CNTNAP2
	RPL34
	FOXP1
	HERPUD2
	REG3G
	CHRNB4
	OSTF1
	AUTS2
	NOS1
	XYLT1
	HSPH1
	PTGER3
	2021-09-09
	SH2D4B
	SLC35B3
	CPA6
	GRM4
	LEMD3
	MYO3A
	WDR59
	GPR176
	CLN8
	NTM
	MALT1
	DPPA4
	APBA1
	DLG3
	TSNARE1
	IRX6
	SFTPD
	ZFHX4
	NALCN
	GRIP1
	APBB2
	FOXP4
	VCAN
	GPRC5C
	NTM
	DDX10
	LPPR1
	SIL1
	FAM53A
	KLHL29
	KIAA1244
	DLL4
	STEAP1
	KIAA1715
	WSCD1
	PDE4D
	KCNK3
	KCNK12
	ZSWIM2
	MEIS2
	NXPH3
	MYO5B
	WISP3
	SYNDIG1
	ZDHHC14
	MSR1
	TMEM161B
	CLINT1
	TCP10
	ICOS
	SRRM4
	ADCYAP1
	TMEM242
	NTF3
	RP11-830F9.6
	ZNF217
	MYT1L
	MYO3B
	CBR4
	MLN
	GRM4
	XRN2
	FARS2
	SH3RF3
	MAML3
	AFF1
	PLRG1
	ACSS3
	MAML3
	KIF5C
	TBC1D30
	HPCAL1
	SH3RF3
	MYT1
	TENM2
	MAML3
	OCM2
	ELAVL2
	ZNF32
	CHGB
	C7orf57
	CALY
	GAPVD1
	RBFOX2
	CDON
	FAM184A
	B3GALT1
	SYT16
	ASB13
	CACNA1E
	DNAJB9
	REEP1
	GRB10
	SLC4A10
	EPHA3
	CDH5
	FBXO17
	RGS3
	TMEM144
	SLC24A2
	CELF2
	ZBTB20
	DUSP19
	SPRY3
	BAI3
	DGKI
	SEC16B
	OGDH
	PPP2R2C
	VASH2
	MRM1
	NDUFAF7
	AMPH
	FAM211A
	DUS4L
	ANKRD44
	MYT1L
	FRMD4A
	BTF3
	HCN4
	FANCL
	PCLO
	TRIM71
	GPR27
	SSR2
	DDX46
	CADM1
	PPP1R16B
	ATP2B2
	TNS3
	TRPC3
	ID2
	MGAT5
	CPLX1
	PERP
	YTHDF3
	INSIG2
	CLINT1
	TMEM255B
	SLC1A1
	SLC25A4
	SPAG6
	CBFA2T3
	SYT13
	PRRT4
	PET112
	RPRD1A
	GRIP1
	TWISTNB
	TAPBPL
	GUCA1A
	ALG8
	CAMTA1
	CRY1
	PSAT1
	AL626787.1
	PDE4DIP
	IRX2
	SCG5
	DNAJC10
	ERVMER34-1
	DUSP26
	CDH12
	ANKRD28
	AP3B2
	ATP10B
	PPP1R16B
	ZSWIM6
	ACACA
	RGMB
	KANK4
	ATRNL1
	CDH11
	AOAH
	GREM2
	PLXNA4
	ZDHHC9
	YTHDF1
	COL6A3
	MSRA
	RGMB
	EFNA5
	FGD4
	VASH1
	EHD4
	THSD4
	SDK1
	PREX1
	CHN1
	KIAA1107
	WSCD1
	ID2
	NFKBIA
	EBF2
	LEMD3
	TBC1D1
	ETNK1
	PGRMC2
	ADAM7
	ULBP2
	ADRA2B
	ADAM22
	TYW1
	EVL
	SOX4
	CADM1
	SLC16A10
	RNF144A
	VTCN1
	CTTNBP2
	TRMT11
	MGMT
	CDS1
	CACNB4
	HIPK3
	FAM110A
	MYO16
	RAD23B
	MRPL37
	CDH11
	OPCML
	FCHO1
	SERP2
	DIP2C
	CHD8
	SIAH3
	RBM20
	BTBD8
	SLC30A5
	PTS
	GPR12
	ID2
	MAN1A1
	DLG2
	GTF2IRD2B
	PREX1
	AE000662.92
	NMNAT3
	TRAPPC9
	SMIM10
	RTN1
	NPY1R
	KIF26B
	KLHL1
	SHISA9
	CCNB1
	KDM4B
	CTNNBL1
	AEBP2
	CDH11
	MAP2K5
	PLEKHG4B
	DENND5B
	ART5
	ASTN2
	FRMD5
	HES1
	ZNF469
	CHST11
	CADM1
	YKT6
	ZNF35
	TTC21B
	FAM155A
	OPCML
	GPR39
	P2RY14
	SUMF1
	NCKAP5
	CDH4
	YTHDF3
	SMUG1
	CNTN5
	C12orf66
	RBM47
	THOC3
	MYOM2
	LRP8
	FGD4
	XRCC6BP1
	CPPED1
	ST6GAL2
	AATF
	MRPL46
	TAF4B
	TRIB2
	SBK1
	OPCML
	CLINT1
	WBSCR17
	SH3BGRL2
	GRXCR1
	C1orf146
	APCDD1L
	CTSO
	GRAMD1B
	DUSP2
	SLC6A15
	MRPL16
	TTC40
	GLUL
	MAP3K7
	ARHGAP21
	KIAA0087
	OXA1L
	PPP2R2B
	LINGO1
	KCNIP4
	WASF3
	MTMR6
	CETN3
	RIMS3
	ARID1B
	XRCC6BP1
	MAML3
	ASTN2
	ARHGEF33
	SNX10
	RALY
	LSAMP
	BAG3
	TNR
	MAP3K13
	ASB15
	GRIN1
	OLFM1
	MSRA
	USP29
	SULF2
	DSCAML1
	ENPP5
	MKI67
	AEN
	ARHGEF12
	ABRACL
	RAB2A
	TAF4B
	CDH5
	TMTC1
	SMAD2
	C11orf73
	RNASEL
	AGBL1
	CTNNA1
	LIMK2
	RCAN2
	C1orf174
	COL22A1
	LARP7
	MSI2
	DCTD
	KCNAB1
	THSD7A
	RIMS1
	ICOS
	OPCML
	AGBL4
	RTN1
	U2SURP
	SLCO5A1
	ADAM29
	RBM19
	KCTD7
	ANK3
	AADAT
	CACNA2D1
	KCNB2
	CNTN2
	ZNF860
	ANKS1B
	NOX5
	KHDC1
	MSI2
	TRIM44
	STEAP2
	FBXO2
	ESRRB
	SLC41A2
	PPP2R2B
	IRF2
	KCNMA1
	FAM110B
	ZIM2
	MAP1LC3B2
	WNT5B
	COL24A1
	CORIN
	ITGB1
	OPRL1
	PRKAG2
	CAMK1G
	PLCXD3
	SLIT3
	BICD1
	SKOR2
	GRID1
	CLUL1
	MAPKAP1
	GLCE
	MAN1A1
	PDCD6IP
	RP11-65D24.2
	RNF165
	KCNMB2
	CBFA2T3
	KIF5B
	ADAMTS9
	CCNH
	CELF2
	ANK2
	EML6
	LMO3
	LMO4
	RHOU
	EPHA8
	GNA14
	BTBD11
	SOX4
	SOX11
	ZKSCAN7
	PPP2R2B
	YWHAZ
	CEP170
	SFMBT2
	SHC3
	FAM114A1
	C12orf74
	TRAPPC9
	INHBA
	OPCML
	BTBD3
	GALNT14
	TYW1
	ALPK2
	CTD-2215E18.1
	PADI2
	ZIM2
	MACROD2
	GPR26
	RHOU
	MGMT
	ASTN1
	DCDC2C
	FARS2
	MRM1
	SLIT2
	L2HGDH
	ZNF532
	TRIM33
	URB2
	BUD13
	BCL11A
	DAAM1
	CITED2
	RORA
	SGK223
	NELL2
	C9orf92
	MKI67
	KCNMA1
	CCR6
	GPM6A
	TMEM132D
	CAPZA3
	GNAQ
	TRPM3
	FRMD1
	AC007204.1
	KIAA1549
	SLC6A7
	RASGEF1A
	AC008271.1
	CELF2
	FXYD4
	MRM1
	BCL11A
	LRRTM4
	ASNS
	MRM1
	SMAD2
	SSTR1
	MAPKAP1
	SRRM4
	TRIO
	GLS2
	RNF144A
	SYT2
	CDH4
	GRB14
	NRSN1
	CDH13
	WSCD2
	OTUD7A
	MAP3K1
	GALR1
	ABCC12
	PBX1
	SPOCK1
	PWWP2B
	BEND4
	NCAM1
	FGF13
	SRRM4
	EFNA5
	KCNMA1
	SRPRB
	EDAR
	SERTAD2
	CHN2
	SMG6
	ST7-OT4
	PTPRC
	MEF2C
	LINGO1
	ZNF618
	CWC22
	EDAR
	RAB2A
	ARID3B
	ZNF304
	AP5M1
	ATP10D
	ACCS
	BCOR
	CCDC102B
	ANKRD28
	EXOC6B
	EIF2AK1
	ADCY5
	MTUS1
	FBXL3
	KCNJ6
	RPS3A
	WDTC1
	UBAP1
	TMEM189
	FBXO34
	CCDC71L
	ATAD1
	SEC23B
	MLF1
	PEX5
	ZNF765
	PCDHAC2
	CLN8
	RYBP
	MYEF2
	ARHGEF7
	CD200
	EMC3
	RBM12B-AS1
	TAMM41
	FAM102B
	FHL1
	ERO1L
	IGSF21
	EPRS
	ZNF721
	C11orf57
	MAP2K4
	RPTOR
	WDR20
	ACVR2B
	HEATR1
	PQBP1
	PRRC2C
	RNF216
	SCML1
	RAD21
	SPATA19
	IP6K2
	SNX19
	SMC4
	UMPS
	BICD1
	ZNF546
	PPM1J
	ATMIN
	ACSL1
	TM2D1
	HMGB3
	KPNA5
	SUMF2
	ZNF835
	HK1
	NRROS
	SLC17A7
	DPP6
	MGMT
	MORN5
	PRKAB1
	ZNF771
	LPGAT1
	SLC22A15
	SMC5
	NOLC1
	CLVS1
	SMARCD2
	AUTS2
	FKBP8
	RAD21L1
	SPDYA
	SYNM
	C2orf42
	TENM2
	CPEB4
	FAM101A
	MRPS18A
	UTP3
	MED4
	CTNNB1
	CHST11
	ITPA
	PLD3
	PDGFA
	DPY19L2
	NR4A1
	TMEM38B
	NUP160
	TMEM9
	ZCWPW2
	FAM78B
	LAPTM4B
	FAN1
	PPP1R2
	CA8
	ZNF595
	THEM6
	EXOC7
	NOL11
	NSA2
	PAPD5
	SMCR8
	AKR1E2
	CCDC181
	VRK1
	ZNF627
	SPECC1
	ATP5O
	KIAA1279
	UGCG
	CSTF2T
	RAP1A
	ZSWIM1
	KIAA1549
	AGO1
	GLG1
	CDC27
	CAMK1G
	POLD3
	C1S
	HSD17B12
	PINX1
	ATP6V1G2
	ZNF473
	FNTB
	AP4E1
	ANKRD44
	ZDHHC16
	SDHC
	NDUFB4
	CCNJ
	CTTNBP2
	EIF3H
	COL24A1
	GPR26
	PEX26
	ZNF331
	ZMPSTE24
	ADNP2
	TRAF2
	CUL4B
	ZNF549
	ZNF624
	BCAT2
	LRRC4C
	NAV1
	HELB
	SRFBP1
	ZNF566
	PDCD6IP
	WDR45
	HECTD4
	RPS3
	GNG2
	MAPK6
	TMEM63C
	ZNF841
	YWHAE
	C11orf54
	ABCA7
	ZNF510
	CAPRIN2
	SLC10A3
	GRM7
	FRY
	HUWE1
	ALG13
	GM2A
	SLC15A4
	SYT3
	TPPP
	GFOD2
	FAM13B
	TOR1B
	RDH13
	SCN9A
	WDR5B
	PRRC1
	FAM151B
	RPIA
	RBM3
	UQCRC2
	C7orf57
	FZD4
	CSGALNACT2
	VGLL4
	ZFYVE20
	CC2D1B
	TPM3
	ZFR
	TOM1L1
	WWP1
	C4orf47
	ARMC2
	KIAA0895
	LRRC37B
	POLQ
	RORA
	MRPS31
	HARS2
	RAB11FIP4
	NEFH
	METTL20
	TRO
	AIMP1
	COA7
	MKL2
	CA8
	RALGPS1
	NDUFA5
	CYFIP1
	NSDHL
	DYM
	C7orf50
	RNPC3
	MYT1L
	TMEFF1
	DLST
	RAB18
	RP11-302B13.5
	SYT14
	ASNSD1
	RTN4RL1
	DNAH5
	BLCAP
	CCDC137
	ENO4
	HS6ST3
	TARDBP
	INTS1
	KBTBD4
	SLC36A4
	AHCY
	ZNF483
	RNF4
	FTCD
	BRF2
	CNIH1
	LPCAT4
	VAMP1
	RAB26
	MECP2
	LPHN1
	ISY1
	SNX12
	TFAM
	ACOT7
	LSM10
	RADIL
	KIAA0930
	MMP17
	ODF2L
	CTC-534A2.2
	CNOT6
	CDH23
	ZNF25
	RBM26
	PSMD12
	ZFP1
	PTX3
	TMEM216
	DCP1A
	OSTF1
	AKAP13
	PATL1
	TNPO3
	MOB1B
	COX15
	OSER1
	PISD
	ZDHHC20
	TRPC4
	WNT1
	CALB1
	CCDC105
	ADAL
	MAP3K1
	STK33
	CHD2
	ATP2B2
	BRPF1
	C7orf63
	ERV3-1
	RORA
	AP1S2
	EXOC6
	C12orf43
	TMEM179
	RAB3IP
	CYP11A1
	ZNF684
	RABL5
	OSBPL8
	CDH11
	FAM120C
	TNNI3K
	TMA7
	C14orf166
	CACNA2D2
	KIAA1522
	SHANK2
	RIPK1
	ENPP7
	PPFIBP2
	CACNA1S
	NAA35
	SLC45A4
	ACLY
	FAM204A
	FYTTD1
	EAPP
	COX16
	LAMB2
	AK3
	MAGI1
	BIN1
	RP5-1052I5.2
	CRKL
	IFI27L1
	SH2B1
	PMEPA1
	NDUFB11
	FBXO9
	EIF3M
	MAPKAPK2
	TMEM222
	CAPZA1
	TRAFD1
	C21orf59
	MTF2
	RORA
	SIRT4
	SULF2
	TSPYL1
	LSM3
	SNAPC1
	TNKS2
	ZNF622
	DNM1L
	RPAP2
	GUCY1A2
	ZNF764
	METAP1
	PLEKHA7
	AC003002.6
	TOR1AIP2
	MTMR9
	PDHB
	PPIH
	MSRA
	TMEM179
	ARHGEF17
	ATP6AP2
	IFT52
	GSTO2
	ZNF326
	ZSCAN2
	VAMP4
	SERINC5
	CCDC14
	MVK
	CSPP1
	UBA3
	IGBP1
	AL117190.2
	VBP1
	SAMM50
	DFNA5
	HSD17B14
	FBXO22
	SH3BP5
	SLC37A4
	CMIP
	TBC1D23
	IGSF3
	DNAJC13
	RPL30
	MAP2
	CPEB4
	SLC39A9
	TMEM35
	TMEM138
	ST6GALNAC5
	TCN2
	RPS6KA6
	PSMA3
	SLC16A14
	CNEP1R1
	ADK
	MDM4
	EIF2AK1
	MAK16
	ASPHD2
	TFB1M
	PPAPDC2
	FAM110B
	ZNF506
	ZNF830
	MSI2
	CCDC66
	IER3IP1
	AEN
	PNMAL1
	LMAN2
	GLTPD2
	NELL2
	KLHL20
	SEC62
	NUCB1
	YWHAH
	ERMAP
	TRMT13
	ARMC1
	PTGFRN
	SLC25A30
	DDI2
	FCRLB
	KIAA0391
	LRRTM3
	MRPL17
	STMN4
	XPO7
	CCDC54
	CHP1
	CDIPT
	LINC00632
	PLEKHF2
	SNX16
	TAF1
	IRF6
	ZFAND3
	PLCB4
	GPATCH2L
	HIAT1
	CDK14
	POP5
	RAF1
	TMEM126B
	AKIRIN1
	SOS2
	TMEM9B
	MED14
	MBNL1
	PTDSS1
	DDHD1
	LPO
	APC
	CCDC41
	AZI1
	SPSB1
	NRIP3
	ZNF230
	DYNLRB1
	OTUB2
	TTC17
	PTPN21
	MTA2
	PPARGC1A
	AACS
	ERI3
	TMEM14C
	CARD8
	C11orf65
	RLIM
	MANBAL
	RPL22L1
	TOE1
	CLOCK
	KIF14
	TMEM2
	RGL4
	TROAP
	RSL24D1
	CNIH3
	GIGYF2
	GTF2E2
	PURB
	KCNQ1
	FRS2
	XYLT1
	CBL
	QDPR
	FAM120A
[truncated: 7,203 more rows]
