# Supplementary material for: Single-cell epigenomics and spatiotemporal transcriptomics reveal human cerebellar development
Source: Nat Commun. 2023 Nov 22;14:7613. doi: 10.1038/s41467-023-43568-6 (PMC10665552; doi:10.1038/s41467-023-43568-6)
Supplement: Supplementary file 12 — Supplementary Data 9 [file 41467_2023_43568_MOESM12_ESM.xlsx]

## Sheet: Supplementary Data 9
Sheet 9: Target genes of PTF1A and RORB
regulon	target		regulon	target
PTF1A	SHANK2		RORB	SERPINA11
PTF1A	PTPRE		RORB	MFAP5
PTF1A	SLC1A1		RORB	RASGEF1A
PTF1A	HTRA1		RORB	EPHA5
PTF1A	ARRB1		RORB	SYBU
PTF1A	MFSD9		RORB	LRRC3B
PTF1A	INSYN2B		RORB	PNMA8B
PTF1A	DAB1		RORB	ARRDC2
PTF1A	ADARB1		RORB	MYT1L
PTF1A	B3GAT2		RORB	NPAS4
PTF1A	TMTC1		RORB	LOC284898
PTF1A	SGIP1		RORB	UPK2
PTF1A	ANO1		RORB	SLC1A6
PTF1A	TSPAN2		RORB	TP53AIP1
PTF1A	GRM7		RORB	GPR149
PTF1A	DYRK3		RORB	CELF6
PTF1A	RUSC2		RORB	CYP4X1
PTF1A	CTTNBP2		RORB	PCOLCE2
PTF1A	SYBU		RORB	PIGM
PTF1A	LMO1		RORB	PPP1R16B
PTF1A	SERPINI1		RORB	SSTR1
PTF1A	IQUB		RORB	GFRA1
PTF1A	KCNA6		RORB	C17orf107
PTF1A	PNMA8B		RORB	RORA
PTF1A	SEZ6		RORB	C22orf34
PTF1A	SDC1		RORB	CD37
PTF1A	EPHA8		RORB	GNPDA1
PTF1A	RTN1		RORB	RAPGEF5
PTF1A	EPHA5		RORB	ABHD12B
PTF1A	LY6H		RORB	CYTH1
PTF1A	CA8		RORB	FAM78B
PTF1A	ZNF423		RORB	FGD4
PTF1A	MAGEL2		RORB	SHH
PTF1A	HS3ST2		RORB	MRPS24
PTF1A	FOXP1		RORB	SYT16
PTF1A	C22orf34		RORB	ABRACL
PTF1A	SLC32A1		RORB	IFT81
PTF1A	GPR39		RORB	BRINP1
PTF1A	ADCY1		RORB	SLC6A17
PTF1A	ANK2		RORB	TFAP2A
PTF1A	NPM2		RORB	EPHA4
PTF1A	NSG1		RORB	TSGA10
PTF1A	DHRS3		RORB	DPP10
PTF1A	TAPBPL		RORB	HPCAL4
PTF1A	PITRM1		RORB	DLGAP3
PTF1A	PIGM		RORB	LTBP4
PTF1A	TFAP2A		RORB	STK32A
PTF1A	SHH		RORB	CAMK2A
PTF1A	SPOCK3		RORB	NEK2
PTF1A	INA		RORB	VSIG10L
PTF1A	VAV3		RORB	SLA
PTF1A	S100A8		RORB	ZNF385A
PTF1A	CHN1		RORB	PPP2R2B
PTF1A	PDE1B		RORB	EPHA10
PTF1A	F11R		RORB	AOAH
PTF1A	ESRP1		RORB	SF3B6
PTF1A	SYT2		RORB	BRINP2
PTF1A	TSGA10		RORB	ZFHX4
PTF1A	PCOLCE2		RORB	THY1
PTF1A	PRMT8		RORB	FOXP1
PTF1A	RBMS1		RORB	RIF1
PTF1A	RASGEF1B		RORB	B3GAT2
PTF1A	GLS2		RORB	BCAT1
PTF1A	SDC3		RORB	HRH2
PTF1A	PCP4L1		RORB	STEAP2
PTF1A	SHISA9		RORB	STX18
PTF1A	DPP10		RORB	ZBTB38
PTF1A	GRIN1		RORB	KCNQ3
PTF1A	FGF3		RORB	VOPP1
PTF1A	PID1		RORB	GLS2
PTF1A	PDE1C		RORB	CALML3
PTF1A	GABBR2		RORB	LENG9
PTF1A	KCNB1		RORB	GAST
PTF1A	FLRT2		RORB	IGFBP3
PTF1A	PDE4B		RORB	ESRRB
PTF1A	HMGCLL1		RORB	SKOR2
PTF1A	LTBP4		RORB	OTUD3
PTF1A	LPL		RORB	NUP93
PTF1A	CDH18		RORB	RBMS1
PTF1A	SYT16		RORB	CTTNBP2
PTF1A	SLC12A5		RORB	PDE4D
PTF1A	PLXNA4		RORB	C16orf97
PTF1A	SCRT2		RORB	PCP4L1
PTF1A	SIAH3		RORB	UTY
PTF1A	KCNN2		RORB	SYN3
PTF1A	KCNQ3		RORB	GABRB2
PTF1A	CDH12		RORB	ANO1
PTF1A	RAPGEF5		RORB	LY6H
PTF1A	SF3B6		RORB	INA
PTF1A	SLC6A7		RORB	KLHL1
PTF1A	PDE4A		RORB	LRRC7
PTF1A	HCN4		RORB	SGIP1
PTF1A	SYN3		RORB	ECEL1
PTF1A	NUP93		RORB	HMGCLL1
PTF1A	ABRACL		RORB	ANK1
PTF1A	GABRB2		RORB	ASCL2
PTF1A	OTUD3		RORB	DNAH6
PTF1A	CD37		RORB	CLLU1OS
PTF1A	ARMS2		RORB	FLRT2
PTF1A	CHN2		RORB	GRIN1
PTF1A	RASGEF1A		RORB	TMEM182
PTF1A	KCNIP1		RORB	KCNB1
PTF1A	ANO7		RORB	CDS1
PTF1A	FRAT1		RORB	LRGUK
PTF1A	CHRNE		RORB	IQUB
PTF1A	GAST		RORB	KCNK15
PTF1A	SLC45A4		RORB	CNTNAP4
PTF1A	RHEBL1		RORB	ANO7
PTF1A	PTPN5		RORB	R3HDM1
PTF1A	LRRC7		RORB	FBN1
PTF1A	RFX8		RORB	ARFGEF3
PTF1A	CAMK2A		RORB	FOXP2
PTF1A	FGD4		RORB	KCNA6
PTF1A	PDE4DIP		RORB	CALB1
PTF1A	SLA		RORB	PDE4A
PTF1A	SNRPN		RORB	GALR1
PTF1A	COMTD1		RORB	CHN1
PTF1A	DIRAS2		RORB	LMO1
PTF1A	KCNMA1		RORB	SLC12A5
PTF1A	FAM78B		RORB	OPCML
PTF1A	CNNM1		RORB	SLC45A4
PTF1A	THY1		RORB	F11R
PTF1A	CFAP73		RORB	NELL1
PTF1A	GRB14		RORB	REEP1
PTF1A	ZNF385A		RORB	COL24A1
PTF1A	BRINP2		RORB	NTM
PTF1A	SLC30A10		RORB	PIK3CG
PTF1A	TMSB4Y		RORB	MYO3B
PTF1A	GFRA1		RORB	DYRK3
PTF1A	SEMA3F		RORB	PDE4DIP
PTF1A	PSD3		RORB	LMO7DN
PTF1A	CPAMD8		RORB	GABRG1
PTF1A	PHACTR3		RORB	GRB14
PTF1A	FGF9		RORB	LPL
PTF1A	GPR26		RORB	LSM11
PTF1A	SLC23A2		RORB	HCN3
PTF1A	GPR139		RORB	CAPN14
PTF1A	TP53AIP1		RORB	UCHL1
PTF1A	REEP1		RORB	C2orf15
PTF1A	BUB1B-PAK6		RORB	DDX3Y
PTF1A	GALNTL6		RORB	ADNP2
PTF1A	ADNP2		RORB	SEMA3F
PTF1A	RIF1		RORB	CHN2
PTF1A	ARG2		RORB	DES
PTF1A	NPAS4		RORB	NRG1
PTF1A	DES		RORB	SCN2A
PTF1A	CCDC184		RORB	MUC12
PTF1A	PCP4		RORB	DLG2
PTF1A	GABRG1		RORB	GAD2
PTF1A	C2orf15		RORB	MAL2
PTF1A	CALML3		RORB	RASGEF1B
PTF1A	CNTNAP5		RORB	ELMOD1
PTF1A	EPHA3		RORB	NPM2
PTF1A	NELL1		RORB	PDE4B
PTF1A	C10orf82		RORB	JAKMIP2
PTF1A	BRINP1		RORB	ITPR1
PTF1A	KCNK2		RORB	DHRS3
PTF1A	ITPR1		RORB	JAK3
PTF1A	KCNK10		RORB	CFAP73
PTF1A	AOPEP		RORB	COMTD1
PTF1A	RORA		RORB	VAV3
PTF1A	KCTD16		RORB	SLC32A1
PTF1A	EPHA4		RORB	RCAN2
PTF1A	TBC1D1		RORB	NLGN4Y
PTF1A	PRRT4		RORB	KCNK10
PTF1A	FAM117A		RORB	FGF3
PTF1A	MAP3K9		RORB	ARMS2
PTF1A	GAD1		RORB	COL4A2
PTF1A	HRH2		RORB	ARHGEF3
PTF1A	NRG1		RORB	MAGEL2
PTF1A	OR7A17		RORB	TP53RK
PTF1A	LRRC3B		RORB	ADCY1
PTF1A	ARHGEF3		RORB	PTGER3
PTF1A	FAM174B		RORB	MAP3K9
PTF1A	NLGN4Y		RORB	RHOV
PTF1A	GAD2		RORB	ARHGEF12
PTF1A	NTM		RORB	SYT2
PTF1A	RORB		RORB	CNTNAP5
PTF1A	WNT7A		RORB	OR7A17
PTF1A	COL24A1		RORB	HAS2
PTF1A	KCNIP4		RORB	G6PC2
PTF1A	UCHL1		RORB	ZNF423
PTF1A	IGFBP3		RORB	TMTC1
PTF1A	ELMOD1		RORB	SLC23A2
PTF1A	MYT1L		RORB	LYPD1
PTF1A	SKOR2		RORB	CPXM2
PTF1A	MAL2		RORB	FAM174B
PTF1A	LENG9		RORB	RBFOX2
PTF1A	STX18		RORB	PTPN5
PTF1A	FBN1		RORB	NRXN1
PTF1A	BCAT1		RORB	GPR26
PTF1A	DLGAP3		RORB	CDH4
PTF1A	PPP2R2B		RORB	CLUL1
PTF1A	CYTH1		RORB	KCNMA1
PTF1A	FAM49A		RORB	KCNK2
PTF1A	FAM228B		RORB	CCDC184
PTF1A	PADI2		RORB	MFSD9
PTF1A	SHISA6		RORB	GRM7
PTF1A	C17orf107		RORB	TRAK1
PTF1A	ARFGEF3		RORB	GRIP1
PTF1A	HPCAL4		RORB	ADARB1
PTF1A	SRRM3		RORB	ENPP5
PTF1A	ECEL1		RORB	PHACTR3
PTF1A	DLGAP4		RORB	RAD54B
PTF1A	GALR1		RORB	AOPEP
PTF1A	GNPDA1		RORB	SLC6A7
PTF1A	SERPINA11		RORB	RFX8
PTF1A	BNIP5		RORB	TRPM3
PTF1A	CLUL1		RORB	NSG2
PTF1A	CACNB4		RORB	NOL4
PTF1A	TMEM182		RORB	RABGAP1L
PTF1A	GRIA1		RORB	PTPRE
PTF1A	STEAP2		RORB	ADORA1
PTF1A	LOC284898		RORB	GRIA1
PTF1A	KIAA1107		RORB	CA8
PTF1A	RNASEL		RORB	SLC30A10
PTF1A	CPXM2		RORB	HS3ST2
PTF1A	RCAN2		RORB	DAB1
PTF1A	RBFOX2		RORB	GPR139
PTF1A	PTGER3		RORB	RND3
PTF1A	RABGAP1L		RORB	KCTD16
PTF1A	VSIG10L		RORB	GALNTL6
PTF1A	GPR12		RORB	C10orf82
PTF1A	ANK1		RORB	SDC3
PTF1A	CDH4		RORB	KCNIP4
PTF1A	EPHA10		RORB	CACNB4
PTF1A	ESRRB		RORB	CDH12
PTF1A	GLRA3		RORB	CHRNE
PTF1A	JAK3		RORB	RTN1
PTF1A	NEK10		RORB	RUSC2
PTF1A	WEE2		RORB	CHST15
PTF1A	CYP4X1		RORB	PID1
PTF1A	NSG2		RORB	CALY
PTF1A	RHOV		RORB	SIAH3
PTF1A	OPCML		RORB	ARG2
PTF1A	UPK2		RORB	PRMT8
PTF1A	CACNG2		RORB	NRXN3
PTF1A	TRAK1		RORB	CNNM1
PTF1A	COL4A2		RORB	SEZ6
PTF1A	JAKMIP2		RORB	SDC1
PTF1A	DDX3Y		RORB	PLXNA4
PTF1A	CRTAM		RORB	RNASEL
PTF1A	KLHL1		RORB	TAPBPL
PTF1A	CELF6		RORB	TSPAN2
PTF1A	CDS1		RORB	CRTAM
PTF1A	COL4A1		RORB	GPR39
PTF1A	SHISA2		RORB	SPOCK3
PTF1A	NEK2		RORB	DIRAS2
PTF1A	CNTNAP4		RORB	PSD3
PTF1A	CALY		RORB	GAD1
PTF1A	SORBS2		RORB	NSG1
PTF1A	CHST15		RORB	PDE1C
PTF1A	KCNK15		RORB	DLGAP4
PTF1A	AOAH		RORB	CPAMD8
PTF1A	FOXP2		RORB	STMN2
PTF1A	HAS2		RORB	RHEBL1
PTF1A	ADORA1		RORB	NRP2
PTF1A	PDCD10		RORB	EPHA8
PTF1A	FOXP4		RORB	TBC1D1
PTF1A	VOPP1		RORB	SHANK2
PTF1A	LYPD1		RORB	SNRPN
PTF1A	RND3		RORB	NDNF
PTF1A	MUC12		RORB	BNIP5
PTF1A	CECR2		RORB	FAM117A
PTF1A	LRGUK		RORB	RORB
PTF1A	SLC1A6		RORB	FAM49A
PTF1A	R3HDM1		RORB	CECR2
PTF1A	ABCC12		RORB	SORBS2
PTF1A	ZBTB38		RORB	FGF9
PTF1A	UTY		RORB	PCP4
PTF1A	IFT81		RORB	KIAA1107
PTF1A	LHX5		RORB	ABCC12
PTF1A	NRXN1		RORB	SMIM18
PTF1A	NRXN3		RORB	GPR21
PTF1A	MFAP5		RORB	FBXO41
PTF1A	C11orf87		RORB	EPHA3
PTF1A	PDE4D		RORB	CDH18
PTF1A	SLC6A17		RORB	C11orf87
PTF1A	TP53RK		RORB	ESRP1
PTF1A	MRPS24		RORB	WEE2
PTF1A	ENPP5		RORB	SLC1A1
PTF1A	GPR149		RORB	PITRM1
PTF1A	GRIP1		RORB	ADCY3
PTF1A	NDNF		RORB	BUB1B-PAK6
PTF1A	CAPN14		RORB	PADI2
PTF1A	LSM11		RORB	GPR12
PTF1A	TAAR8
PTF1A	PPP1R16B
PTF1A	ASCL2
PTF1A	FBXO41
PTF1A	DNAH6
PTF1A	CALB1
PTF1A	TRPM3
PTF1A	RAD54B
PTF1A	ADCY3
PTF1A	STK32A
