# Supplementary material for: Single-cell epigenomics and spatiotemporal transcriptomics reveal human cerebellar development
Source: Nat Commun. 2023 Nov 22;14:7613. doi: 10.1038/s41467-023-43568-6 (PMC10665552; doi:10.1038/s41467-023-43568-6)
Supplement: Supplementary file 13 — Supplementary Data 10 [file 41467_2023_43568_MOESM13_ESM.xlsx]

## Sheet: Supplementary Data 10
Sheet 10: Opening sites of the granule cell lineage
opening site
ST8SIA2
PSMC4
MRPS27
AF196779.12
BOD1
ASMTL
SRRT
MBOAT7
CROT
RELN
ZNF689
CORO1A
ZNF438
SMARCA1
ERI1
USP49
C6orf226
DAPK1
KIAA1429
CUL2
RP11-65D24.2
C10orf76
CDC42EP4
QKI
COX5B
USP25
BMP2
SMCR8
RPL37
PREX2
FRMPD2
PAXIP1
SAP18
XKR6
TWF1
CRMP1
NFYC
ACTN4
CLVS2
RAI14
CAPRIN2
ZNF302
PPOX
CTR9
LRR1
PRMT3
ZNF260
PIGA
PIGU
MYL12A
DTNB
MAN1A2
ZNF273
APBB1
AC008267.1
PURB
DTNB
MAGI1
PDIA3
METTL9
CHRM3
PRICKLE1
ARAP1
RAP1A
KIAA0247
PIAS3
WNT5A
OR2B2
NARS2
TMSB15A
UHRF1BP1L
ZNF430
TMEM161B
NEK6
GPRC5B
C3orf58
LGMN
TXLNG
ZDBF2
CRLF1
ATP6AP1
AMER1
COL25A1
NOP14
TMEM138
ARMC2
DOC2A
VKORC1L1
MAGIX
ARL13B
FAM159A
NIPSNAP1
RAB2A
MKL2
RUFY2
GTF2F1
TM9SF2
CYTH1
ZNF431
SOX6
KIF6
ARRDC3
STOX2
FAM185A
ATOH7
ZNF721
ZNF226
ZNF486
FBXL4
TMEM161B
GTF3C5
ARHGAP12
PFKM
MMACHC
CDKL5
ZNRF3
PDRG1
ZNF506
SPATA31A7
MPPED2
KLF5
MC2R
ADD1
RRAS2
NABP1
POLR3G
PATL1
BEX1
SOX13
XPO4
ZNF331
CSTF1
AGAP1
DARS2
LSM3
CACNA2D1
DDX26B
POLD3
POLR2K
ZDHHC16
NEK3
HMG20A
ELOVL5
MRPL2
NUPL2
SLC4A4
NCOA3
MPHOSPH10
ZNF287
PCCB
CHMP4B
NELFA
CEP112
DPYSL2
CBX5
MINK1
PIGW
MICAL3
C19orf44
ZNF286A
KNCN
C12orf79
SLC38A2
DCAF4
METTL16
BTBD3
C19orf52
ZNF195
BBS10
TCN2
WNT5B
OAT
RRAGD
RPL26L1
FOXA3
MIIP
ALDH3A2
SAE1
PPIL2
GABARAPL2
ATP6V0A1
CALY
SLTM
NEFM
FAM208A
HIST1H4H
SNX32
SIT1
GGCT
SPCS1
SCAND3
HYLS1
SKIV2L
RPA2
ADAMTS10
DGKQ
HIC1
SPSB1
SHISA4
ARPP21
PMEPA1
GCSH
ABCE1
MIS18A
SS18L2
CADM4
STX12
CTSD
AP000350.4
ZDHHC7
SC5D
CNTN1
ORAI2
NIP7
CCDC94
HEXDC
FEM1A
SEZ6L
ETV4
POP7
PCGF3
NOLC1
C11orf84
AKR1A1
USP11
NOVA1
NT5C2
PCDH8
FGD2
CPNE3
NUAK2
PRKCA
ZHX3
ERMAP
SIRT4
TEN1
ZBED4
ARID1B
ZBTB8B
ZNF506
RPL18A
ARMC6
SLC44A2
TBC1D14
TMEM126B
AP003733.1
ARHGEF9
TMEM66
TMEM196
FUT6
PPP1R13B
LAMB2
TADA1
ADAMTS17
TYW1
RP11-977G19.10
DPF2
PIM2
ZNF253
NDUFV3
RABEPK
ANO1
ZNF557
CSNK1G3
FAM231A
TMEM161B
AGTPBP1
GRIN1
TNS3
CAPNS1
LETMD1
HMGN2
C17orf51
CHFR
TRIM27
TAOK1
HADHB
TMEM222
RPS9
BTRC
YWHAB
MTCH1
PTGR1
ATF5
ZNF568
RBM12
ENPP7
TRIM7
IMPAD1
ATP6AP2
FAM98C
SEZ6L
ZNF737
ABCC10
EIF4E3
ZNRF1
PAN2
AK2
MRPS15
NCAPG2
CRB1
ZFAND6
CECR2
RPAIN
SAFB
UQCR11
CXCL16
ZNF174
LIFR
PEX11G
DZIP3
ZNF570
ARNT2
SH2B1
GEMIN8
POGZ
UBFD1
HAS1
MAP3K13
RPS26
VPS72
CHRNA4
CLDN12
RBMX
ZNF681
DTNB
ZMIZ1
TMEM11
2021-03-05
FAM127B
TANGO6
MACF1
TSEN2
DAP3
TRH
POP4
SORCS2
KMT2E
CELA3A
ETFB
ACSF3
WIPF2
DTYMK
DNAJA2
GSC2
PRR5
AP1S2
PCDHGC3
SETDB1
GTF2IRD1
KIF22
PTCD2
ATR
ANK1
ESRRG
NFIC
UQCRC2
ACTR1A
ABHD5
RPS24
CEP85
COX5A
TCP11L2
BTBD10
PSMA3
NCOA6
FCHO1
TRIM52
CEP19
CUEDC2
MCM10
TRAPPC4
CPSF3
GRIN1
TMEM242
ERP29
ZNF32
MRPL54
PPTC7
CCDC157
BMP7
SLC1A4
MCOLN1
DHX35
CHFR
TBC1D25
ARSA
EPN1
TMEM184A
FAM69A
ZNF511
CSNK2A1
NDUFS6
AL035681.1
C6orf222
WWP1
FAM149B1
PIGG
TNRC6A
DNAJC5
CBLN2
NANP
CCNT1
PHACTR3
RPS6
PSPC1
ATP5F1
NCOA7
EEF1A2
ZMIZ2
TMED2
PDE10A
EPHB2
GRIK3
KCNA6
CSF3R
AC002310.13
FBXL22
RABGEF1
DBNL
DNAJB6
KIAA0513
RAB33A
CTD-2278I10.6
RTN3
MTSS1
TM2D1
ETV3
RP11-51F16.8
SMAD5
PPFIA1
PDHB
BDNF
NUCB2
TMEM241
CNTNAP2
RBBP6
GNL2
ELAVL1
DUSP18
ISY1-RAB43
EIF4G3
ZNF710
FBXO7
TMED4
TAPT1
PPP4C
FAF2
AACS
WDR82
TET1
ISY1
PRTFDC1
CACNG2
SPATA6
POR
GMCL1
SYF2
FOXJ3
CD8A
UBE2V2
BEST1
EIF3B
BAI3
RAD9B
TMEM43
TRIM39
GFOD2
SMCHD1
CACNA1C
NAPG
NEFM
TFCP2
ARHGEF11
SMU1
STX5
TSPAN3
YTHDF1
CASK
NCOA5
IER5L
APITD1-CORT
PQBP1
TSNARE1
HSPA9
SEMA4F
CADM1
TSPAN9
RGMA
BCS1L
ARHGEF1
TENM1
DACH1
PIGL
ZNF384
CCNE1
ATE1
MRP63
TECRL
GLTSCR2
MPP2
ZNF699
SYAP1
SIPA1L3
THUMPD1
NR6A1
EPHX3
KPNA1
ALG13
GSPT1
NR1H3
AKIP1
RNF19B
PCCA
CHAMP1
NME2
NOX5
APBB2
ZNRF4
DGKE
PSMD13
ZNF667
ZMYND11
CCDC97
DLL3
FBXW7
PURA
RP11-363G10.2
LARP4B
ADCY6
CGN
MSTO1
KCNA2
RPN2
LRSAM1
C12orf66
NRG1
FOSB
NBPF10
NTM
NUP133
CDC6
AP3B2
ARSB
ATP5SL
WDR3
SNURF
ZNF790
DENND6B
COQ4
CPAMD8
GFI1B
FAIM2
DHRSX
NSUN4
DCLK1
SAMD15
ATP1B2
RBM42
MEGF8
ZNF724P
PPRC1
SESN2
MYO1G
TSPAN7
SPTAN1
SH3BGRL2
NTM
FAM50A
ZBTB4
AC104534.3
ABLIM1
KIF1C
VAV2
CHODL
PPP6C
CGRRF1
BMS1
AP000350.10
ZSCAN20
SBNO1
NIPAL3
LRIG2
UIMC1
SPATA2
WDR18
PHACTR3
TYK2
MRPS12
ZFP28
ATG4A
CDK12
YTHDC2
PRKAR2B
AKAP6
NCS1
CLYBL
FAM219B
PRKCB
PLAUR
ZMYM3
ZCCHC13
PRPF38A
IGSF22
MRPL4
ECSIT
CAPN7
FNTB
AP2B1
LRFN3
FTO
TRPC4AP
MSTO1
RBM25
LSM14A
TECPR2
C18orf42
MRPS26
SH2B1
ZNF766
GARNL3
ZBED3
PLD5
RPS10-NUDT3
KIRREL3
EGLN1
FLYWCH1
ZSCAN18
AC093323.1
PRPF40B
ABT1
CC2D2A
QPCTL
PES1
NTRK2
SNX15
BTRC
FRA10AC1
HAUS3
MSRA
PTPRA
C9orf24
UNC13C
TANC1
ANKRD13A
SETD4
WDR76
DFNA5
P4HA1
SLC5A3
GDI2
ZNF747
SLC45A3
DHDDS
ARHGAP32
RPS29
PWP2
SMARCA2
GM2A
CCNH
RFXANK
AP1G1
TFDP1
SERP2
TANC2
KCNMA1
RGS7BP
C6orf123
C16orf80
CAB39
SFXN3
TBC1D10B
TCEAL7
UBE3C
SEC61A1
TMEM183A
TTYH1
ZFYVE1
ARL14EP
HCN3
PSMA5
AVL9
MRFAP1
PARD6B
SOX9
LMLN
ATXN7L3B
ZNF398
DGKI
CLPTM1
MLLT1
TBCE
ZNF652
TPD52L2
MYBL1
CCDC130
ZNF783
RBM10
PVRL2
GTPBP8
CENPP
TPM3
ANKRD36
ABCC5
RSL1D1
MED15
C12orf45
SPAG4
SPRYD7
C11orf96
ACTR3B
VDAC1
CYTH3
MGRN1
ADNP
RPN2
DHX40
ZNF471
PODXL2
MTIF3
SECISBP2L
CSRNP2
CCDC163P
CDC37
SLC31A1
SART1
BTAF1
PHKB
RSPH3
ZIK1
PEMT
VPS51
C17orf105
ZNF552
IARS
ZNF793
ZYG11B
EIF3D
MED26
ZNF790
CPEB3
C12orf10
SLC2A1
CCDC124
CLK4
TRIM36
CADM3
PSMC3
ZFYVE20
CHD3
PRKCZ
LCMT1
C19orf48
ZFP14
SMIM15
ZNF609
PMM2
VAPB
C9orf43
KIAA0020
CRYZL1
HNRNPM
RIBC1
UTP6
SRSF1
IREB2
ERC2
DNMT1
CHMP7
ABI1
GATAD2B
TAOK2
KLHL11
ZKSCAN2
ELMOD2
SLC26A2
CTC-260F20.3
ZNF500
PTPRH
ARRB1
ZFP64
EIF2B2
RPL27
TMEM175
NEK7
FAM229B
LSM4
ATP6V1B2
MAPRE1
AL137026.1
ANO4
METAP1D
MDM1
RPS6KB1
DCLK2
XPO7
C11orf65
MAOA
KAT6A
RHOG
DNAJC28
ZNF254
LRIF1
C21orf59
ZNF184
PYCR2
ASXL2
SNAPC3
CHD8
TMEM108
PPM1H
FOXK1
POMK
FGF5
EXOSC5
PLD3
INTS8
ZNF787
SMARCC1
EXOC1
GTF3C2
KCNQ1
PEX2
AIMP2
RALGPS2
EIF3F
ABCA5
BRPF1
SPDYE1
AIG1
P2RX3
PHYHIPL
ZNF225
PRTFDC1
SMAP2
SNX12
MRPL1
CCNL1
ZNF85
TMCC1
CTU1
ARAP3
VBP1
NDUFB3
CARD8
SHB
BRIX1
ARL6IP1
GMPR2
POLR3D
TMEM9
C5orf47
SRPRB
SLC22A15
MAPK14
EDRF1
UTP15
ARFIP1
GDPGP1
TRMT44
HIST1H4C
PNPLA6
GUSB
SH3RF1
TMTC3
ATP10D
TUBB2B
CPN2
ARHGAP28
SENP2
RPL14
SLC8A3
ZNF720
MAU2
DTX4
NLGN3
NTM
PDE4D
HKR1
TBC1D12
SKIV2L2
AP000708.1
PAQR3
NDUFB6
ZFR
EHD3
CXorf40A
HNRNPD
ASB8
TACC1
FAM72D
SLC25A24
CLCN3
PRKCG
ZNF14
PDCL3
TUB
LRRC23
DNAAF3
BTBD9
HORMAD1
TPX2
NEMF
PSMG3
RANBP3
ZNF749
INO80
RB1CC1
ZNF738
RC3H2
HIP1
HDAC6
FLRT3
ZNF91
LNX1
MED13
C6orf136
GMEB2
TRAPPC12
RNMT
GRHL1
SEMA6C
FAM53C
ADAL
SPAG6
UQCRFS1
SCML1
ATF7IP
AKAP10
C6orf100
STX2
TAF1
ZNF527
CHMP1B
ZNF843
DEGS2
ZMPSTE24
GRAMD1A
ALG6
FAM73B
AC074212.3
CDC27
SNX11
SGSM2
NR3C2
ARL17B
ST18
PLAGL2
NCLN
NFIA
IER3
KIRREL3
LZTR1
POLR2G
ZNF709
DSCAM
WDR34
WNT5B
ABCA3
BCL2L2-PABPN1
MSH2
PER3
BTBD3
GIPC1
SLC25A17
TMEM66
RPL23
SOD1
SDF2
COQ7
CDC45
AURKAIP1
GFRA1
LSG1
PITPNA
CHFR
RBM34
TAF5
FAM84B
CDCA4
SCAI
SH2B3
PFAS
ZMAT4
SEC14L1
PDCD6
SMARCA4
CDKN3
PMF1
FLAD1
NDEL1
SERTAD1
RRAGC
CHIC1
SPATC1L
PHB
MAGT1
WBSCR22
UBQLN2
TBCD
NCEH1
SSPN
EGR3
ZNF791
ZNF844
CASC3
FAM117A
IFFO2
SLITRK2
KIF13A
CASC5
RUNX1T1
SFT2D3
FAM194A
SLC35D1
DLGAP2
SPC24
QSOX1
C21orf2
ZSCAN2
EFNB2
PA2G4
TUBG1
CCDC30
UPF3A
PSMD3
ERMARD
CLSTN3
ANXA1
CTNS
EBF1
LPIN1
CA6
CNTN5
NAA40
TBC1D14
C17orf97
ANAPC5
GPR123
ZNF432
MAN2C1
TRAPPC2L
MTG2
ZNF555
CASZ1
RAB21
ACAD9
UBA1
CRHR1
ZNF254
SEC23IP
SLC1A3
DPF1
C15orf38-AP3S2
DDX59
MAML3
OTUD5
DDX41
GLRX3
ZNF862
CHAC1
SF3B2
XPO6
LTBP3
FAM32A
RACGAP1
EIF6
ATP5O
PPCDC
AC003002.4
EPB41L4A
RARG
TOLLIP
USP20
ZIK1
WNK3
MLN
L3MBTL1
ZBTB40
RFX5
TNRC6A
FCRLB
CANT1
BTBD3
CDHR3
MIS12
MFN1
OBSCN
ZNF180
ZSCAN31
RFX2
PLA2G6
APOC1
C20orf24
HPS3
CCNF
STIL
ZNF250
MCMBP
FBXW11
CCSER2
TMEM180
NDRG4
CARS
MLLT3
SLC24A2
ERN1
WAS
SNX27
PGAM1
RIPK3
ZNF33B
ZNF442
UAP1
BTN2A1
RBBP7
HMBS
LMBR1
ZWINT
CHST12
BSND
SWI5
ZNF711
GPRC5B
ZNF417
YWHAZ
UBR7
NEURL4
STXBP4
ECSIT
HOMEZ
ROCK2
ZSCAN22
APOA5
IER5L
FKRP
BCOR
FAM118B
RNF43
CTD-2140B24.4
DNAJA3
ZNF18
NBEAL2
IDE
CCT5
ZNF135
TLL2
HEBP1
FOXC1
PRR25
ZNF66
CTD-2192J16.20
ZNF581
TXNIP
FAM231B
KIAA1147
NBPF16
ZNF345
ERCC2
SIL1
RNF167
PBX1
PPP2R5B
ATP5H
JARID2
VDAC2
KCNA10
PDXK
FYTTD1
STOM
TAF1B
CES5A
ZFYVE28
PARM1
WNT10A
ZNF76
KANK3
SGSM1
ZNF567
CAT
SAMD11
SMG5
MRPL48
CLSTN2
USP28
GRB2
ZNF43
MRPL48
C9orf3
FAHD1
FBXO6
CTC-534A2.2
ZNF441
KLHL29
BAI2
GID8
GSG1L
ZDHHC14
C1orf53
PSMD12
ZCCHC6
EFCAB6
NTF3
KALRN
EFCAB7
MRPS30
CFD
MVB12B
BTBD2
ZNF57
C6orf89
SEC14L5
DAPK3
PELI3
MCCC1
AHSA1
PAK4
HNRNPH2
CPT2
QSOX2
PRKAR2A
C1orf198
NFRKB
RP11-77K12.1
CTC-429P9.4
TTLL11
PLXNA2
RNF43
SNRNP25
POLR2E
SIPA1L3
MTRNR2L11
EIF3G
AARS
TMEM132B
STK35
TALDO1
MEF2C
SPG7
PM20D2
ERBB4
ERLIN2
NAV2
SLC25A51
NTRK3
ZNF420
ZNF430
DPF3
UQCRFS1
MIA3
ZNRF3
CRTC1
RAB11FIP2
LPO
EML5
SHMT1
E4F1
RELN
CDADC1
OAT
SLMAP
PPP1R8
ARPP21
PARK2
AC016885.1
RAD18
GMPR
THOC1
PHKG1
WDR55
CDH23
ZBTB32
ZFYVE16
ABAT
SNRPE
ZBTB38
SEC31A
COL27A1
GRK5
ZSWIM5
CLDN9
TSPAN9
PRUNE
MAPKAPK3
PROP1
CHTF18
ZNF785
WDR5
DEAF1
THEM6
FAM53A
C16orf45
LAMTOR5
MRPS2
TOE1
RBFOX3
FMN1
C1orf63
EPHB2
BCAR3
IER5L
CYB5R1
KCTD13
DNAJC6
CHGA
SV2B
KANSL1
EPB41
CELF2
UNC5A
LDOC1L
NKAIN1
MAP2K1
ZMYND19
SPNS1
NDUFV1
PPM1M
USHBP1
RNF207
CUL4A
PSMD4
MIP
C16orf45
TUFT1
PML
CRABP2
AUTS2
ANKS1B
LMBR1L
GS1-259H13.10
RAD52
DMC1
C3orf18
PTPRJ
TFRC
C21orf2
UPK3A
USE1
CDHR3
CLUH
KPTN
EVL
SCAMP5
EIF2S3
EIF2S1
ZNF736
PDE4DIP
ELAVL3
CRK
TFAP4
PHYH
TLE6
PARD3
SHANK1
NCOA4
EIF4H
CSNK1E
CHID1
SUMO3
CYTH1
CBS
PARP10
GNA13
MTSS1
PTPRJ
MMGT1
EPB41L1
NAALADL2
AP000721.4
WDR1
RPN1
KIF3A
CMIP
TXNL4A
GGT6
CATSPERG
NOC4L
ZNF329
KIAA1462
LUC7L3
PLEKHO1
MIS18A
MLX
DLG3
EI24
DDX19B
WRB
HCN1
TMEM132E
SLC10A3
HAS3
ABHD17A
SLC9A8
ZMIZ1
KHDRBS1
MRPL20
FBXO45
ZNF584
ATF1
CACNA1B
DSCAML1
SNX19
PDCD5
ZDHHC19
DCAF12
MADCAM1
KCNK9
ZNF483
ASGR1
C9orf3
ACBD6
GADD45B
C9orf69
STMN2
EFCAB5
SMARCB1
NAA60
ARHGEF28
RP11-399J13.3
FBXO46
MAN1C1
ZIC4
TMEM41B
MAPK8
PYGM
FAM221B
EIF2D
MARK4
ADAT3
C6orf106
EXOC7
PACS1
C17orf80
CUL9
KDM1A
ZNF594
DECR2
SLC25A10
PRDM11
SEZ6L
GNG8
MBTPS1
L3MBTL2
AGPAT6
OAT
SLC39A4
FAAH
CLTA
BCL7C
CRMP1
ZCCHC3
PROSC
METTL10
ZNF823
C22orf29
UBIAD1
ZNF614
RAB40B
AGRP
GRAMD1B
SS18L1
GNB1
ARL4D
RPL26
UBQLN2
LTBP2
HMGCL
STARD3
DENND3
NANOS3
HSF1
ERCC1
ROR2
ZNF529
SNAP29
ZNF784
AANAT
ATP6V0A2
KIAA0754
CRLF3
TMEM223
CELF5
PHACTR3
BCDIN3D
UBB
CREG1
ELMO1
C1orf194
MCM4
LYPLA1
SPAG5
FAM206A
RNF126
RABEP2
RPL3
SEC61A2
SLC9A1
UQCRH
EIF4A3
NUP50
TRPM7
RNF115
BAI3
PGLS
MEF2C
GRINA
NCAM1
NUMBL
CTD-2006C1.10
2021-09-05
OPCML
SLC27A5
PPAP2A
ZNF383
CDC42EP2
TMEM38A
DNAH9
C10orf91
COLGALT1
FOXJ2
CYP11A1
JUP
ANXA7
SLC16A4
GANAB
ABCF3
ACADSB
PUM1
HBQ1
RNF157
CCR2
PTPRM
HIST1H2BL
ZNF823
NAPEPLD
SNRNP70
ATP4A
BASP1
KATNAL1
SYP
CNBP
ZNF730
CD99L2
VSTM2B
RBCK1
ELAVL4
AGO3
GADD45A
ZFP14
NELFB
GABRA5
ASL
REEP2
MEF2D
ZNF324B
AC011500.1
ZCCHC10
FOPNL
PIAS4
ERICH1
ABL1
PCTP
MAN1B1
OSBPL11
ACLY
LBX1
NAV2
ZNF79
C7orf50
SV2A
ZNF627
RTN4RL1
ZNF724P
TRAF2
NAGS
MOB3C
CEP164
DNAJC18
TXLNA
ZRANB1
ZNHIT1
ABL1
MRC2
VANGL2
RPL7L1
ZNF274
ANKS1B
GALNT14
IQSEC1
MRPS11
RTN1
LPP
PIP5K1A
NPTX1
PIK3IP1
YTHDF1
RAB26
MTUS2
SCARB1
EPB41L4A
TBC1D20
ELFN1
TBKBP1
C17orf61-PLSCR3
TMEM56-RWDD3
EP400NL
SZRD1
FAM92B
SYNGR1
RC3H1
RORA
PRODH
CLASP2
TRPC4AP
STK4
ATP2B2
GFPT2
TXNDC15
STAMBPL1
DLGAP2
CDON
NAV1
SEMA4A
EIF3D
RAPGEF1
YDJC
SEC22A
KIAA0355
MVK
AC093802.1
TRAPPC12
ZNF263
TXNRD1
ANKFY1
TRIM69
ASCL5
CELSR1
SLC30A8
HIST1H4D
CNOT6
MKRN3
MSRA
TMEM130
FRY
BRD1
ABCG1
C1orf94
ALDH1B1
FAM114A2
FAM129C
FBXO31
LINGO1
KLHL17
FEM1B
C16orf78
DEGS1
EEF1A2
TMEM199
GTF2H3
CIZ1
PIGU
AZI1
CDO1
PAFAH1B2
FYN
RNF19A
NGEF
TCF12
CHST2
MEX3D
HRH2
KIAA1033
RNF34
B3GALT2
ZNF730
MFN2
USP8
UFD1L
CBS
PRDM2
LAMP1
CCDC86
KCTD7
MSRA
BCL2L13
PTP4A2
AL669831.1
C17orf107
BBC3
UBE2G1
PPP1CC
WDTC1
PGLYRP1
SNAP47
MRM1
C10orf95
ZNF583
NUDC
C16orf78
ANKRD9
MACF1
RBFOX3
MTCH2
CKLF-CMTM1
PEX14
FAM162A
ENTPD6
HK3
FOXO1
N6AMT2
DFFB
HIVEP3
ATP2B2
ZNF69
NDUFA7
PRICKLE1
CACTIN
MECP2
AMZ2
PRMT2
HDAC5
TMEM59L
NAT10
CTD-2368P22.1
MSL1
MTHFSD
FUCA2
CLTC
AC003002.6
RIMBP2
UBE2J2
DHX36
CACNG7
CCDC137
RUFY1
TONSL
ANKRD54
CPLX2
ILF3
COA7
LMAN2
RHOT1
XRN2
NFYC
PLA2G15
BOD1
ZNF880
ZNHIT3
INS
YLPM1
DIXDC1
C16orf71
C3orf65
MRM1
HDGFRP3
ZCCHC8
NRBP2
ZNF250
COQ6
SLC2A9
PDZD2
XPNPEP3
SMG1
TMEM132A
TRIO
ZDHHC19
RLF
ST3GAL3
TMEM42
MIEF2
CAMSAP1
GPT2
U2AF1
RP11-447L10.1
TMEM106A
RAB35
RP11-831H9.11
TRAPPC9
MIER2
PDGFB
SLC16A11
C6orf120
RPN1
TMEM185B
CHCHD5
POLR2B
SPECC1L-ADORA2A
ARHGAP19-SLIT1
UBR2
CELSR3
DVL1
TMEM86A
ADRA2A
RNF214
INTS10
C1orf192
HIP1R
ADCY8
SLC7A5
UNC13C
SCAMP2
PLXNA2
ARMC8
LRIG1
KAT6A
ZBED1
MYPOP
FLJ45079
TNFRSF19
MSRA
NKIRAS2
SENP3
FAM131C
BLM
ANO1
FZD9
NKRF
MAP2K2
BSN
AXIN1
CCDC181
ARHGAP39
PTRH1
UBR4
GAN
DYNLRB1
DDI2
EXOSC2
UBN1
ANP32E
MRPL20
OPCML
RNF144A
CCDC134
RP11-650K20.3
MAPK1
RHBDD2
DCLRE1B
MESP1
NCAPH2
COQ9
SOCS7
IKBKG
GRB2
RPUSD3
SFMBT2
HYOU1
CADM4
ECM1
ACTR6
CELF2
CDC42EP5
FAM19A5
KMT2C
RP11-685N3.1
ELK4
PLEKHF2
DIP2A
ZSCAN2
SMARCD3
ITM2C
WIZ
PIN4
FAM156A
ACVR1B
HES4
TBL3
NDUFB11
PAK1
FAM149A
TTI1
RP11-73M18.2
SLC41A1
CTPS1
GRAMD4
WAPAL
ARHGAP35
GSS
PSCA
USP24
RFC2
C20orf201
LSM10
SCMH1
ODF2
NEUROG2
ARC
PRPF8
PDSS2
MTMR11
SLC17A5
KCNH4
RP11-96O20.4
TARS2
DAD1
CC2D1B
CELF6
XKR7
CPO
LINGO2
FARS2
ENAH
SEC14L1
CDH13
TOR1B
PSMF1
SPPL3
SNX10
MRPS23
GLOD5
DDX27
IMP3
MATR3
TMEM106C
TBC1D22A
CES2
STMN3
USP51
2021-09-05
ARL2BP
LBX1
STRIP1
HECTD4
RBFOX2
INPP5B
PLEKHO1
RGS8
RPL26
FAM156A
C12orf44
PITPNB
SYNJ1
DENR
ASPHD1
FAM160B2
KLHL26
CERS1
BACH1
RP11-87C12.2
XRCC6
PPP6R1
ZNF595
PTPRJ
IDH3A
AHCY
PITX3
SUSD4
ZSWIM3
FAM110B
DNMT3B
RPL24
PTPN23
TMEM106A
RNF187
RAP1GAP2
NDUFB4
INPP5B
MRM1
ABHD17A
UBAP2L
PRKCI
TTC7B
OLFM1
CCDC77
CDKN2C
ARIH1
ZFAT
KIAA0556
KPNA2
TSNARE1
PDIK1L
FEM1A
FAM156B
KIRREL
ARL5C
SEMA4D
MORC2
HN1L
TICRR
VOPP1
MICAL3
ZNF157
RAB11A
NOVA2
PSMA5
YBEY
ACO2
USP7
PRDM10
LOXL4
ESR2
DVL1
APC
ZFP41
TAGAP
ADARB1
L3MBTL2
TSPYL2
[truncated: 1,802 more rows]
