# Supplementary material for: Single-cell epigenomics and spatiotemporal transcriptomics reveal human cerebellar development
Source: Nat Commun. 2023 Nov 22;14:7613. doi: 10.1038/s41467-023-43568-6 (PMC10665552; doi:10.1038/s41467-023-43568-6)
Supplement: Supplementary file 14 — Supplementary Data 11 [file 41467_2023_43568_MOESM14_ESM.xlsx]

## Sheet: Supplementary Data 11
Sheet 11: DEGs of Early-Stage and Late-Stage Proliferating Granule Cells
Two.sided wilcox.test
cluster	gene	avg_logFC	p_val_adj	p_val
Early-Stage Proliferating Granule Cell	NNAT	-1.73781	7.90599e-146	4.19594e-150
Early-Stage Proliferating Granule Cell	C4orf48	-1.0311	1.72191e-71	9.13867e-76
Early-Stage Proliferating Granule Cell	RAC1	-0.981302	1.61355e-61	8.5636e-66
Early-Stage Proliferating Granule Cell	HSPA1A	-1.99643	4.09529e-61	2.17349e-65
Early-Stage Proliferating Granule Cell	FBLN1	-1.04298	7.61649e-60	4.0423e-64
Early-Stage Proliferating Granule Cell	PCSK1N	-0.919721	4.07076e-57	2.16047e-61
Early-Stage Proliferating Granule Cell	CENPV	-0.912313	4.39834e-57	2.33433e-61
Early-Stage Proliferating Granule Cell	IGFBP2	-0.867907	4.88502e-56	2.59263e-60
Early-Stage Proliferating Granule Cell	YBX1	-0.764124	9.62848e-52	5.11012e-56
Early-Stage Proliferating Granule Cell	DRAXIN	-0.917116	2.33833e-50	1.24102e-54
Early-Stage Proliferating Granule Cell	HSPB1	-1.19026	2.88262e-50	1.52989e-54
Early-Stage Proliferating Granule Cell	NPY	-1.21385	2.35347e-45	1.24905e-49
Early-Stage Proliferating Granule Cell	CALM1	-0.821614	2.83565e-44	1.50496e-48
Early-Stage Proliferating Granule Cell	PTN	-1.18716	2.88457e-44	1.53092e-48
Early-Stage Proliferating Granule Cell	EIF1AY	-0.52046	8.2343e-44	4.37018e-48
Early-Stage Proliferating Granule Cell	CRABP1	-0.812002	6.03789e-43	3.20448e-47
Early-Stage Proliferating Granule Cell	HSPA1B	-1.32404	1.62949e-40	8.64817e-45
Early-Stage Proliferating Granule Cell	DLL3	-0.956315	2.54318e-39	1.34974e-43
Early-Stage Proliferating Granule Cell	TPPP3	-0.670942	7.47374e-39	3.96653e-43
Early-Stage Proliferating Granule Cell	TTR	-0.851561	6.16581e-38	3.27238e-42
Early-Stage Proliferating Granule Cell	UCHL1	-0.832003	1.8863e-37	1.00112e-41
Early-Stage Proliferating Granule Cell	NPTX2	-0.643239	7.66893e-37	4.07012e-41
Early-Stage Proliferating Granule Cell	STMN1	-0.427579	1.64003e-36	8.70412e-41
Early-Stage Proliferating Granule Cell	TMSB15A	-0.662786	1.21986e-34	6.47416e-39
Early-Stage Proliferating Granule Cell	TUBA1A	-0.513252	2.14238e-34	1.13702e-38
Early-Stage Proliferating Granule Cell	RNF187	-0.660415	7.02328e-34	3.72746e-38
Early-Stage Proliferating Granule Cell	H2AFX	-0.65621	2.80898e-33	1.49081e-37
Early-Stage Proliferating Granule Cell	HES6	-0.839095	4.53264e-33	2.4056e-37
Early-Stage Proliferating Granule Cell	MARCKSL1	-0.46218	4.66396e-33	2.4753e-37
Early-Stage Proliferating Granule Cell	TMSB10	-0.484445	6.46381e-33	3.43053e-37
Early-Stage Proliferating Granule Cell	C1orf61	-0.728873	1.24902e-32	6.62894e-37
Early-Stage Proliferating Granule Cell	YWHAH	-0.709987	4.03277e-32	2.14031e-36
Early-Stage Proliferating Granule Cell	PTMS	-0.750302	2.99371e-31	1.58885e-35
Early-Stage Proliferating Granule Cell	TUBB2B	-0.520408	6.41165e-31	3.40285e-35
Early-Stage Proliferating Granule Cell	BARHL1	-0.684238	8.26181e-30	4.38479e-34
Early-Stage Proliferating Granule Cell	NSG1	-0.472493	2.89175e-29	1.53474e-33
Early-Stage Proliferating Granule Cell	VIM	-0.775024	1.11313e-27	5.90773e-32
Early-Stage Proliferating Granule Cell	PCP4	-0.435799	1.59402e-27	8.45994e-32
Early-Stage Proliferating Granule Cell	HMGA1	-0.704067	2.3558e-27	1.25029e-31
Early-Stage Proliferating Granule Cell	ATP5D	-0.558502	7.19397e-26	3.81805e-30
Early-Stage Proliferating Granule Cell	COTL1	-0.569647	1.30467e-25	6.92425e-30
Early-Stage Proliferating Granule Cell	PTOV1	-0.641786	2.44162e-25	1.29584e-29
Early-Stage Proliferating Granule Cell	HMGB1	-0.416928	7.20149e-25	3.82204e-29
Early-Stage Proliferating Granule Cell	IGFBPL1	-0.448128	9.44477e-25	5.01262e-29
Early-Stage Proliferating Granule Cell	CYP26A1	-0.392862	6.06966e-23	3.22134e-27
Early-Stage Proliferating Granule Cell	GAPDH	-0.301719	7.42616e-23	3.94128e-27
Early-Stage Proliferating Granule Cell	CITED2	-0.566082	3.20472e-22	1.70084e-26
Early-Stage Proliferating Granule Cell	DNAJB1	-0.633036	3.37162e-22	1.78942e-26
Early-Stage Proliferating Granule Cell	NDN	-0.556138	6.02733e-22	3.19888e-26
Early-Stage Proliferating Granule Cell	CDT1	-0.469892	3.62086e-21	1.9217e-25
Early-Stage Proliferating Granule Cell	COX8A	-0.517874	6.40841e-21	3.40113e-25
Early-Stage Proliferating Granule Cell	SPP1	-0.404304	1.53061e-20	8.1234e-25
Early-Stage Proliferating Granule Cell	SRSF9	-0.557577	2.92508e-20	1.55242e-24
Early-Stage Proliferating Granule Cell	CD99	-0.547834	1.00841e-19	5.35193e-24
Early-Stage Proliferating Granule Cell	TAGLN3	-0.580543	1.24118e-19	6.58729e-24
Early-Stage Proliferating Granule Cell	DNER	-0.412778	2.39729e-19	1.27231e-23
Early-Stage Proliferating Granule Cell	H2AFZ	-0.423394	4.0323e-19	2.14006e-23
Early-Stage Proliferating Granule Cell	CMTM7	-0.516105	4.39494e-19	2.33252e-23
Early-Stage Proliferating Granule Cell	GADD45G	-0.493665	5.37531e-18	2.85283e-22
Early-Stage Proliferating Granule Cell	H1FX	-0.552319	6.50343e-18	3.45156e-22
Early-Stage Proliferating Granule Cell	SAC3D1	-0.373978	6.7431e-18	3.57876e-22
Early-Stage Proliferating Granule Cell	MIF	-0.666179	1.00018e-17	5.30825e-22
Early-Stage Proliferating Granule Cell	TUBB	-0.312891	1.03597e-17	5.49822e-22
Early-Stage Proliferating Granule Cell	PCSK2	-0.32225	3.32468e-17	1.7645e-21
Early-Stage Proliferating Granule Cell	NSG2	-0.327265	3.80808e-17	2.02106e-21
Early-Stage Proliferating Granule Cell	GLRX5	-0.33706	5.77441e-17	3.06465e-21
Early-Stage Proliferating Granule Cell	TYMS	-0.525679	6.76399e-17	3.58985e-21
Early-Stage Proliferating Granule Cell	PLTP	-0.46602	6.97378e-17	3.70119e-21
Early-Stage Proliferating Granule Cell	PSIP1	-0.483701	9.23038e-17	4.89883e-21
Early-Stage Proliferating Granule Cell	MIAT	-0.434986	1.5996e-16	8.48954e-21
Early-Stage Proliferating Granule Cell	PPP1R14C	-0.337517	3.75349e-16	1.99209e-20
Early-Stage Proliferating Granule Cell	RMI2	-0.426552	4.03976e-16	2.14402e-20
Early-Stage Proliferating Granule Cell	FST	-0.268547	5.4852e-16	2.91116e-20
Early-Stage Proliferating Granule Cell	TUBA1C	-0.41437	7.93022e-16	4.2088e-20
Early-Stage Proliferating Granule Cell	RBP1	-0.474804	1.17243e-15	6.22241e-20
Early-Stage Proliferating Granule Cell	NTRK2	-0.300859	1.84566e-15	9.79546e-20
Early-Stage Proliferating Granule Cell	C1QBP	-0.505196	2.26841e-15	1.20391e-19
Early-Stage Proliferating Granule Cell	KIAA0101	-0.479962	1.92343e-14	1.02082e-18
Early-Stage Proliferating Granule Cell	TPBG	-0.394207	5.22462e-14	2.77286e-18
Early-Stage Proliferating Granule Cell	CBLN1	-0.375475	1.51803e-13	8.05662e-18
Early-Stage Proliferating Granule Cell	IGF2BP2	-0.274719	6.82477e-13	3.62211e-17
Early-Stage Proliferating Granule Cell	LAMP1	-0.320991	1.23281e-12	6.54289e-17
Early-Stage Proliferating Granule Cell	NTM	-0.34934	2.28238e-12	1.21132e-16
Early-Stage Proliferating Granule Cell	MAD2L2	-0.433886	2.45784e-12	1.30445e-16
Early-Stage Proliferating Granule Cell	GADD45A	-0.324893	3.5293e-12	1.8731e-16
Early-Stage Proliferating Granule Cell	EBPL	-0.456397	4.03931e-12	2.14378e-16
Early-Stage Proliferating Granule Cell	NETO2	-0.310961	6.11011e-12	3.24281e-16
Early-Stage Proliferating Granule Cell	IER5	-0.265547	7.54558e-12	4.00466e-16
Early-Stage Proliferating Granule Cell	TMEM258	-0.351214	1.0255e-11	5.44264e-16
Early-Stage Proliferating Granule Cell	PCBP4	-0.45544	1.28151e-11	6.80133e-16
Early-Stage Proliferating Granule Cell	FAM50A	-0.343335	1.6278e-11	8.63923e-16
Early-Stage Proliferating Granule Cell	ODC1	-0.532939	2.92641e-11	1.55313e-15
Early-Stage Proliferating Granule Cell	FTL	-0.278228	4.01269e-11	2.12965e-15
Early-Stage Proliferating Granule Cell	SRM	-0.342953	4.32248e-11	2.29407e-15
Early-Stage Proliferating Granule Cell	AURKB	-0.435322	5.74539e-11	3.04925e-15
Early-Stage Proliferating Granule Cell	BASP1	-0.432177	1.00644e-10	5.34148e-15
Early-Stage Proliferating Granule Cell	NAV2	-0.43814	1.28061e-10	6.79656e-15
Early-Stage Proliferating Granule Cell	BLOC1S4	-0.303018	1.45015e-10	7.69637e-15
Early-Stage Proliferating Granule Cell	ID2	-0.388235	2.02592e-10	1.07522e-14
Early-Stage Proliferating Granule Cell	HN1	-0.342565	5.84282e-10	3.10095e-14
Early-Stage Proliferating Granule Cell	MLLT11	-0.41473	7.09443e-10	3.76522e-14
Early-Stage Proliferating Granule Cell	FXYD6	-0.436155	7.69099e-10	4.08183e-14
Early-Stage Proliferating Granule Cell	TMEM59L	-0.312334	2.22916e-09	1.18308e-13
Early-Stage Proliferating Granule Cell	CDC42EP4	-0.306341	3.32179e-09	1.76297e-13
Early-Stage Proliferating Granule Cell	RFX4	-0.360852	4.70565e-09	2.49742e-13
Early-Stage Proliferating Granule Cell	TSPAN5	-0.374515	5.73601e-09	3.04427e-13
Early-Stage Proliferating Granule Cell	PPP1R14B	-0.365019	5.81999e-09	3.08884e-13
Early-Stage Proliferating Granule Cell	KHDRBS1	-0.437913	5.91518e-09	3.13936e-13
Early-Stage Proliferating Granule Cell	GNB2	-0.383366	6.00083e-09	3.18481e-13
Early-Stage Proliferating Granule Cell	NENF	-0.330614	6.58223e-09	3.49338e-13
Early-Stage Proliferating Granule Cell	ENC1	-0.335744	9.07818e-09	4.81805e-13
Early-Stage Proliferating Granule Cell	KRT10	-0.374825	9.57157e-09	5.07991e-13
Early-Stage Proliferating Granule Cell	DDR1	-0.347674	9.796e-09	5.19902e-13
Early-Stage Proliferating Granule Cell	C19orf43	-0.331688	1.99381e-08	1.05817e-12
Early-Stage Proliferating Granule Cell	SLC25A6	-0.257912	2.34674e-08	1.24548e-12
Early-Stage Proliferating Granule Cell	CTNNBIP1	-0.273001	7.24558e-08	3.84544e-12
Early-Stage Proliferating Granule Cell	ACTC1	-0.339368	1.04587e-07	5.55072e-12
Early-Stage Proliferating Granule Cell	RANBP1	-0.364786	1.08485e-07	5.75761e-12
Early-Stage Proliferating Granule Cell	RCN2	-0.44042	1.6312e-07	8.65726e-12
Early-Stage Proliferating Granule Cell	SSBP4	-0.295225	2.57481e-07	1.36653e-11
Early-Stage Proliferating Granule Cell	LLGL1	-0.273255	2.81118e-07	1.49198e-11
Early-Stage Proliferating Granule Cell	FAM64A	-0.350761	2.94868e-07	1.56495e-11
Early-Stage Proliferating Granule Cell	ITM2C	-0.332437	3.00744e-07	1.59614e-11
Early-Stage Proliferating Granule Cell	TUBA1B	-0.274719	3.62484e-07	1.92381e-11
Early-Stage Proliferating Granule Cell	SP5	-0.414843	4.77015e-07	2.53166e-11
Early-Stage Proliferating Granule Cell	RTN4	-0.326763	6.26676e-07	3.32595e-11
Early-Stage Proliferating Granule Cell	UBB	-0.282906	6.57586e-07	3.49e-11
Early-Stage Proliferating Granule Cell	CARHSP1	-0.326171	6.76198e-07	3.58878e-11
Early-Stage Proliferating Granule Cell	ENO1	-0.280631	1.24115e-06	6.58713e-11
Early-Stage Proliferating Granule Cell	SSU72	-0.344269	2.77171e-06	1.47103e-10
Early-Stage Proliferating Granule Cell	HSD11B2	-0.328993	3.05879e-06	1.62339e-10
Early-Stage Proliferating Granule Cell	METRN	-0.450398	3.19609e-06	1.69626e-10
Early-Stage Proliferating Granule Cell	TPI1	-0.257758	4.32548e-06	2.29566e-10
Early-Stage Proliferating Granule Cell	POLR2I	-0.348023	5.42837e-06	2.88099e-10
Early-Stage Proliferating Granule Cell	MAZ	-0.359123	6.05847e-06	3.21541e-10
Early-Stage Proliferating Granule Cell	UBL5	-0.313613	6.25923e-06	3.32196e-10
Early-Stage Proliferating Granule Cell	SUN2	-0.360308	7.88982e-06	4.18736e-10
Early-Stage Proliferating Granule Cell	DUSP4	-0.389806	9.51096e-06	5.04774e-10
Early-Stage Proliferating Granule Cell	APLP1	-0.297613	1.09135e-05	5.79214e-10
Early-Stage Proliferating Granule Cell	SRSF10.1	-0.296166	1.33278e-05	7.07347e-10
Early-Stage Proliferating Granule Cell	HSP90AA1	-0.276816	1.74576e-05	9.26528e-10
Early-Stage Proliferating Granule Cell	AKR7A2	-0.375888	1.87673e-05	9.96033e-10
Early-Stage Proliferating Granule Cell	NPDC1	-0.353199	2.45057e-05	1.30059e-09
Early-Stage Proliferating Granule Cell	BIRC5	-0.29871	2.93944e-05	1.56004e-09
Early-Stage Proliferating Granule Cell	CKB	-0.413124	4.58102e-05	2.43128e-09
Early-Stage Proliferating Granule Cell	SEC61G	-0.348122	5.35847e-05	2.8439e-09
Early-Stage Proliferating Granule Cell	COX7A2	-0.278891	6.8987e-05	3.66134e-09
Early-Stage Proliferating Granule Cell	RASD1	-0.453205	7.0969e-05	3.76653e-09
Early-Stage Proliferating Granule Cell	SPCS2	-0.310359	0.000102997	5.46636e-09
Early-Stage Proliferating Granule Cell	FSCN1	-0.415363	0.000132257	7.01927e-09
Early-Stage Proliferating Granule Cell	GPC1	-0.282721	0.000178806	9.48978e-09
Early-Stage Proliferating Granule Cell	ARL2	-0.318354	0.000201465	1.06923e-08
Early-Stage Proliferating Granule Cell	CHGA	-0.444144	0.000241685	1.28269e-08
Early-Stage Proliferating Granule Cell	COX6A1	-0.305424	0.000292772	1.55383e-08
Early-Stage Proliferating Granule Cell	FABP7	-0.417761	0.000373069	1.97998e-08
Early-Stage Proliferating Granule Cell	UBE2C	-0.29659	0.000411059	2.18161e-08
Early-Stage Proliferating Granule Cell	HMGB2	-0.323808	0.00042467	2.25385e-08
Early-Stage Proliferating Granule Cell	RAC3	-0.320752	0.0004625	2.45462e-08
Early-Stage Proliferating Granule Cell	COX6A1P2	-0.36311	0.000609541	3.23501e-08
Early-Stage Proliferating Granule Cell	MEG3	-0.420766	0.000648056	3.43942e-08
Early-Stage Proliferating Granule Cell	IDH2	-0.347721	0.000703899	3.7358e-08
Early-Stage Proliferating Granule Cell	ZNF428	-0.284966	0.000752911	3.99592e-08
Early-Stage Proliferating Granule Cell	RNF145	-0.287454	0.000779508	4.13707e-08
Early-Stage Proliferating Granule Cell	GTSE1	-0.284292	0.000855972	4.5429e-08
Early-Stage Proliferating Granule Cell	NT5DC2	-0.352414	0.000888063	4.71321e-08
Early-Stage Proliferating Granule Cell	E2F1	-0.264059	0.000894794	4.74893e-08
Early-Stage Proliferating Granule Cell	PABPC4	-0.312491	0.00136722	7.25624e-08
Early-Stage Proliferating Granule Cell	ECI1	-0.253239	0.00144149	7.65039e-08
Early-Stage Proliferating Granule Cell	ARF5	-0.323245	0.0019793	1.05047e-07
Early-Stage Proliferating Granule Cell	POLR2E	-0.285103	0.00202634	1.07544e-07
Early-Stage Proliferating Granule Cell	RRM2	-0.297712	0.00234932	1.24685e-07
Early-Stage Proliferating Granule Cell	ELN	-0.38692	0.00317089	1.68288e-07
Early-Stage Proliferating Granule Cell	PNMA1	-0.295704	0.00351747	1.86682e-07
Early-Stage Proliferating Granule Cell	CLTB	-0.253892	0.0037474	1.98886e-07
Early-Stage Proliferating Granule Cell	TRAPPC1	-0.316118	0.00438698	2.3283e-07
Early-Stage Proliferating Granule Cell	ELAVL1	-0.25157	0.00467219	2.47967e-07
Early-Stage Proliferating Granule Cell	SPC25	-0.344304	0.00467975	2.48368e-07
Early-Stage Proliferating Granule Cell	NKAIN3	-0.327192	0.0059331	3.14887e-07
Early-Stage Proliferating Granule Cell	MXD3	-0.278172	0.0073365	3.8937e-07
Early-Stage Proliferating Granule Cell	LRRN3	-0.254408	0.0086911	4.61262e-07
Early-Stage Proliferating Granule Cell	MTCH1	-0.363261	0.0105654	5.60735e-07
Early-Stage Proliferating Granule Cell	NDUFC2	-0.28723	0.0126588	6.71839e-07
Early-Stage Proliferating Granule Cell	NME4	-0.300675	0.0133097	7.06383e-07
Early-Stage Proliferating Granule Cell	MAF1	-0.290422	0.0153506	8.14699e-07
Early-Stage Proliferating Granule Cell	CMIP	-0.287061	0.0156564	8.30933e-07
Early-Stage Proliferating Granule Cell	LDHA	-0.381601	0.0166651	8.84467e-07
Early-Stage Proliferating Granule Cell	TOP2A	-0.35231	0.0181817	9.64954e-07
Early-Stage Proliferating Granule Cell	CDKN2D	-0.275587	0.0190702	1.01211e-06
Early-Stage Proliferating Granule Cell	UBE2S	-0.283831	0.0195415	1.03712e-06
Early-Stage Proliferating Granule Cell	PET100	-0.32801	0.0288833	1.53292e-06
Early-Stage Proliferating Granule Cell	UQCR10	-0.26488	0.049391	2.62133e-06
Late-Stage Proliferating Granule Cell	PDLIM3	1.12354	6.50435e-104	3.45205e-108
Late-Stage Proliferating Granule Cell	NEUROD1	1.34344	3.19503e-85	1.6957e-89
Late-Stage Proliferating Granule Cell	LY6E	1.01236	1.17468e-66	6.23438e-71
Late-Stage Proliferating Granule Cell	H3F3B	0.633744	1.28538e-64	6.82189e-69
Late-Stage Proliferating Granule Cell	AC003090.1	0.87431	1.7834e-61	9.465e-66
Late-Stage Proliferating Granule Cell	LHX1	0.855255	4.50697e-60	2.39198e-64
Late-Stage Proliferating Granule Cell	GRIA2	0.893334	7.23066e-55	3.83752e-59
Late-Stage Proliferating Granule Cell	MAB21L1	0.669789	5.41775e-49	2.87536e-53
Late-Stage Proliferating Granule Cell	CCSER2	0.71095	1.5817e-47	8.39453e-52
Late-Stage Proliferating Granule Cell	JUN	0.645852	2.57775e-47	1.36809e-51
Late-Stage Proliferating Granule Cell	HIST1H1E	1.0571	6.22905e-43	3.30594e-47
Late-Stage Proliferating Granule Cell	HSP90AB1	0.464996	1.75478e-40	9.31312e-45
Late-Stage Proliferating Granule Cell	SNHG8	0.560982	1.32766e-32	7.04627e-37
Late-Stage Proliferating Granule Cell	ARRDC3	0.542418	2.79418e-32	1.48295e-36
Late-Stage Proliferating Granule Cell	MGP	0.447383	4.90072e-32	2.60096e-36
Late-Stage Proliferating Granule Cell	HIST1H1D	0.919338	8.91642e-32	4.7322e-36
Late-Stage Proliferating Granule Cell	IGFBP5	0.592874	3.41872e-31	1.81441e-35
Late-Stage Proliferating Granule Cell	ZIC1	0.502499	4.40011e-31	2.33527e-35
Late-Stage Proliferating Granule Cell	NFIA	0.456687	7.44897e-31	3.95339e-35
Late-Stage Proliferating Granule Cell	PPP2R2C	0.468443	1.00207e-30	5.31826e-35
Late-Stage Proliferating Granule Cell	ZBTB18	0.581114	3.483e-30	1.84853e-34
Late-Stage Proliferating Granule Cell	BTG2	0.68792	9.39521e-30	4.98631e-34
Late-Stage Proliferating Granule Cell	TSC22D1	0.555658	4.36371e-29	2.31595e-33
Late-Stage Proliferating Granule Cell	B2M	0.487433	2.73498e-28	1.45154e-32
Late-Stage Proliferating Granule Cell	HEY1	0.519512	2.0147e-27	1.06926e-31
Late-Stage Proliferating Granule Cell	SYNE2	0.607069	9.40013e-27	4.98892e-31
Late-Stage Proliferating Granule Cell	BTF3	0.319053	1.24341e-26	6.59913e-31
Late-Stage Proliferating Granule Cell	NFIC	0.454048	2.05578e-26	1.09106e-30
Late-Stage Proliferating Granule Cell	RGS10	0.532155	3.11625e-26	1.65388e-30
Late-Stage Proliferating Granule Cell	PABPC1	0.390154	2.86005e-25	1.51791e-29
Late-Stage Proliferating Granule Cell	RSL1D1	0.494209	4.47169e-25	2.37326e-29
Late-Stage Proliferating Granule Cell	TPT1	0.302268	5.66144e-25	3.00469e-29
Late-Stage Proliferating Granule Cell	PDE1C	0.46986	6.60633e-25	3.50617e-29
Late-Stage Proliferating Granule Cell	ANK3	0.670131	5.70487e-24	3.02774e-28
Late-Stage Proliferating Granule Cell	KCNQ1OT1	0.574223	6.36304e-24	3.37705e-28
Late-Stage Proliferating Granule Cell	SOSTDC1	0.418403	1.38708e-23	7.36162e-28
Late-Stage Proliferating Granule Cell	HNRNPU	0.462713	1.73701e-23	9.21884e-28
Late-Stage Proliferating Granule Cell	NGFR	0.501916	5.81468e-23	3.08602e-27
Late-Stage Proliferating Granule Cell	CLU	0.422698	7.42404e-23	3.94015e-27
Late-Stage Proliferating Granule Cell	CCND2	0.44284	7.85102e-23	4.16677e-27
Late-Stage Proliferating Granule Cell	EIF4A2	0.350364	2.22037e-22	1.17842e-26
Late-Stage Proliferating Granule Cell	BICD1	0.528291	3.12616e-22	1.65914e-26
Late-Stage Proliferating Granule Cell	NRXN1	0.595153	1.25306e-21	6.65036e-26
Late-Stage Proliferating Granule Cell	LPAR6	0.406645	1.65673e-21	8.79275e-26
Late-Stage Proliferating Granule Cell	GRN	0.363882	2.21962e-21	1.17802e-25
Late-Stage Proliferating Granule Cell	PHF20L1	0.534246	1.0039e-20	5.32798e-25
Late-Stage Proliferating Granule Cell	UQCRB	0.350796	1.00871e-20	5.35352e-25
Late-Stage Proliferating Granule Cell	SDC2	0.368326	1.39142e-20	7.38469e-25
Late-Stage Proliferating Granule Cell	LGALS1	0.50647	2.4727e-20	1.31234e-24
Late-Stage Proliferating Granule Cell	CCNI	0.357851	2.74744e-20	1.45815e-24
Late-Stage Proliferating Granule Cell	FLRT3	0.381733	6.15764e-20	3.26804e-24
Late-Stage Proliferating Granule Cell	CYYR1	0.365747	1.00494e-19	5.3335e-24
Late-Stage Proliferating Granule Cell	NDP	0.378147	1.07979e-19	5.73075e-24
Late-Stage Proliferating Granule Cell	GMPS	0.382079	4.075e-19	2.16272e-23
Late-Stage Proliferating Granule Cell	IDI1	0.387812	7.53306e-19	3.99802e-23
Late-Stage Proliferating Granule Cell	PAX6	0.351122	1.44736e-18	7.68155e-23
Late-Stage Proliferating Granule Cell	CNN3	0.361842	1.95786e-18	1.03909e-22
Late-Stage Proliferating Granule Cell	NPM1	0.261539	5.11917e-18	2.71689e-22
Late-Stage Proliferating Granule Cell	HIST1H1C	0.530871	1.53088e-17	8.12483e-22
Late-Stage Proliferating Granule Cell	MSMO1	0.389391	1.55081e-17	8.23061e-22
Late-Stage Proliferating Granule Cell	PTPLA	0.348807	2.63614e-17	1.39908e-21
Late-Stage Proliferating Granule Cell	HNRNPA3	0.351251	3.71459e-17	1.97144e-21
Late-Stage Proliferating Granule Cell	FDFT1	0.372149	6.43632e-17	3.41594e-21
Late-Stage Proliferating Granule Cell	NBPF1	0.401905	7.29985e-17	3.87424e-21
Late-Stage Proliferating Granule Cell	KCNJ6	0.389146	7.46248e-17	3.96056e-21
Late-Stage Proliferating Granule Cell	PPP1R17	0.427098	1.54671e-16	8.20883e-21
Late-Stage Proliferating Granule Cell	S100A6	0.433551	1.80911e-16	9.60145e-21
Late-Stage Proliferating Granule Cell	PHF3	0.411824	2.068e-16	1.09755e-20
Late-Stage Proliferating Granule Cell	ZNF704	0.395657	2.2394e-16	1.18852e-20
Late-Stage Proliferating Granule Cell	GRIA4	0.355861	3.9642e-16	2.10392e-20
Late-Stage Proliferating Granule Cell	INSIG1	0.430129	5.67198e-16	3.01029e-20
Late-Stage Proliferating Granule Cell	SEMA6D	0.340283	6.13345e-16	3.2552e-20
Late-Stage Proliferating Granule Cell	ANKRD36C	0.53011	9.0027e-16	4.778e-20
Late-Stage Proliferating Granule Cell	DST	0.441509	1.29347e-15	6.8648e-20
Late-Stage Proliferating Granule Cell	ROBO2	0.404403	1.82718e-15	9.69736e-20
Late-Stage Proliferating Granule Cell	NDST3	0.34067	2.74252e-15	1.45553e-19
Late-Stage Proliferating Granule Cell	GABRA2	0.320877	2.94397e-15	1.56245e-19
Late-Stage Proliferating Granule Cell	CDK6	0.376288	3.1641e-15	1.67928e-19
Late-Stage Proliferating Granule Cell	LINC00461	0.397132	3.21007e-15	1.70368e-19
Late-Stage Proliferating Granule Cell	CRYBG3	0.358146	4.03234e-15	2.14008e-19
Late-Stage Proliferating Granule Cell	NFIB	0.262196	7.30144e-15	3.87509e-19
Late-Stage Proliferating Granule Cell	CAMK4	0.325433	9.18446e-15	4.87446e-19
Late-Stage Proliferating Granule Cell	ANKRD36	0.443055	9.75901e-15	5.17939e-19
Late-Stage Proliferating Granule Cell	HSPD1	0.31087	2.26142e-14	1.2002e-18
Late-Stage Proliferating Granule Cell	ME2	0.315493	2.45532e-14	1.30311e-18
Late-Stage Proliferating Granule Cell	ATRX	0.356126	2.726e-14	1.44677e-18
Late-Stage Proliferating Granule Cell	DDX17	0.379306	6.37521e-14	3.38351e-18
Late-Stage Proliferating Granule Cell	PSMB9	0.296352	8.39773e-14	4.45692e-18
Late-Stage Proliferating Granule Cell	BCLAF1	0.382114	1.04538e-13	5.54812e-18
Late-Stage Proliferating Granule Cell	SPAG9	0.356517	1.10257e-13	5.85167e-18
Late-Stage Proliferating Granule Cell	NREP	0.337569	1.26212e-13	6.69846e-18
Late-Stage Proliferating Granule Cell	OLA1	0.315463	1.43682e-13	7.62564e-18
Late-Stage Proliferating Granule Cell	PRKCB	0.293848	1.51468e-13	8.03885e-18
Late-Stage Proliferating Granule Cell	SEMA6A	0.351246	1.61611e-13	8.57717e-18
Late-Stage Proliferating Granule Cell	CUX1	0.338425	2.00251e-13	1.06279e-17
Late-Stage Proliferating Granule Cell	LRRC16A	0.328483	2.15184e-13	1.14204e-17
Late-Stage Proliferating Granule Cell	AMER2	0.353979	2.33056e-13	1.2369e-17
Late-Stage Proliferating Granule Cell	C8orf59	0.342919	2.34564e-13	1.2449e-17
Late-Stage Proliferating Granule Cell	FRMD4B	0.380844	4.38219e-13	2.32576e-17
Late-Stage Proliferating Granule Cell	HIST2H2BE	0.320445	4.95788e-13	2.63129e-17
Late-Stage Proliferating Granule Cell	HNRNPR	0.311317	6.27044e-13	3.32791e-17
Late-Stage Proliferating Granule Cell	PDGFA	0.269145	7.97436e-13	4.23223e-17
Late-Stage Proliferating Granule Cell	TPD52	0.278618	9.49931e-13	5.04156e-17
Late-Stage Proliferating Granule Cell	ZEB1	0.35649	1.05446e-12	5.59634e-17
Late-Stage Proliferating Granule Cell	ZCCHC11	0.379577	1.37736e-12	7.31004e-17
Late-Stage Proliferating Granule Cell	EBF1	0.320193	1.55847e-12	8.27123e-17
Late-Stage Proliferating Granule Cell	KIF21A	0.34524	1.57352e-12	8.35113e-17
Late-Stage Proliferating Granule Cell	DPY19L3	0.279366	1.6442e-12	8.72623e-17
Late-Stage Proliferating Granule Cell	CEP170	0.336846	1.68497e-12	8.94265e-17
Late-Stage Proliferating Granule Cell	ZFAS1	0.269118	1.95487e-12	1.03751e-16
Late-Stage Proliferating Granule Cell	LARS	0.386527	1.9598e-12	1.04013e-16
Late-Stage Proliferating Granule Cell	SH3PXD2A	0.284084	2.42947e-12	1.28939e-16
Late-Stage Proliferating Granule Cell	EIF3H	0.286447	3.8247e-12	2.02988e-16
Late-Stage Proliferating Granule Cell	DBI	0.311847	9.13436e-12	4.84787e-16
Late-Stage Proliferating Granule Cell	GAB1	0.298215	1.52562e-11	8.09691e-16
Late-Stage Proliferating Granule Cell	GDI2	0.280034	1.85808e-11	9.86138e-16
Late-Stage Proliferating Granule Cell	PLK2	0.332688	2.25829e-11	1.19854e-15
Late-Stage Proliferating Granule Cell	LYST	0.310616	2.50551e-11	1.32975e-15
Late-Stage Proliferating Granule Cell	ECHDC2	0.262007	2.76872e-11	1.46944e-15
Late-Stage Proliferating Granule Cell	SH3GL2	0.266845	3.77654e-11	2.00432e-15
Late-Stage Proliferating Granule Cell	KAT6B	0.314603	5.00322e-11	2.65535e-15
Late-Stage Proliferating Granule Cell	NEAT1	0.301753	6.34869e-11	3.36944e-15
Late-Stage Proliferating Granule Cell	GSE1	0.316929	1.03197e-10	5.47695e-15
Late-Stage Proliferating Granule Cell	PLCH1	0.258575	1.3653e-10	7.24604e-15
Late-Stage Proliferating Granule Cell	HNRNPU-AS1	0.251987	1.6204e-10	8.59996e-15
Late-Stage Proliferating Granule Cell	CPM	0.278814	1.76792e-10	9.38285e-15
Late-Stage Proliferating Granule Cell	GPM6A	0.261896	2.16615e-10	1.14964e-14
Late-Stage Proliferating Granule Cell	CNOT7	0.296445	2.47209e-10	1.31201e-14
Late-Stage Proliferating Granule Cell	EIF2S3	0.257495	3.33751e-10	1.77131e-14
Late-Stage Proliferating Granule Cell	ZNF37A	0.31834	3.93789e-10	2.08996e-14
Late-Stage Proliferating Granule Cell	ARHGAP12	0.278367	4.38414e-10	2.32679e-14
Late-Stage Proliferating Granule Cell	TCF4	0.301392	4.46296e-10	2.36862e-14
Late-Stage Proliferating Granule Cell	LUC7L3	0.290778	4.92879e-10	2.61585e-14
Late-Stage Proliferating Granule Cell	CCT6A	0.273375	5.24427e-10	2.78329e-14
Late-Stage Proliferating Granule Cell	FOXS1	0.352076	5.26273e-10	2.79308e-14
Late-Stage Proliferating Granule Cell	BHLHE22	0.274429	6.48178e-10	3.44007e-14
Late-Stage Proliferating Granule Cell	KLF7	0.267737	9.96054e-10	5.28635e-14
Late-Stage Proliferating Granule Cell	C6orf48	0.337361	1.05212e-09	5.5839e-14
Late-Stage Proliferating Granule Cell	NHLH2	0.260828	1.07339e-09	5.69677e-14
Late-Stage Proliferating Granule Cell	ZNF638	0.326477	1.13197e-09	6.00768e-14
Late-Stage Proliferating Granule Cell	ZNF536	0.290189	1.43646e-09	7.62373e-14
Late-Stage Proliferating Granule Cell	JMJD1C	0.305295	2.13541e-09	1.13333e-13
Late-Stage Proliferating Granule Cell	FAP	0.252663	2.33976e-09	1.24178e-13
Late-Stage Proliferating Granule Cell	ATM	0.264508	2.77815e-09	1.47445e-13
Late-Stage Proliferating Granule Cell	TSHZ2	0.26411	3.49876e-09	1.8569e-13
Late-Stage Proliferating Granule Cell	HLA-B	0.252486	3.73374e-09	1.98161e-13
Late-Stage Proliferating Granule Cell	NIPBL	0.312665	6.19382e-09	3.28724e-13
Late-Stage Proliferating Granule Cell	FNBP4	0.308929	6.68888e-09	3.54999e-13
Late-Stage Proliferating Granule Cell	NHLH1	0.296252	1.20491e-08	6.39482e-13
Late-Stage Proliferating Granule Cell	KMT2C	0.262031	1.42885e-08	7.58334e-13
Late-Stage Proliferating Granule Cell	PCM1	0.316161	1.52816e-08	8.11041e-13
Late-Stage Proliferating Granule Cell	SETBP1	0.261293	1.5754e-08	8.36109e-13
Late-Stage Proliferating Granule Cell	MCM4	0.294914	1.68831e-08	8.96038e-13
Late-Stage Proliferating Granule Cell	CLK1	0.255305	1.90741e-08	1.01232e-12
Late-Stage Proliferating Granule Cell	UBE3A	0.255705	2.48342e-08	1.31802e-12
Late-Stage Proliferating Granule Cell	BAZ2B	0.292683	3.10417e-08	1.64747e-12
Late-Stage Proliferating Granule Cell	SCAF11	0.296357	3.34933e-08	1.77758e-12
Late-Stage Proliferating Granule Cell	NCALD	0.252145	3.89255e-08	2.06589e-12
Late-Stage Proliferating Granule Cell	COMMD3	0.265617	3.94275e-08	2.09253e-12
Late-Stage Proliferating Granule Cell	ARHGAP5	0.278571	4.05043e-08	2.14968e-12
Late-Stage Proliferating Granule Cell	NIPA2	0.25792	5.7233e-08	3.03752e-12
Late-Stage Proliferating Granule Cell	CALD1	0.282204	7.31148e-08	3.88042e-12
Late-Stage Proliferating Granule Cell	GBAS	0.259695	1.1606e-07	6.15965e-12
Late-Stage Proliferating Granule Cell	ATP2B1	0.276695	1.32279e-07	7.02041e-12
Late-Stage Proliferating Granule Cell	DCDC1	0.273843	1.51997e-07	8.0669e-12
Late-Stage Proliferating Granule Cell	PTGDS	0.371099	1.93674e-07	1.02788e-11
Late-Stage Proliferating Granule Cell	GOLGB1	0.289323	2.86483e-07	1.52045e-11
Late-Stage Proliferating Granule Cell	ARGLU1	0.287522	5.05745e-07	2.68413e-11
Late-Stage Proliferating Granule Cell	PIK3R3	0.2651	7.69368e-07	4.08326e-11
Late-Stage Proliferating Granule Cell	PPP1CB	0.256272	1.47514e-06	7.82898e-11
Late-Stage Proliferating Granule Cell	TPR	0.257578	1.78281e-06	9.4619e-11
Late-Stage Proliferating Granule Cell	SMC1A	0.273009	2.05202e-06	1.08907e-10
Late-Stage Proliferating Granule Cell	GPR98	0.252444	3.27957e-06	1.74056e-10
Late-Stage Proliferating Granule Cell	SF3B1	0.287322	2.64997e-05	1.40642e-09
Late-Stage Proliferating Granule Cell	TTC37	0.251295	0.000136192	7.22811e-09
Late-Stage Proliferating Granule Cell	BPTF	0.256347	0.000143119	7.59577e-09
Late-Stage Proliferating Granule Cell	SMARCA5	0.257807	0.000174652	9.26929e-09
Late-Stage Proliferating Granule Cell	FAM211A	0.266678	0.00423969	2.25013e-07
Late-Stage Proliferating Granule Cell	ATAD5	0.259013	0.0305655	1.6222e-06
