# Supplementary material for: Single-cell epigenomics and spatiotemporal transcriptomics reveal human cerebellar development
Source: Nat Commun. 2023 Nov 22;14:7613. doi: 10.1038/s41467-023-43568-6 (PMC10665552; doi:10.1038/s41467-023-43568-6)
Supplement: Supplementary file 15 — Supplementary Data 12 [file 41467_2023_43568_MOESM15_ESM.xlsx]

## Sheet: Supplementary Data 12
Sheet 12: DEGs of Specific Genes in Humans
Two.sided wilcox.test
cluster	gene	avg_logFC	p_val	p_val_adj
RL Progenitor	HIST1H4C	2.45693	0	0
RL Progenitor	KIAA0101	1.39686	0	0
RL Progenitor	ASPM	1.1791	0	0
RL Progenitor	HIST1H1D	1.09303	0	0
RL Progenitor	ZWINT	1.02065	0	0
RL Progenitor	GTSE1	1.00517	0	0
RL Progenitor	NMU	0.937602	0	0
RL Progenitor	CDKN3	0.908986	0	0
RL Progenitor	CKAP2	0.902382	0	0
RL Progenitor	HMGB3	0.884728	0	0
RL Progenitor	KIFC1	0.875284	0	0
RL Progenitor	CENPU	0.86499	0	0
RL Progenitor	RNASEH2A	0.805985	0	0
RL Progenitor	KIF20B	0.784069	0	0
RL Progenitor	NDC80	0.766004	0	0
RL Progenitor	DLGAP5	0.755126	0	0
RL Progenitor	HIST1H1E	0.746452	0	0
RL Progenitor	SGOL2	0.739932	0	0
RL Progenitor	RAD21	0.737204	0	0
RL Progenitor	CLSPN	0.715486	0	0
RL Progenitor	C21orf58	0.707638	0	0
RL Progenitor	NCAPG	0.700981	0	0
RL Progenitor	KIF2C	0.687537	0	0
RL Progenitor	RAD51AP1	0.677053	0	0
RL Progenitor	CDCA5	0.671777	0	0
RL Progenitor	CENPN	0.668109	0	0
RL Progenitor	DDX39A	0.664649	0	0
RL Progenitor	ORC6	0.657267	0	0
RL Progenitor	HNRNPA2B1	0.647055	0	0
RL Progenitor	PIF1	0.639013	0	0
RL Progenitor	FEN1	0.638187	0	0
RL Progenitor	KIF15	0.636149	0	0
RL Progenitor	PSRC1	0.633468	0	0
RL Progenitor	CENPH	0.632058	0	0
RL Progenitor	CDCA4	0.615688	0	0
RL Progenitor	LSM5	0.613022	0	0
RL Progenitor	HIST1H2AJ	0.611548	0	0
RL Progenitor	BTG3	0.603982	0	0
RL Progenitor	ARHGAP11A	0.600822	0	0
RL Progenitor	NEK2	0.59924	0	0
RL Progenitor	RTKN2	0.592631	0	0
RL Progenitor	SYNE2	0.592014	0	0
RL Progenitor	TROAP	0.591767	0	0
RL Progenitor	SNRPB	0.583984	0	0
RL Progenitor	MZT1	0.58169	0	0
RL Progenitor	ECT2	0.578037	0	0
RL Progenitor	KIAA1524	0.577057	0	0
RL Progenitor	KIF11	0.567347	0	0
RL Progenitor	RPA3	0.564178	0	0
RL Progenitor	LSM4	0.560009	0	0
VZ Progenitor	KIAA0101	1.04472	0	0
VZ Progenitor	C1orf61	0.973713	0	0
VZ Progenitor	PRDM13	0.842062	0	0
VZ Progenitor	NES	0.829509	0	0
VZ Progenitor	LINC01158	0.701253	0	0
VZ Progenitor	NEUROD4	0.684883	0	0
VZ Progenitor	HES4	0.683679	0	0
VZ Progenitor	ASPM	0.670934	0	0
VZ Progenitor	CKAP2	0.667653	0	0
VZ Progenitor	MASP1	0.664977	0	0
VZ Progenitor	ZWINT	0.643295	0	0
VZ Progenitor	SGOL2	0.643034	0	0
VZ Progenitor	BAALC	0.63226	0	0
VZ Progenitor	GTSE1	0.622129	0	0
VZ Progenitor	TMEM123	0.620993	0	0
VZ Progenitor	RDX	0.598309	0	0
VZ Progenitor	CD99	0.584273	0	0
VZ Progenitor	CDKN3	0.576697	0	0
VZ Progenitor	CENPK	0.558849	0	0
VZ Progenitor	CRNDE	0.533064	0	0
VZ Progenitor	ORC6	0.524598	0	0
VZ Progenitor	CENPU	0.522107	0	0
VZ Progenitor	CLSPN	0.515168	0	0
VZ Progenitor	PEA15	0.530982	2.51116e-281	5.89596e-277
VZ Progenitor	TFDP2	0.500745	6.79825e-197	1.59616e-192
VZ Progenitor	HMGB3	0.516064	8.33653e-190	1.95733e-185
VZ Progenitor	CD59	0.513997	4.35253e-183	1.02193e-178
VZ Progenitor	MT2A	0.518896	2.95011e-86	6.92655e-82
VZ Progenitor	HIST1H4C	0.811992	3.27712e-51	7.69434e-47
Granule Cell	MGP	1.85319	0	0
Granule Cell	RAB26	1.06946	0	0
Granule Cell	CXCR4	1.0101	0	0
Granule Cell	RPL10A	0.950674	0	0
Granule Cell	RPL12	0.904251	0	0
Granule Cell	NPM1	0.893311	0	0
Granule Cell	RPS2	0.881399	0	0
Granule Cell	EFCAB4A	0.880338	0	0
Granule Cell	RPS4X	0.866783	0	0
Granule Cell	GNB2L1	0.860824	0	0
Granule Cell	RPS6	0.837149	0	0
Granule Cell	RPS18	0.833931	0	0
Granule Cell	EIF3E	0.826105	0	0
Granule Cell	RPL41	0.81315	0	0
Granule Cell	RPL31	0.809713	0	0
Granule Cell	RPL17	0.803226	0	0
Granule Cell	RPL5	0.795268	0	0
Granule Cell	RPS3	0.792406	0	0
Granule Cell	RPL39	0.782378	0	0
Granule Cell	RPL36A	0.777648	0	0
Granule Cell	RPL35A	0.77617	0	0
Granule Cell	RPS14	0.774839	0	0
Granule Cell	RPL26	0.773513	0	0
Granule Cell	ZFAS1	0.772614	0	0
Granule Cell	RPS15A	0.764817	0	0
Granule Cell	RPS7	0.754407	0	0
Granule Cell	RPS8	0.752698	0	0
Granule Cell	ADAMTS6	0.750088	0	0
Granule Cell	HNRNPA1	0.744342	0	0
Granule Cell	RPLP0	0.728458	0	0
Granule Cell	RPL7	0.715117	0	0
Granule Cell	RPL13	0.711861	0	0
Granule Cell	NAP1L1	0.706434	0	0
Granule Cell	RPS3A	0.702077	0	0
Granule Cell	PABPC1	0.701798	0	0
Granule Cell	RPL7A	0.701659	0	0
Granule Cell	RPS5	0.701401	0	0
Granule Cell	CLEC18A	0.696433	0	0
Granule Cell	RPL36	0.69482	0	0
Granule Cell	RASD1	0.691353	0	0
Granule Cell	RPL18A	0.685924	0	0
Granule Cell	CAMK2B	0.682356	0	0
Granule Cell	RP11-304L19.5	0.67483	0	0
Granule Cell	RPS25	0.67459	0	0
Granule Cell	RPS15	0.669815	0	0
Granule Cell	RPS23	0.668772	0	0
Granule Cell	RPS12	0.663706	0	0
Granule Cell	RPS24	0.663472	0	0
Granule Cell	LINC00948	0.663313	0	0
Granule Cell	RPL19	0.658077	0	0
eCN	TRH	1.79042	0	0
eCN	ANK3	1.21933	0	0
eCN	NHLH1	1.10565	0	0
eCN	SPON2	1.06783	0	0
eCN	PHF20L1	0.992986	0	0
eCN	PRPH	0.987985	0	0
eCN	RBFOX3	0.89266	0	0
eCN	ELAVL2	0.78281	0	0
eCN	C21orf59	0.776424	0	0
eCN	EPB41L4A	0.751967	0	0
eCN	TUBB3.1	0.744256	0	0
eCN	PRDM8	0.729974	0	0
eCN	CDH7	0.720839	0	0
eCN	FAM96B	0.718009	0	0
eCN	PARM1	0.69972	0	0
eCN	INSM1	0.67692	0	0
eCN	HLA-A	0.661863	0	0
eCN	DSTYK	0.660422	0	0
eCN	KCNIP4	0.658643	0	0
eCN	ST18	0.65027	0	0
eCN	NGFR	0.644585	0	0
eCN	KCNJ6	0.643325	0	0
eCN	SNAP25	0.640515	0	0
eCN	BTBD3	0.637182	0	0
eCN	LPPR1	0.630685	0	0
eCN	SEZ6L2	0.621048	0	0
eCN	CALM2	0.620973	0	0
eCN	ROGDI	0.619825	0	0
eCN	C4orf48	0.616287	0	0
eCN	LURAP1L	0.600999	0	0
eCN	PRKCB	0.600027	0	0
eCN	CCSER2	0.594972	0	0
eCN	CPLX3	0.593091	0	0
eCN	ENO2	0.592527	0	0
eCN	TBCB	0.580221	0	0
eCN	ERBB4	0.580038	0	0
eCN	MT1F	0.580004	0	0
eCN	SEZ6L	0.579331	0	0
eCN	YWHAZ	0.57813	0	0
eCN	TUBB	0.574077	0	0
eCN	EPHX1	0.569376	0	0
eCN	TXN	0.569249	0	0
eCN	APC	0.557502	0	0
eCN	DYNLT1	0.552583	0	0
eCN	ATP6V0E2	0.547848	0	0
eCN	CCNI	0.547485	0	0
eCN	ATP1A3	0.542894	0	0
eCN	SYP	0.533974	0	0
eCN	RASSF4	0.533075	0	0
eCN	IMPDH1	0.529337	0	0
UBC	RSPO3	1.5944	0	0
UBC	ACTC1	1.3144	0	0
UBC	DRAXIN	1.10085	0	0
UBC	LRRN3	0.976644	0	0
UBC	CMC1	0.956229	0	0
UBC	SAMD3	0.902512	0	0
UBC	CXXC5	0.899293	0	0
UBC	ZFHX4	0.86484	0	0
UBC	TMEM237	0.856916	0	0
UBC	DUSP4	0.838528	0	0
UBC	ZIC4	0.807521	0	0
UBC	IGDCC3	0.806387	0	0
UBC	NPTX2	0.76428	0	0
UBC	EPS8	0.75426	0	0
UBC	GRIK1	0.753712	0	0
UBC	H2AFY2	0.750108	0	0
UBC	MPP3	0.74769	0	0
UBC	PARP6	0.727477	0	0
UBC	PCBP4	0.719134	0	0
UBC	CHODL	0.710388	0	0
UBC	DACT1	0.695922	0	0
UBC	ELP4	0.693425	0	0
UBC	MLLT3	0.673763	0	0
UBC	OCIAD2	0.609287	0	0
UBC	VWA5A	0.597003	0	0
UBC	PTMA	0.528734	0	0
UBC	TERF2IP	0.527635	0	0
UBC	H3F3B	0.512687	0	0
UBC	DDX31	0.512049	0	0
UBC	DGKB	0.503776	0	0
UBC	PEPD	0.676293	3.09942e-306	7.27712e-302
UBC	KLHDC8A	0.559499	5.77764e-297	1.35653e-292
UBC	ADCYAP1	0.568972	2.04343e-260	4.79776e-256
UBC	ZIC2	0.614241	3.23772e-255	7.60185e-251
UBC	2022-09-06	0.635868	4.36812e-252	1.02559e-247
UBC	LPHN3	0.596246	4.66309e-246	1.09485e-241
UBC	MAP6	0.575735	5.89269e-239	1.38354e-234
UBC	CHGA	0.542045	2.3052e-238	5.41239e-234
UBC	SNCAIP	0.506068	2.79118e-232	6.55342e-228
UBC	SYNE2	0.534306	4.13151e-228	9.70036e-224
UBC	C16orf45	0.55877	1.08966e-208	2.5584e-204
UBC	PDE4B	0.52922	1.10379e-207	2.59158e-203
GABAergic Neuron	RP11-82C23.2	1.58986	0	0
GABAergic Neuron	C21orf59	1.18861	0	0
GABAergic Neuron	CACNG3	1.17635	0	0
GABAergic Neuron	RP11-354E11.2	1.07497	0	0
GABAergic Neuron	SLN	1.02511	0	0
GABAergic Neuron	MIAT	1.00702	0	0
GABAergic Neuron	NHLH1	0.989401	0	0
GABAergic Neuron	KRT222.1	0.989336	0	0
GABAergic Neuron	CADM3	0.940546	0	0
GABAergic Neuron	TMEM161B-AS1	0.880543	0	0
GABAergic Neuron	SORBS2	0.773749	0	0
GABAergic Neuron	LINC00969	0.765103	0	0
GABAergic Neuron	TERF2IP	0.719757	0	0
GABAergic Neuron	KLHL13	0.714391	0	0
GABAergic Neuron	PTCHD2	0.677542	0	0
GABAergic Neuron	PLXNA2	0.665068	0	0
GABAergic Neuron	ZBTB16	0.617152	0	0
GABAergic Neuron	NKAIN2	0.573729	0	0
GABAergic Neuron	ATP6V1G2	0.566766	0	0
GABAergic Neuron	RP11-445F12.1	0.557498	0	0
GABAergic Neuron	MASP1	0.552502	0	0
GABAergic Neuron	DPF3	0.550536	0	0
GABAergic Neuron	MARCKSL1	0.543778	0	0
GABAergic Neuron	SYT6	0.5365	0	0
GABAergic Neuron	LINC01158	0.53471	0	0
GABAergic Neuron	GRIA3	0.533447	0	0
GABAergic Neuron	ZNF385D	0.515426	0	0
GABAergic Neuron	BCL7A	0.503078	0	0
GABAergic Neuron	ENC1	0.93882	4.22015e-302	9.90849e-298
GABAergic Neuron	ITSN1	0.537739	1.90583e-287	4.47469e-283
GABAergic Neuron	ZNF521	0.502509	7.15934e-267	1.68094e-262
Purkinje	CA8	1.78949	0	0
Purkinje	LHX1	1.69747	0	0
Purkinje	NRP2	1.66543	0	0
Purkinje	SLC1A6	1.40252	0	0
Purkinje	NETO2	1.23483	0	0
Purkinje	LRRC3B	1.17219	0	0
Purkinje	SH3RF1	1.1411	0	0
Purkinje	RP11-445F12.1	1.12135	0	0
Purkinje	PTGER3	1.01474	0	0
Purkinje	TAF4B	1.01008	0	0
Purkinje	NR2F1	0.989138	0	0
Purkinje	EPHA4	0.946308	0	0
Purkinje	PKIA	0.927085	0	0
Purkinje	TRIB2	0.922316	0	0
Purkinje	CHL1	0.898122	0	0
Purkinje	KCNMA1	0.862268	0	0
Purkinje	AKAP9	0.83666	0	0
Purkinje	JPH4	0.802604	0	0
Purkinje	CSAD	0.791923	0	0
Purkinje	ZNF385D	0.768604	0	0
Purkinje	HBA1	0.765102	0	0
Purkinje	VSTM2L	0.764395	0	0
Purkinje	FEZ2	0.760526	0	0
Purkinje	CCDC112	0.759599	0	0
Purkinje	KIDINS220	0.759306	0	0
Purkinje	KIAA1598	0.744216	0	0
Purkinje	MIAT	0.742943	0	0
Purkinje	NDUFA5	0.741072	0	0
Purkinje	ODF2L	0.739934	0	0
Purkinje	HBA2	0.737517	0	0
Purkinje	DPF1	0.720259	0	0
Purkinje	PRKAR2B	0.699032	0	0
Purkinje	ABRACL	0.695088	0	0
Purkinje	CHST11	0.689329	0	0
Purkinje	MTUS1	0.678376	0	0
Purkinje	WFDC2	0.667314	0	0
Purkinje	CD27-AS1	0.659712	0	0
Purkinje	GPC2	0.650175	0	0
Purkinje	EPCAM	0.648548	0	0
Purkinje	RORB	0.644409	0	0
Purkinje	BEX5	0.634958	0	0
Purkinje	CXADR	0.634404	0	0
Purkinje	DIRAS2	0.630493	0	0
Purkinje	CHD5	0.630159	0	0
Purkinje	GDAP1L1	0.629124	0	0
Purkinje	ADCY1	0.622835	0	0
Purkinje	FOXP4	0.589221	0	0
Purkinje	KIAA1107	0.585113	0	0
Purkinje	EEF1A2	0.584451	0	0
Purkinje	C12orf68	0.583676	0	0
Other Neuron	HOXB2	1.38546	0	0
Other Neuron	HOXB3	1.34266	0	0
Other Neuron	ZNF503	1.27415	0	0
Other Neuron	HOXA3	1.26706	0	0
Other Neuron	HBG2	1.19031	0	0
Other Neuron	HOXB4	1.15181	0	0
Other Neuron	HBG1	1.13196	0	0
Other Neuron	MIAT	1.07814	0	0
Other Neuron	PRPH	1.06855	0	0
Other Neuron	CNTN2	1.03976	0	0
Other Neuron	HSPA1B	0.99633	0	0
Other Neuron	RGMB	0.981028	0	0
Other Neuron	ENC1	0.9299	0	0
Other Neuron	RP11-161M6.2	0.879738	0	0
Other Neuron	IRX2	0.875563	0	0
Other Neuron	TTR	0.846225	0	0
Other Neuron	HEY1	0.831413	0	0
Other Neuron	RP11-834C11.4	0.824443	0	0
Other Neuron	BCL7A	0.806429	0	0
Other Neuron	NHLH1	0.723505	0	0
Other Neuron	CA14	0.700103	0	0
Other Neuron	HOXA2	0.640155	0	0
Other Neuron	HOTAIRM1	0.628788	0	0
Other Neuron	DACT1	0.61678	0	0
Other Neuron	HOXB5	0.590072	0	0
Other Neuron	RP11-490M8.1	0.540154	0	0
Other Neuron	HOXA-AS2	0.527959	0	0
Other Neuron	TUBB	0.50256	0	0
Other Neuron	AAK1	0.67942	1.97205e-299	4.63017e-295
Other Neuron	AKAP6	0.750424	1.04488e-291	2.45328e-287
Other Neuron	TMEM161B-AS1	0.649555	8.84228e-274	2.07608e-269
Other Neuron	COPA	0.685746	9.76288e-266	2.29223e-261
Other Neuron	TUBB3.1	0.594257	1.09061e-254	2.56065e-250
Other Neuron	MT-CO2	0.581485	1.954e-208	4.58781e-204
Other Neuron	HBB	0.699133	1.17728e-170	2.76414e-166
Other Neuron	HBA2	0.53899	3.41976e-159	8.02924e-155
Other Neuron	CXADR	0.507468	4.93008e-154	1.15753e-149
Other Neuron	HBA1	0.588879	1.24772e-149	2.92953e-145
Other Neuron	SUN2	0.510777	6.35441e-129	1.49195e-124
Bergmann Cell	CD59	1.63697	0	0
Bergmann Cell	C1orf61	1.58583	0	0
Bergmann Cell	BAALC	1.48348	0	0
Bergmann Cell	SLN	1.43279	0	0
Bergmann Cell	FST	1.38198	0	0
Bergmann Cell	FAM107A	1.21406	0	0
Bergmann Cell	PEA15	1.17364	0	0
Bergmann Cell	MYLK	1.12125	0	0
Bergmann Cell	NES	1.08967	0	0
Bergmann Cell	DHCR7	1.07954	0	0
Bergmann Cell	GYG1	1.01283	0	0
Bergmann Cell	CDC42EP4	1.01112	0	0
Bergmann Cell	CA12	1.00087	0	0
Bergmann Cell	FRZB	0.999493	0	0
Bergmann Cell	STOM	0.945631	0	0
Bergmann Cell	HES4	0.941518	0	0
Bergmann Cell	MT2A	0.91998	0	0
Bergmann Cell	CXCR4	0.902286	0	0
Bergmann Cell	CD99	0.877273	0	0
Bergmann Cell	GAS2L3	0.863878	0	0
Bergmann Cell	MS4A8	0.800294	0	0
Bergmann Cell	CRB2	0.779506	0	0
Bergmann Cell	CCDC102B	0.753024	0	0
Bergmann Cell	MEIS1	0.739268	0	0
Bergmann Cell	GCSH	0.733462	0	0
Bergmann Cell	SLITRK6	0.726706	0	0
Bergmann Cell	QKI	0.717531	0	0
Bergmann Cell	IFI44L	0.715365	0	0
Bergmann Cell	RFTN2	0.706426	0	0
Bergmann Cell	NCKAP5	0.673007	0	0
Bergmann Cell	NDRG4	0.658628	0	0
Bergmann Cell	MAPK10	0.653489	0	0
Bergmann Cell	WBP5	0.647566	0	0
Bergmann Cell	ABCA8	0.637481	0	0
Bergmann Cell	LPCAT1	0.632768	0	0
Bergmann Cell	MPP6	0.627349	0	0
Bergmann Cell	RGS20	0.626917	0	0
Bergmann Cell	ST8SIA1	0.605557	0	0
Bergmann Cell	AC004158.3	0.601495	0	0
Bergmann Cell	WIPF2	0.592905	0	0
Bergmann Cell	PPAP2B	0.590611	0	0
Bergmann Cell	TMEM170A	0.588369	0	0
Bergmann Cell	FBXW7	0.580378	0	0
Bergmann Cell	GPC1	0.570308	0	0
Bergmann Cell	ST5	0.563834	0	0
Bergmann Cell	SCUBE2	0.558756	0	0
Bergmann Cell	BCHE	0.556956	0	0
Bergmann Cell	SCG3	0.655275	9.22022e-274	2.16482e-269
Bergmann Cell	PTCH1	0.549698	5.56693e-261	1.30706e-256
Bergmann Cell	CTNNB1	0.645184	4.92238e-201	1.15573e-196
Astrocyte	C1orf61	1.7781	0	0
Astrocyte	PPAP2B	1.60299	0	0
Astrocyte	FABP5	1.272	0	0
Astrocyte	HEPN1	1.05882	0	0
Astrocyte	SCG3	1.04403	0	0
Astrocyte	CD99	1.03827	0	0
Astrocyte	MASP1	1.0167	0	0
Astrocyte	GYG1	1.01291	0	0
Astrocyte	FIBIN	0.985918	0	0
Astrocyte	PMP2	0.968783	0	0
Astrocyte	DDIT4	0.947305	0	0
Astrocyte	QKI	0.9303	0	0
Astrocyte	LINC00844	0.927667	0	0
Astrocyte	PDLIM5	0.898168	0	0
Astrocyte	CRB2	0.897107	0	0
Astrocyte	LINC00461	0.872479	0	0
Astrocyte	NCAN	0.870817	0	0
Astrocyte	SLC6A11	0.870363	0	0
Astrocyte	EGFR	0.840044	0	0
Astrocyte	C1orf192	0.830786	0	0
Astrocyte	ADIRF	0.829679	0	0
Astrocyte	SLC25A26	0.822882	0	0
Astrocyte	GCSH	0.821702	0	0
Astrocyte	HES4	0.813769	0	0
Astrocyte	CDC42EP4	0.793576	0	0
Astrocyte	PEA15	0.780918	0	0
Astrocyte	CA12	0.766594	0	0
Astrocyte	CD59	0.748928	0	0
Astrocyte	NOVA1	0.732558	0	0
Astrocyte	SFXN5	0.713602	0	0
Astrocyte	SCD5	0.701337	0	0
Astrocyte	RFTN2	0.700408	0	0
Astrocyte	DDR1	0.700002	0	0
Astrocyte	GPR56	0.698665	0	0
Astrocyte	IFI27L2	0.685026	0	0
Astrocyte	F3	0.679452	0	0
Astrocyte	TRIM47	0.679379	0	0
Astrocyte	TMEM170A	0.675227	0	0
Astrocyte	ST8SIA1	0.670831	0	0
Astrocyte	IFI44L	0.670828	0	0
Astrocyte	DCLK2	0.659027	0	0
Astrocyte	NES	0.649297	0	0
Astrocyte	C1orf194	0.647579	0	0
Astrocyte	LRIG1	0.642893	0	0
Astrocyte	DTNA	0.642819	0	0
Astrocyte	ST5	0.635032	0	0
Astrocyte	LPCAT1	0.619397	0	0
Astrocyte	CXCR4	0.619507	2.09753e-291	4.9248e-287
Astrocyte	MT2A	0.624565	1.81471e-249	4.26077e-245
Astrocyte	FRZB	0.620088	9.33595e-175	2.19199e-170
OPC	PMP2	1.95528	0	0
OPC	LRRC4C	1.5812	0	0
OPC	CA10	1.44868	0	0
OPC	RAB31	1.41307	0	0
OPC	SCD5	1.34458	0	0
OPC	NOVA1	1.31558	0	0
OPC	FABP5	1.1961	0	0
OPC	C1orf61	1.09494	0	0
OPC	RP11-849I19.1	1.07226	0	0
OPC	ARC	1.06129	0	0
OPC	BCHE	1.04877	0	0
OPC	THY1	1.03221	0	0
OPC	KLRC2	0.998208	0	0
OPC	TAOK3	0.988112	0	0
OPC	COL20A1	0.983223	0	0
OPC	ASIC4	0.957534	0	0
OPC	DSEL	0.94408	0	0
OPC	ETV1	0.941064	0	0
OPC	C8orf46	0.88953	0	0
OPC	FIBIN	0.885923	0	0
OPC	RIT2	0.881645	0	0
OPC	PDE4B	0.872917	0	0
OPC	OLFM2	0.871273	0	0
OPC	MMP16	0.862486	0	0
OPC	LPPR1	0.857447	0	0
OPC	COL9A1	0.839269	0	0
OPC	RP11-161M6.2	0.823793	0	0
OPC	FGF12	0.80862	0	0
OPC	TNK2	0.804237	0	0
OPC	KCND2	0.7768	0	0
OPC	C2orf80	0.765491	0	0
OPC	UGDH	0.76424	0	0
OPC	QKI	0.76401	0	0
OPC	TMOD1	0.756789	0	0
OPC	GRB14	0.755498	0	0
OPC	AC004158.3	0.741433	0	0
OPC	SNTG1	0.727891	0	0
OPC	PDLIM5	0.713983	0	0
OPC	CREB5	0.713015	0	0
OPC	LRRK2	0.709093	0	0
OPC	HEPN1	0.697767	0	0
OPC	ALCAM	0.695546	0	0
OPC	KCNIP1	0.668777	0	0
OPC	PPAPDC1A	0.659027	0	0
OPC	ITGB8	0.628269	0	0
OPC	HAPLN1	0.624896	0	0
OPC	KCNQ1OT1	0.943888	3.54042e-305	8.31255e-301
OPC	MT2A	0.75351	3.18566e-257	7.47961e-253
OPC	POLR2F	0.714882	1.15357e-236	2.70847e-232
OPC	2022-09-02	0.633105	3.48188e-226	8.17512e-222
Oligodendrocyte	UGT8	2.51754	0	0
Oligodendrocyte	RP11-89N17.4	2.24428	0	0
Oligodendrocyte	MIR219-2	2.11216	0	0
Oligodendrocyte	PMP2	1.97505	0	0
Oligodendrocyte	TF	1.89843	0	0
Oligodendrocyte	FIBIN	1.83772	0	0
Oligodendrocyte	TMOD1	1.67586	0	0
Oligodendrocyte	LPPR1	1.65546	0	0
Oligodendrocyte	RP11-161M6.2	1.49494	0	0
Oligodendrocyte	TNK2	1.4195	0	0
Oligodendrocyte	TENC1	1.41236	0	0
Oligodendrocyte	HIPK2	1.40808	0	0
Oligodendrocyte	STRN	1.39512	0	0
Oligodendrocyte	GNAI1	1.37157	0	0
Oligodendrocyte	APCDD1	1.36239	0	0
Oligodendrocyte	TMEM206	1.33737	0	0
Oligodendrocyte	GPD1	1.32752	0	0
Oligodendrocyte	ATCAY	1.31289	0	0
Oligodendrocyte	QKI	1.30618	0	0
Oligodendrocyte	CA10	1.27124	0	0
Oligodendrocyte	FGF12	1.218	0	0
Oligodendrocyte	KCNS3	1.21552	0	0
Oligodendrocyte	E2F3	1.19435	0	0
Oligodendrocyte	ST3GAL5	1.18245	0	0
Oligodendrocyte	PCDH7	1.17979	0	0
Oligodendrocyte	CRB1	1.17409	0	0
Oligodendrocyte	SEMA4D	1.14119	0	0
Oligodendrocyte	CENPJ	1.11995	0	0
Oligodendrocyte	ERBB3	1.09843	0	0
Oligodendrocyte	ASIC4	1.09803	0	0
Oligodendrocyte	RTKN	1.09781	0	0
Oligodendrocyte	PGM3	1.05062	0	0
Oligodendrocyte	CAMSAP2	1.0229	0	0
Oligodendrocyte	ARHGAP5-AS1	1.00202	0	0
Oligodendrocyte	CDK18	0.998439	0	0
Oligodendrocyte	COL9A2	0.973002	0	0
Oligodendrocyte	CDH8	0.966945	0	0
Oligodendrocyte	STX4	0.956483	0	0
Oligodendrocyte	MMP16	0.940054	0	0
Oligodendrocyte	RAB31	0.936929	0	0
Oligodendrocyte	TM7SF2	1.08731	3.67053e-288	8.61804e-284
Oligodendrocyte	SCD5	1.29104	2.1267e-285	4.99329e-281
Oligodendrocyte	ARHGAP5	1.32081	2.51616e-283	5.90769e-279
Oligodendrocyte	FXYD6	1.74144	1.3461e-264	3.16051e-260
Oligodendrocyte	MAP1A	1.01052	7.32814e-245	1.72057e-240
Oligodendrocyte	C1orf122	1.08374	4.93104e-233	1.15776e-228
Oligodendrocyte	C16orf80	1.07632	7.63892e-212	1.79354e-207
Oligodendrocyte	IDI1	1.16348	2.39992e-197	5.63477e-193
Oligodendrocyte	RDX	1.11597	5.99168e-179	1.40679e-174
Oligodendrocyte	POLR2F	0.965319	8.36062e-89	1.96299e-84
Endothelial	FRZB	2.17542	0	0
Endothelial	PLXDC1	2.15561	0	0
Endothelial	CCDC3	2.12339	0	0
Endothelial	HES4	1.74831	0	0
Endothelial	LINC00152	1.7181	0	0
Endothelial	ITGA1	1.69758	0	0
Endothelial	PLAC9	1.67394	0	0
Endothelial	NOTCH3	1.56602	0	0
Endothelial	PPP1R14A	1.50282	0	0
Endothelial	CLEC11A	1.50262	0	0
Endothelial	MIR4435-1HG	1.49524	0	0
Endothelial	THY1	1.49397	0	0
Endothelial	TIMP1	1.49315	0	0
Endothelial	NODAL	1.46034	0	0
Endothelial	SLC2A3	1.37543	0	0
Endothelial	CTGF	1.34918	0	0
Endothelial	ISG15	1.33354	0	0
Endothelial	EDN1	1.3268	0	0
Endothelial	COL9A1	1.30385	0	0
Endothelial	HLA-E	1.2273	0	0
Endothelial	SULT1E1	1.22284	0	0
Endothelial	COX7A1	1.2223	0	0
Endothelial	CDH6	1.20728	0	0
Endothelial	A2M	1.19472	0	0
Endothelial	TESC	1.19432	0	0
Endothelial	C1orf54	1.17329	0	0
Endothelial	PGF	1.14117	0	0
Endothelial	SNAI2	1.12084	0	0
Endothelial	SLC6A12	1.10031	0	0
Endothelial	TMEM109	1.09935	0	0
Endothelial	TMEM173	1.09382	0	0
Endothelial	TJP1	1.0759	0	0
Endothelial	CSPG4	1.04078	0	0
Endothelial	ECE1	0.997996	0	0
Endothelial	C11orf96	0.994099	0	0
Endothelial	COBLL1	0.988148	0	0
Endothelial	MYH9	0.96889	0	0
Endothelial	SLC20A2	0.957738	0	0
Endothelial	CA2	0.956848	0	0
Endothelial	SLC12A7	0.922033	0	0
Endothelial	CYTH3	0.918839	0	0
Endothelial	VCL	0.913286	0	0
Endothelial	TACC1	0.897575	0	0
Endothelial	PELO	0.883087	0	0
Endothelial	CD99	1.04584	9.75701e-284	2.29085e-279
Endothelial	MGST2	0.902063	4.31479e-259	1.01307e-254
Endothelial	IFI6	1.1101	9.03772e-256	2.12197e-251
Endothelial	MT2A	1.31962	8.52094e-234	2.00063e-229
Endothelial	EPS8	0.933888	2.13662e-226	5.01657e-222
Endothelial	SPON2	1.45652	3.76771e-121	8.84621e-117
Microglia	FTL	3.23274	0	0
Microglia	VSIG4	3.08834	0	0
Microglia	FOLR2	2.6151	0	0
Microglia	FCGR1A	2.29438	0	0
Microglia	RNASET2	2.29275	0	0
Microglia	IL8	2.21377	0	0
Microglia	CCL3L1	2.19117	0	0
Microglia	FCGR3A	2.03706	0	0
Microglia	A2M	2.02409	0	0
Microglia	CH25H	1.94451	0	0
Microglia	ADORA3	1.86271	0	0
Microglia	SAMSN1	1.84148	0	0
Microglia	C3	1.80977	0	0
Microglia	HLA-E	1.76504	0	0
Microglia	GYPC	1.74287	0	0
Microglia	CEBPD	1.70855	0	0
Microglia	OLR1	1.7049	0	0
Microglia	PHACTR1	1.65714	0	0
Microglia	C10orf54	1.64784	0	0
Microglia	CCL3L3	1.63858	0	0
Microglia	RNASE1	1.60425	0	0
Microglia	FPR1	1.56327	0	0
Microglia	BHLHE41	1.55846	0	0
Microglia	SLC16A3	1.54063	0	0
Microglia	ENTPD1	1.49784	0	0
Microglia	GAL3ST4	1.47775	0	0
Microglia	IFI16	1.46148	0	0
Microglia	FCGR1B	1.44294	0	0
Microglia	CD36	1.43937	0	0
Microglia	CPVL	1.43934	0	0
Microglia	PDK4	1.42045	0	0
Microglia	HERPUD1	1.41422	0	0
Microglia	ADAM28	1.40653	0	0
Microglia	IGSF6	1.40376	0	0
Microglia	MNDA	1.39919	0	0
Microglia	HSPA6	1.37672	0	0
Microglia	ADAP2	1.34987	0	0
Microglia	HAVCR2	1.32888	0	0
Microglia	GPNMB	1.31914	0	0
Microglia	MS4A7	1.31126	0	0
Microglia	HSPA1B	1.30018	0	0
Microglia	DNASE2	1.29606	0	0
Microglia	S100A9	1.29503	0	0
Microglia	MKNK1	1.27233	0	0
Microglia	FCGR2A	1.26213	0	0
Microglia	CNPY3	1.25136	0	0
Microglia	TYMP	1.24309	0	0
Microglia	HIST2H2AA3	1.23668	0	0
Microglia	CXCL16	1.22888	0	0
Microglia	RP11-480C22.1	1.18915	0	0
T Cell	NKG7	3.14441	0	0
T Cell	CD69	2.76831	0	0
T Cell	KLRB1	2.46883	0	0
T Cell	LTB	2.2929	0	0
T Cell	GZMA	2.1061	0	0
T Cell	GZMB	2.06423	0	0
T Cell	PTPRCAP	1.90306	0	0
T Cell	IL32	1.86637	0	0
T Cell	PLAC8	1.83862	0	0
T Cell	PRF1	1.78046	0	0
T Cell	CD7	1.61058	0	0
T Cell	TCL1A	1.52605	0	0
T Cell	GNLY	1.49413	0	0
T Cell	CD79B	1.45591	0	0
T Cell	CST7	1.41347	0	0
T Cell	CD3D	1.35991	0	0
T Cell	KLRC1	1.35922	0	0
T Cell	IL2RG	1.35732	0	0
T Cell	GZMM	1.31106	0	0
T Cell	RARRES3	1.25136	0	0
T Cell	VPREB3	1.22937	0	0
T Cell	XCL2	1.19248	0	0
T Cell	CD79A	1.18846	0	0
T Cell	CLIC3	1.18589	0	0
T Cell	IGLL5	1.17998	0	0
T Cell	ISG20	1.15548	0	0
T Cell	GIMAP7	1.12443	0	0
T Cell	GZMH	1.10796	0	0
T Cell	HCST	1.66303	2.15123e-266	5.05088e-262
T Cell	CCL5	2.53312	5.83996e-203	1.37116e-198
T Cell	HLA-E	1.78	1.65e-146	3.87404e-142
T Cell	HLA-DRB1	1.17136	2.36957e-139	5.56351e-135
T Cell	IFI16	1.18886	1.18542e-103	2.78326e-99
T Cell	HLA-C	2.14811	3.76054e-101	8.82936e-97
T Cell	HLA-B	2.20447	1.3147e-90	3.08678e-86
T Cell	RGS18	1.2112	1.85709e-87	4.36025e-83
T Cell	HLA-DRA	2.2259	8.83528e-86	2.07443e-81
T Cell	ELF1	1.39537	4.36239e-70	1.02424e-65
T Cell	HLA-DPB1	1.13257	2.43055e-43	5.70669e-39
T Cell	HIST1H2AC	1.23529	2.10803e-34	4.94944e-30
T Cell	HLA-A	1.50883	1.42745e-31	3.35152e-27
T Cell	HBG2	2.83952	5.58554e-21	1.31143e-16
T Cell	HBG1	2.92254	6.98908e-20	1.64097e-15
T Cell	HBA1	3.3176	1.23866e-18	2.90825e-14
T Cell	CMC1	1.58897	6.45144e-18	1.51473e-13
T Cell	HBA2	2.8808	1.74606e-17	4.09957e-13
T Cell	HBE1	4.88586	4.58781e-16	1.07717e-11
T Cell	HBZ	2.25366	1.80473e-15	4.23733e-11
T Cell	HBB	1.43772	1.04142e-13	2.44516e-09
T Cell	SLC25A37	1.15919	3.71783e-08	0.00087291
Meninge	OGN	2.387	0	0
Meninge	PLAC9	1.86674	0	0
Meninge	ITIH2	1.52937	0	0
Meninge	FRZB	1.49995	0	0
Meninge	KERA	1.34878	0	0
Meninge	C16orf89	1.20986	0	0
Meninge	BMP5	1.1549	0	0
Meninge	TIMP1	1.13828	0	0
Meninge	NGFR	1.09416	0	0
Meninge	C7	1.08289	0	0
Meninge	C1S	1.07945	0	0
Meninge	NR3C1	1.05861	0	0
Meninge	COL12A1	1.05831	0	0
Meninge	SLC6A1	1.05425	0	0
Meninge	FAP	1.04732	0	0
Meninge	CRYM	1.0452	0	0
Meninge	CLEC11A	1.0413	0	0
Meninge	GLT8D2	1.03234	0	0
Meninge	QPRT	1.0285	0	0
Meninge	GPRC5B	1.01755	0	0
Meninge	PPP1R14A	0.934369	0	0
Meninge	MXRA5	0.904637	0	0
Meninge	SDPR	0.900506	0	0
Meninge	WFIKKN2	0.900501	0	0
Meninge	FOXC1	0.88661	0	0
Meninge	TMEM132C	0.886344	0	0
Meninge	KANK2	0.878618	0	0
Meninge	RBMS3	0.874964	0	0
Meninge	ABCA9	0.852531	0	0
Meninge	CA2	0.843563	0	0
Meninge	COL21A1	0.826351	0	0
Meninge	COL5A1	0.803851	0	0
Meninge	FHL3	0.794937	0	0
Meninge	PPP1R1B	0.783348	0	0
Meninge	APCDD1	0.780399	0	0
Meninge	FBN1	0.759261	0	0
Meninge	UTRN	0.742551	0	0
Meninge	FBLN2	0.740575	0	0
Meninge	STRA6	0.737641	0	0
Meninge	SERPIND1	0.734615	0	0
Meninge	ANKRD32	1.1439	1.1632e-222	2.73107e-218
Meninge	IFI6	0.749961	6.98063e-222	1.63898e-217
Meninge	CD99	0.974977	1.62517e-207	3.81573e-203
Meninge	CD164	0.800196	1.37574e-180	3.2301e-176
Meninge	NR2F2	0.752127	9.29039e-169	2.18129e-164
Meninge	SERF2	0.794653	3.66448e-150	8.60384e-146
Meninge	RPL22L1	0.745359	1.39592e-140	3.27748e-136
Meninge	GSTP1	0.776206	3.78182e-130	8.87933e-126
Meninge	NR2F1	0.808832	1.12898e-118	2.65074e-114
Meninge	KCNQ1OT1	0.737855	1.1722e-90	2.75221e-86
Schwann	RP4-792G4.2	1.54569	0	0
Schwann	GFRA3	1.2273	0	0
Schwann	SCN7A	1.10418	0	0
Schwann	COL14A1	0.894043	0	0
Schwann	FOXD3	0.818015	0	0
Schwann	MAL	0.732857	0	0
Schwann	PLEKHA4	1.64508	9.93525e-270	2.3327e-265
Schwann	MPZ	3.00051	1.0149e-268	2.38288e-264
Schwann	ARHGAP15	1.57156	3.5505e-169	8.33621e-165
Schwann	MOXD1	1.13446	5.62126e-146	1.31981e-141
Schwann	ST6GALNAC2	0.787892	3.13165e-109	7.3528e-105
Schwann	USP53	1.72508	3.48989e-86	8.19392e-82
Schwann	BACE2	0.957539	1.08097e-62	2.53801e-58
Schwann	APOA1	0.815013	1.3574e-58	3.18703e-54
Schwann	OLFML2B	0.707549	2.84759e-58	6.68585e-54
Schwann	DIO2	0.866526	1.70733e-51	4.00863e-47
Schwann	ITGA6	0.791121	4.52979e-46	1.06355e-41
Schwann	COL2A1	0.778481	2.01646e-45	4.73445e-41
Schwann	LGI4	0.888575	1.08386e-44	2.5448e-40
Schwann	ERBB3	1.27927	2.2848e-44	5.36447e-40
Schwann	MATN2	0.994211	2.33136e-42	5.4738e-38
Schwann	PPP1R1B	0.883499	4.14051e-42	9.7215e-38
Schwann	FBLN2	0.707091	1.15229e-41	2.70546e-37
Schwann	TTR	1.51215	1.05379e-33	2.4742e-29
Schwann	ABCA8	1.71803	3.43975e-30	8.07618e-26
Schwann	GAS7	0.755456	9.21155e-29	2.16278e-24
Schwann	SEMA3C	0.763856	2.25802e-24	5.30161e-20
Schwann	CTNNAL1	1.18511	2.83978e-24	6.66751e-20
Schwann	PLAC9	0.773899	7.54533e-24	1.77157e-19
Schwann	C1orf198	1.06199	1.72059e-19	4.03978e-15
Schwann	PMP2	0.794042	4.72062e-16	1.10836e-11
Schwann	IFI6	0.833293	2.65085e-14	6.22394e-10
Schwann	RTKN	0.833807	5.9294e-13	1.39216e-08
Schwann	CUEDC2	1.37628	1.40316e-12	3.29448e-08
Schwann	CHPF	0.695542	3.23673e-12	7.59951e-08
Schwann	CTGF	0.678595	3.45688e-12	8.1164e-08
Schwann	CD99	0.992514	6.32182e-12	1.4843e-07
Schwann	GYPC	0.845532	1.00021e-11	2.3484e-07
Schwann	RBMS3	0.700811	3.88653e-11	9.12518e-07
Schwann	NR2F2	0.933063	9.45829e-10	2.22071e-05
Schwann	RAB13	0.900863	1.52156e-09	3.57248e-05
Schwann	GULP1	0.745734	5.54347e-08	0.00130155
Schwann	PRDX6	0.902849	1.21748e-07	0.00285852
Schwann	ISG15	0.772866	1.29743e-07	0.00304623
Schwann	RPL22L1	0.755408	3.38699e-07	0.00795231
Schwann	HSPA1B	1.17639	4.72761e-06	0.111
Schwann	MT2A	1.13556	1.18425e-05	0.27805
Schwann	CD164	0.787684	0.000151732	1
Schwann	CD59	0.771954	0.000214394	1
Schwann	DDIT4	0.701645	0.00123804	1
