# Supplementary material for: Single-cell epigenomics and spatiotemporal transcriptomics reveal human cerebellar development
Source: Nat Commun. 2023 Nov 22;14:7613. doi: 10.1038/s41467-023-43568-6 (PMC10665552; doi:10.1038/s41467-023-43568-6)
Supplement: Supplementary file 16 — Supplementary Data 13 [file 41467_2023_43568_MOESM16_ESM.xlsx]

## Sheet: Supplementary Data 13
Sheet 13: DEGs of Specific Genes in Mouse
Two.sided wilcox.test
cluster	gene	avg_logFC	p_val	p_val_adj
RL Progenitor	2810417H13RIK	1.38278	0	0
RL Progenitor	HIST1H2AP	1.00423	0	0
RL Progenitor	SPC24	0.967402	0	0
RL Progenitor	LOCKD	0.930684	0	0
RL Progenitor	MFAP4	0.820921	0	0
RL Progenitor	CARNMT1	0.750593	0	0
RL Progenitor	2700094K13RIK	0.722536	0	0
RL Progenitor	SLC29A1	0.715606	0	0
RL Progenitor	PPP2R2C	0.699953	0	0
RL Progenitor	COG7	0.696129	0	0
RL Progenitor	PMF1	0.692997	0	0
RL Progenitor	HMGN5	0.686143	0	0
RL Progenitor	RBM3	0.672894	0	0
RL Progenitor	H1FX	0.603784	0	0
RL Progenitor	AURKA	0.590757	0	0
RL Progenitor	HIST1H2AE	0.589833	0	0
RL Progenitor	HPRT	0.585987	0	0
RL Progenitor	HDGF	0.58104	0	0
RL Progenitor	RFC4	0.567038	0	0
RL Progenitor	HPCA	0.537767	0	0
RL Progenitor	NDE1	0.520088	0	0
RL Progenitor	MCM6	0.520079	0	0
RL Progenitor	LIG1	0.51698	0	0
RL Progenitor	MIS18A	0.509615	0	0
RL Progenitor	PRDX4	0.509387	0	0
RL Progenitor	SHCBP1	0.508413	0	0
RL Progenitor	CDKN2C	0.506277	0	0
RL Progenitor	TIPIN	0.505117	0	0
RL Progenitor	DCTPP1	0.501597	0	0
VZ Progenitor	AKR1B3	1.18547	0	0
VZ Progenitor	MSX3	1.16596	0	0
VZ Progenitor	NRARP	0.944872	0	0
VZ Progenitor	2810417H13RIK	0.86828	0	0
VZ Progenitor	MIF	0.754805	0	0
VZ Progenitor	PANTR1	0.724378	0	0
VZ Progenitor	FGF15	0.683341	0	0
VZ Progenitor	PEA15A	0.667754	0	0
VZ Progenitor	HMGA2	0.635309	0	0
VZ Progenitor	TIPIN	0.621915	0	0
VZ Progenitor	HAT1	0.62135	0	0
VZ Progenitor	SLBP	0.599098	0	0
VZ Progenitor	2700094K13RIK	0.592168	0	0
VZ Progenitor	DDX39	0.591673	0	0
VZ Progenitor	GAPDH	0.589033	0	0
VZ Progenitor	NDE1	0.584669	0	0
VZ Progenitor	RPA2	0.580118	0	0
VZ Progenitor	PAICS	0.576961	0	0
VZ Progenitor	HN1L	0.55997	0	0
VZ Progenitor	RFC4	0.558784	0	0
VZ Progenitor	DCTPP1	0.539208	0	0
VZ Progenitor	HSPE1	0.527365	0	0
VZ Progenitor	LSM2	0.526325	0	0
VZ Progenitor	SPC24	0.520221	0	0
VZ Progenitor	MCM6	0.511844	0	0
VZ Progenitor	HSPD1	0.511708	0	0
VZ Progenitor	LIX1	0.511619	0	0
VZ Progenitor	MCM3	0.508891	0	0
VZ Progenitor	SET	0.508866	0	0
VZ Progenitor	H1FX	0.502671	0	0
VZ Progenitor	GLO1	0.501079	0	0
GCN	LHX9	2.30741	0	0
GCN	LHX2	1.79667	0	0
GCN	TRP53I11	1.3047	0	0
GCN	IGFBPL1	1.21344	0	0
GCN	ATOH1	1.2122	0	0
GCN	TUBB3	1.20326	0	0
GCN	EVX1OS	1.04139	0	0
GCN	HIST3H2BA	0.973182	0	0
GCN	EVX1	0.954432	0	0
GCN	CD24A	0.942808	0	0
GCN	LMO1	0.934755	0	0
GCN	PANTR1	0.845633	0	0
GCN	PTPRG	0.833179	0	0
GCN	MIR124-2HG	0.797803	0	0
GCN	TMEFF1	0.773175	0	0
GCN	POU3F1	0.769389	0	0
GCN	CNIH2	0.742198	0	0
GCN	RESP18	0.737783	0	0
GCN	6330403K07RIK	0.724072	0	0
GCN	CDKN2B	0.69306	0	0
GCN	EBF2	0.669281	0	0
GCN	GNG8	0.629088	0	0
GCN	VAT1	0.624922	0	0
GCN	GREM2	0.604333	0	0
GCN	HIST3H2A	0.595674	0	0
GCN	FAM110A	0.591998	0	0
GCN	POU2F2	0.585864	0	0
GCN	CELF3	0.578146	0	0
GCN	RMST	0.570487	0	0
GCN	CXX1A	0.565775	0	0
GCN	POU3F2	0.554748	0	0
GCN	IRX3	0.54709	0	0
GCN	CHN1	0.546236	0	0
GCN	DBN1	0.537759	0	0
GCN	NKAIN3	0.535051	0	0
GCN	PAK3	0.53284	0	0
GCN	PLK3	0.525738	0	0
GCN	CMAS	0.514366	0	0
GCN	MAGED1	0.514475	5.34091e-293	1.49535e-288
GCN	NEFL	0.717822	2.87826e-255	8.05857e-251
GCN	SST	0.555082	5.52996e-142	1.54828e-137
GNP/GN	MFAP4	1.02469	0	0
GNP/GN	PPP2R2C	0.862731	0	0
GNP/GN	COG7	0.787041	0	0
GNP/GN	RNMT	0.739624	0	0
GNP/GN	PLPPR1	0.732111	0	0
GNP/GN	RNASET2A	0.690581	0	0
GNP/GN	TEX14	0.653512	0	0
GNP/GN	SNCA	0.63794	0	0
GNP/GN	SLC29A1	0.582894	0	0
GNP/GN	CELF2	0.575356	0	0
GNP/GN	GAMT	0.559077	0	0
GNP/GN	NBEA	0.554315	0	0
GNP/GN	GM2694	0.552034	0	0
GNP/GN	CHD7	0.545261	0	0
GNP/GN	NKD1	0.542815	0	0
GNP/GN	CADPS2	0.517411	0	0
GNP/GN	SYNPR	0.504089	0	0
GNP/GN	TRPC4AP	0.502251	4.18643e-187	1.17212e-182
eCN	CARTPT	1.54421	0	0
eCN	SNCA	1.26197	0	0
eCN	NEFL	1.18714	0	0
eCN	GM2694	0.934779	0	0
eCN	CD47	0.882636	0	0
eCN	PLPPR1	0.882522	0	0
eCN	STMN3	0.846497	0	0
eCN	CNIH2	0.826775	0	0
eCN	SCRN1	0.812679	0	0
eCN	MGST3	0.794507	0	0
eCN	EEF1E1	0.78072	0	0
eCN	CADPS2	0.742413	0	0
eCN	HIST3H2A	0.735509	0	0
eCN	NBEA	0.735318	0	0
eCN	TUBB3	0.724848	0	0
eCN	RWDD3	0.690333	0	0
eCN	NECAB3	0.683199	0	0
eCN	PKIB	0.666596	0	0
eCN	LINGO1	0.660374	0	0
eCN	CELF2	0.628233	0	0
eCN	HIST3H2BA	0.614561	0	0
eCN	PCSK2	0.603374	0	0
eCN	CBLN2	0.603257	0	0
eCN	DUSP5	0.600807	0	0
eCN	CLMP	0.572516	0	0
eCN	CAMK2D	0.545519	0	0
eCN	RASGEF1C	0.531534	0	0
eCN	ACTG1	0.520913	0	0
eCN	CALM3	0.511545	0	0
eCN	CAMK2N1	0.630724	1.55124e-306	4.34317e-302
eCN	CARNMT1	0.595684	2.26433e-304	6.33968e-300
eCN	ELMO1	0.57616	1.11776e-303	3.1295e-299
eCN	CIB2	0.530096	8.21093e-301	2.2989e-296
eCN	SERF1	0.548297	1.838e-300	5.14602e-296
eCN	SNRPN	0.570372	4.22742e-296	1.18359e-291
eCN	SAMD14	0.700905	8.04986e-293	2.2538e-288
eCN	CNRIP1	0.540333	2.82173e-284	7.90027e-280
eCN	DBN1	0.527769	5.81873e-272	1.62913e-267
eCN	APBB1	0.527453	6.28396e-271	1.75938e-266
eCN	OLFM1	0.662906	2.5281e-269	7.07817e-265
eCN	RAB6B	0.529372	7.40615e-262	2.07357e-257
eCN	RAB6A	0.534724	3.32187e-259	9.30056e-255
eCN	RUFY3	0.522366	3.35549e-255	9.39471e-251
eCN	PPP3CA	0.528166	8.84656e-251	2.47686e-246
eCN	TMEM176B	0.610475	3.221e-247	9.01816e-243
eCN	VAMP2	0.52512	6.20236e-246	1.73654e-241
eCN	MSRA	0.517989	3.96468e-234	1.11003e-229
eCN	GPI1	0.54138	3.39356e-172	9.5013e-168
eCN	HIST1H2BC	0.517469	5.5334e-133	1.54924e-128
UBC	TMEM158	1.55474	0	0
UBC	GM2694	1.5454	0	0
UBC	GRP	1.32895	0	0
UBC	SNCA	1.13084	0	0
UBC	INADL	0.574388	0	0
UBC	SHISA9	0.517031	0	0
UBC	1500015O10RIK	0.778055	4.08774e-281	1.14449e-276
UBC	DPYSL3	0.743539	1.70822e-263	4.78268e-259
UBC	UNCX	0.847514	7.92325e-263	2.21835e-258
UBC	GM28050	0.66742	1.51706e-262	4.24746e-258
UBC	NBEA	0.784345	8.02334e-231	2.24637e-226
UBC	STMN3	0.596048	7.47832e-230	2.09378e-225
UBC	MGST3	0.753453	1.11638e-226	3.12563e-222
UBC	VAMP2	0.671275	4.56521e-226	1.27817e-221
UBC	TMEM178	0.598289	1.29758e-206	3.63297e-202
UBC	TUBB3	0.516091	4.68884e-203	1.31278e-198
UBC	CIRBP	0.596416	1.59154e-198	4.456e-194
UBC	ACTL6B	0.533159	2.05466e-169	5.75263e-165
UBC	DPP6	0.510895	3.80596e-156	1.06559e-151
UBC	CAMK2D	0.577169	6.79438e-150	1.90229e-145
UBC	SYNPR	0.531931	3.08234e-144	8.62993e-140
UBC	HIST3H2A	0.539954	1.53055e-135	4.28522e-131
UBC	NEFL	1.20889	1.65602e-126	4.63654e-122
UBC	SNRPN	0.521236	1.38597e-122	3.88044e-118
UBC	ZFAND5	0.556341	1.84604e-117	5.16854e-113
UBC	BARHL2	0.515502	1.39476e-115	3.90504e-111
UBC	CAMK2N1	0.541071	1.27639e-114	3.57364e-110
UBC	CNRIP1	0.500123	1.29296e-110	3.62003e-106
UBC	FAM210B	0.59981	1.75984e-98	4.9272e-94
UBC	ZIC5	0.511966	5.20404e-89	1.45703e-84
UBC	CHGB	0.527923	1.97251e-86	5.52264e-82
GBP	CDKN1C	2.08117	0	0
GBP	PTF1A	1.04681	0	0
GBP	MSX3	0.895982	0	0
GBP	IGSF8	0.797059	0	0
GBP	LMO1	0.742484	0	0
GBP	PTX3	0.679327	0	0
GBP	PANTR1	0.610001	0	0
GBP	PRMT8	0.597621	0	0
GBP	DPYSL4	0.577341	0	0
GBP	SPSB4	0.56354	0	0
GBP	FAM110A	0.538018	0	0
GBP	PGPEP1	0.537799	0	0
GBP	PLK3	0.532873	0	0
GBP	6330403K07RIK	0.528535	0	0
GBP	LHX1OS	0.522919	1.60483e-252	4.4932e-248
GBP	TUBB3	0.533213	1.68081e-214	4.70593e-210
GABAergic Neuron	SST	1.38031	0	0
GABAergic Neuron	PNOC	1.18494	0	0
GABAergic Neuron	GLRA2	0.94054	0	0
GABAergic Neuron	GM27199	0.886452	0	0
GABAergic Neuron	LBX1	0.854065	0	0
GABAergic Neuron	NANOS1	0.843651	0	0
GABAergic Neuron	SOCS2	0.712531	0	0
GABAergic Neuron	ZFP804A	0.702057	0	0
GABAergic Neuron	SEZ6	0.693242	0	0
GABAergic Neuron	LGALS7	0.674693	0	0
GABAergic Neuron	IGFBPL1	0.647709	0	0
GABAergic Neuron	TMEM178	0.633667	0	0
GABAergic Neuron	MEGF11	0.56108	0	0
GABAergic Neuron	1700086L19RIK	0.55506	0	0
GABAergic Neuron	STMN3	0.542674	0	0
GABAergic Neuron	HIST3H2BA	0.536151	0	0
GABAergic Neuron	ASIC1	0.52724	0	0
GABAergic Neuron	OPTC	0.507332	0	0
GABAergic Neuron	CDK5R1	0.570171	3.80607e-297	1.06562e-292
GABAergic Neuron	TMEM158	0.576715	3.47861e-294	9.73942e-290
GABAergic Neuron	HIST3H2A	0.603454	5.95296e-284	1.66671e-279
GABAergic Neuron	ACTL6B	0.530784	3.35225e-276	9.38562e-272
GABAergic Neuron	DPYSL3	0.53456	2.28882e-274	6.40824e-270
GABAergic Neuron	APBB1	0.525893	2.46972e-243	6.91471e-239
GABAergic Neuron	APBB2	0.54174	4.99452e-240	1.39837e-235
GABAergic Neuron	ATP1B1	0.534509	3.02509e-237	8.46965e-233
GABAergic Neuron	2300009A05RIK	0.617239	2.46904e-227	6.91282e-223
GABAergic Neuron	CDKN1C	0.65298	4.8176e-224	1.34883e-219
GABAergic Neuron	GDPD1	0.50074	7.73278e-202	2.16502e-197
GABAergic Neuron	MPPED2	0.516421	2.5371e-195	7.10338e-191
GABAergic Neuron	CAMK2N1	0.627272	1.24772e-159	3.49336e-155
GABAergic Neuron	UNC5C	0.531907	1.0563e-126	2.95743e-122
Purkinje Cell	FGF3	1.37262	0	0
Purkinje Cell	LHX1OS	1.23951	0	0
Purkinje Cell	CNIH2	1.16873	0	0
Purkinje Cell	NEFL	1.05572	0	0
Purkinje Cell	ZFP428	1.01345	0	0
Purkinje Cell	HIST3H2BA	1.01184	0	0
Purkinje Cell	NRGN	0.994769	0	0
Purkinje Cell	STMN3	0.988141	0	0
Purkinje Cell	RAC3	0.976629	0	0
Purkinje Cell	ACTL6B	0.957967	0	0
Purkinje Cell	TUBB3	0.903424	0	0
Purkinje Cell	SNHG11	0.898028	0	0
Purkinje Cell	CHD3OS	0.887239	0	0
Purkinje Cell	DPYSL3	0.857158	0	0
Purkinje Cell	CDK5R1	0.78853	0	0
Purkinje Cell	GM1673	0.782399	0	0
Purkinje Cell	EBF2	0.781703	0	0
Purkinje Cell	MPPED2	0.769162	0	0
Purkinje Cell	GSTM7	0.768998	0	0
Purkinje Cell	OLFM1	0.762571	0	0
Purkinje Cell	SNAP47	0.758173	0	0
Purkinje Cell	ZCCHC12	0.754303	0	0
Purkinje Cell	MMD	0.748191	0	0
Purkinje Cell	VAMP2	0.735062	0	0
Purkinje Cell	HIST3H2A	0.713541	0	0
Purkinje Cell	SNRPN	0.709711	0	0
Purkinje Cell	CD24A	0.696309	0	0
Purkinje Cell	CXX1A	0.689494	0	0
Purkinje Cell	SPOCK3	0.686384	0	0
Purkinje Cell	MIR124-2HG	0.684828	0	0
Purkinje Cell	CIRBP	0.68448	0	0
Purkinje Cell	FGF15	0.684262	0	0
Purkinje Cell	STX7	0.666014	0	0
Purkinje Cell	CCL27A	0.656994	0	0
Purkinje Cell	CAR8	0.647732	0	0
Purkinje Cell	CHGB	0.645458	0	0
Purkinje Cell	ATP1B1	0.641148	0	0
Purkinje Cell	GNG2	0.63393	0	0
Purkinje Cell	2900011O08RIK	0.627687	0	0
Purkinje Cell	IRF2BPL	0.624091	0	0
Purkinje Cell	FTL1	0.600473	0	0
Purkinje Cell	CSDC2	0.5997	0	0
Purkinje Cell	NAP1L5	0.590571	0	0
Purkinje Cell	SBK1	0.586724	0	0
Purkinje Cell	ACTG1	0.580136	0	0
Purkinje Cell	VSTM2A	0.579705	0	0
Purkinje Cell	CALY	0.565883	0	0
Purkinje Cell	EIF4A2	0.564993	0	0
Purkinje Cell	EID1	0.56409	0	0
Purkinje Cell	DYNLL2	0.559805	0	0
Bergmann Cell	TST	1.83367	0	0
Bergmann Cell	ACOT1	1.81049	0	0
Bergmann Cell	GSTM1	1.72339	0	0
Bergmann Cell	GPR37L1	1.56075	0	0
Bergmann Cell	PLPP3	1.5541	0	0
Bergmann Cell	ALDH1L1	1.52539	0	0
Bergmann Cell	MMD2	1.36504	0	0
Bergmann Cell	FAM181B	1.36396	0	0
Bergmann Cell	GM3764	1.35129	0	0
Bergmann Cell	ATP1B1	1.28681	0	0
Bergmann Cell	MT1	1.28266	0	0
Bergmann Cell	QK	1.20313	0	0
Bergmann Cell	MT2	1.13082	0	0
Bergmann Cell	1810037I17RIK	1.11219	0	0
Bergmann Cell	SCD2	1.06721	0	0
Bergmann Cell	ACSBG1	1.06443	0	0
Bergmann Cell	PEA15A	1.04249	0	0
Bergmann Cell	RLBP1	1.00741	0	0
Bergmann Cell	ABCB9	0.989586	0	0
Bergmann Cell	SPOCK3	0.989232	0	0
Bergmann Cell	RXRG	0.960789	0	0
Bergmann Cell	TLCD1	0.945012	0	0
Bergmann Cell	LMCD1	0.930005	0	0
Bergmann Cell	SMPDL3A	0.918824	0	0
Bergmann Cell	GLO1	0.915952	0	0
Bergmann Cell	LFNG	0.88379	0	0
Bergmann Cell	DBNDD2	0.875812	0	0
Bergmann Cell	FBXO2	0.871212	0	0
Bergmann Cell	TRIL	0.862626	0	0
Bergmann Cell	GSTA4	0.859018	0	0
Bergmann Cell	THRSP	0.85307	0	0
Bergmann Cell	CTSO	0.829845	0	0
Bergmann Cell	SLC7A10	0.824038	0	0
Bergmann Cell	WIF1	0.775549	0	0
Bergmann Cell	CLDN10	0.753661	0	0
Bergmann Cell	LRBA	0.750663	0	0
Bergmann Cell	AGT	0.744398	0	0
Bergmann Cell	NDUFC2	0.698326	0	0
Bergmann Cell	EMID1	0.68591	0	0
Bergmann Cell	KLF15	0.664443	0	0
Bergmann Cell	ADRBK2	0.650125	0	0
Bergmann Cell	EFHD1	0.649453	0	0
Bergmann Cell	ALDH2	0.732434	1.15474e-260	3.23305e-256
Bergmann Cell	ZFYVE21	0.671966	8.70543e-250	2.43735e-245
Bergmann Cell	LSM6	0.692444	3.00117e-244	8.40268e-240
Bergmann Cell	DEGS1	0.646376	9.76604e-218	2.7343e-213
Bergmann Cell	GSTM5	0.668181	6.77163e-213	1.89592e-208
Bergmann Cell	PTPRA	0.685039	1.3943e-204	3.90375e-200
Bergmann Cell	PIGT	0.652804	6.79197e-192	1.90162e-187
Bergmann Cell	CAR2	0.660191	2.40999e-93	6.74748e-89
Astrocyte	ACOT1	1.75225	0	0
Astrocyte	PLPP3	1.5718	0	0
Astrocyte	PEA15A	1.20202	0	0
Astrocyte	ALDH1L1	1.10175	0	0
Astrocyte	QK	1.04271	0	0
Astrocyte	GSTM1	0.968146	0	0
Astrocyte	HS3ST1	0.931153	0	0
Astrocyte	GM3764	0.929288	0	0
Astrocyte	MMD2	0.88553	0	0
Astrocyte	GSTA4	0.884621	0	0
Astrocyte	1810037I17RIK	0.872686	0	0
Astrocyte	GLO1	0.825885	0	0
Astrocyte	PSPH	0.805552	0	0
Astrocyte	BCL2	0.788539	0	0
Astrocyte	ALDH2	0.745975	0	0
Astrocyte	RCN1	0.733746	0	0
Astrocyte	NRARP	0.732774	0	0
Astrocyte	TST	0.722247	0	0
Astrocyte	IRX5	0.695277	0	0
Astrocyte	6330403K07RIK	0.690473	0	0
Astrocyte	PACRG	0.689285	0	0
Astrocyte	SMPDL3A	0.688534	0	0
Astrocyte	FAM181B	0.674641	0	0
Astrocyte	ACAA2	0.650657	0	0
Astrocyte	FAM183B	0.645968	0	0
Astrocyte	ABHD4	0.633792	0	0
Astrocyte	GSX1	0.631567	0	0
Astrocyte	SLC14A2	0.623421	0	0
Astrocyte	NAAA	0.622381	0	0
Astrocyte	ACSBG1	0.570845	0	0
Astrocyte	SLC25A18	0.563093	0	0
Astrocyte	PGM5	0.542803	0	0
Astrocyte	HEBP1	0.531238	1.58337e-303	4.43312e-299
Astrocyte	E130114P18RIK	0.690709	1.45854e-294	4.08363e-290
Astrocyte	PGPEP1	0.566877	5.61067e-277	1.57088e-272
Astrocyte	IRX3	0.525351	1.13562e-276	3.1795e-272
Astrocyte	GMPR	0.574287	5.2608e-272	1.47292e-267
Astrocyte	PANTR1	0.625028	2.30274e-269	6.44721e-265
Astrocyte	AI854517	0.642824	8.53524e-241	2.3897e-236
Astrocyte	1110017D15RIK	0.568652	1.0754e-238	3.01091e-234
Astrocyte	MT2	0.837139	1.43543e-237	4.01891e-233
Astrocyte	MID1IP1	0.607056	6.32962e-234	1.77217e-229
Astrocyte	SCD2	0.665783	2.82309e-224	7.90408e-220
Astrocyte	MT1	0.916087	7.38261e-220	2.06698e-215
Astrocyte	ABCD3	0.536541	4.1953e-216	1.1746e-211
Astrocyte	DDT	0.593479	4.15599e-196	1.16359e-191
Astrocyte	ECH1	0.556288	6.22796e-195	1.7437e-190
Astrocyte	PMM1	0.527762	2.58882e-178	7.24817e-174
Astrocyte	PTPRA	0.538616	2.96831e-174	8.31067e-170
Astrocyte	1500015O10RIK	0.683778	2.9997e-79	8.39856e-75
OPC	MATN4	1.37981	0	0
OPC	CRLF1	1.34188	0	0
OPC	GPR37L1	0.833267	0	0
OPC	B3GAT2	0.728089	0	0
OPC	DBX2	0.660138	0	0
OPC	CAR8	0.595091	5.99323e-249	1.67798e-244
OPC	GSX1	0.844241	7.63498e-242	2.13764e-237
OPC	3110035E14RIK	0.905812	1.46738e-232	4.10836e-228
OPC	NTSR2	0.543923	2.08628e-176	5.84116e-172
OPC	FZD9	0.628255	3.16885e-168	8.87214e-164
OPC	C1QL1	1.3857	4.37793e-168	1.22573e-163
OPC	TRIL	0.630185	6.36256e-149	1.78139e-144
OPC	MMP15	0.566388	7.53048e-145	2.10838e-140
OPC	PCDH10	0.529216	1.09595e-144	3.06843e-140
OPC	PPP1R14B	1.52932	1.55147e-129	4.3438e-125
OPC	NAP1L5	1.09006	2.00238e-127	5.60627e-123
OPC	G0S2	0.512071	9.71885e-124	2.72108e-119
OPC	ASRGL1	0.858252	1.057e-123	2.9594e-119
OPC	GM2A	0.665038	1.54148e-122	4.31584e-118
OPC	ENPP2	0.632264	4.70671e-114	1.31778e-109
OPC	QK	0.914685	1.50869e-103	4.22404e-99
OPC	FAM181B	0.773507	2.86592e-90	8.02401e-86
OPC	KCNIP3	0.710541	2.93408e-90	8.21483e-86
OPC	PLPP3	0.721241	4.1006e-89	1.14809e-84
OPC	GPX3	0.622835	8.58312e-81	2.4031e-76
OPC	POLG	0.577285	2.40942e-72	6.7459e-68
OPC	ARHGAP31	0.595834	5.09091e-68	1.42535e-63
OPC	ACOT1	0.746231	3.92516e-67	1.09897e-62
OPC	SAPCD2	0.589994	1.42504e-50	3.98983e-46
OPC	ATP6V0E	0.630438	7.2459e-42	2.02871e-37
OPC	1810037I17RIK	0.565968	4.42989e-41	1.24028e-36
OPC	ARXES1	0.55647	5.9226e-41	1.65821e-36
OPC	GM3764	0.601177	8.91057e-41	2.49478e-36
OPC	LRRN1	0.551787	9.70453e-35	2.71707e-30
OPC	HACD1	0.551814	6.11528e-25	1.71215e-20
OPC	NTRK3	0.519936	6.89256e-19	1.92978e-14
Oligodendrocytee	MATN4	1.94727	0	0
Oligodendrocytee	BMP4	1.67985	0	0
Oligodendrocytee	3110035E14RIK	1.6593	0	0
Oligodendrocytee	GPR37L1	1.61398	0	0
Oligodendrocytee	UGT8A	1.4157	0	0
Oligodendrocytee	SLC1A1	1.12309	0	0
Oligodendrocytee	DUSP15	1.09884	0	0
Oligodendrocytee	ZFP365	0.935557	0	0
Oligodendrocytee	9530059O14RIK	0.918457	0	0
Oligodendrocytee	GJC3	0.893018	0	0
Oligodendrocytee	ELOVL7	0.835315	0	0
Oligodendrocytee	BRICD5	0.806899	0	0
Oligodendrocytee	A930009A15RIK	0.728622	0	0
Oligodendrocytee	1810041L15RIK	0.799948	1.19397e-236	3.34288e-232
Oligodendrocytee	ENPP2	1.44639	6.47061e-208	1.81164e-203
Oligodendrocytee	G0S2	0.951797	1.23021e-201	3.44434e-197
Oligodendrocytee	CYP2J6	0.948985	5.4575e-200	1.52799e-195
Oligodendrocytee	DBNDD2	0.930126	2.29077e-162	6.41369e-158
Oligodendrocytee	ADAMTS4	0.745259	1.42483e-159	3.98924e-155
Oligodendrocytee	MINK1	1.00239	5.51619e-154	1.54442e-149
Oligodendrocytee	C1QL1	1.70566	9.63092e-146	2.69647e-141
Oligodendrocytee	ASRGL1	1.11105	3.4596e-130	9.68619e-126
Oligodendrocytee	MIF4GD	0.962942	2.28024e-123	6.3842e-119
Oligodendrocytee	SH3BP4	0.918216	3.43651e-122	9.62155e-118
Oligodendrocytee	SH3D19	0.74678	3.46731e-120	9.70778e-116
Oligodendrocytee	TSPAN2	0.917728	1.56459e-87	4.38053e-83
Oligodendrocytee	GPX3	0.829159	7.13175e-79	1.99675e-74
Oligodendrocytee	QK	1.4602	5.63328e-69	1.5772e-64
Oligodendrocytee	NAP1L5	1.04391	6.64982e-64	1.86182e-59
Oligodendrocytee	CARD19	0.818822	1.54813e-52	4.33445e-48
Oligodendrocytee	DEB1	1.1246	5.73938e-49	1.60691e-44
Oligodendrocytee	DEGS1	0.869017	1.72211e-46	4.82156e-42
Oligodendrocytee	ATP6V0E	1.10303	1.33415e-45	3.73536e-41
Oligodendrocytee	AP2A1	1.05933	5.60521e-45	1.56935e-40
Oligodendrocytee	FKBP15	1.01065	8.4105e-44	2.35477e-39
Oligodendrocytee	VIMP	0.913634	2.10279e-40	5.88738e-36
Oligodendrocytee	SNX18	0.741258	6.14852e-35	1.72146e-30
Oligodendrocytee	FNTA	1.09514	2.72271e-33	7.62305e-29
Oligodendrocytee	PAK4	0.737468	3.97396e-33	1.11263e-28
Oligodendrocytee	MRPS7	0.879169	2.64868e-31	7.41576e-27
Oligodendrocytee	DYNLL2	2.00825	6.64648e-29	1.86088e-24
Oligodendrocytee	PGP	0.783633	1.44355e-28	4.04166e-24
Oligodendrocytee	PIM3	0.884121	3.79262e-28	1.06186e-23
Oligodendrocytee	TMEM147	0.801424	9.04543e-27	2.53254e-22
Oligodendrocytee	1810037I17RIK	0.751401	7.21804e-26	2.02091e-21
Oligodendrocytee	MAN1A2	0.770354	3.21269e-23	8.99489e-19
Oligodendrocytee	LRRC42	1.00738	1.89553e-20	5.3071e-16
Oligodendrocytee	PCYT2	0.729943	6.98562e-19	1.95583e-14
Oligodendrocytee	PPP1R14B	1.00714	6.43632e-12	1.80204e-07
Oligodendrocytee	REEP5	0.911871	1.68437e-06	0.047159
Endothelial	PGLYRP1	2.36958	0	0
Endothelial	CTLA2A	2.32516	0	0
Endothelial	CD34	2.31089	0	0
Endothelial	VWA1	2.27185	0	0
Endothelial	BC028528	1.94231	0	0
Endothelial	SLCO1C1	1.85909	0	0
Endothelial	AU021092	1.85341	0	0
Endothelial	LY6C1	1.81294	0	0
Endothelial	CAR4	1.66832	0	0
Endothelial	ANXA3	1.59903	0	0
Endothelial	TRF	1.59273	0	0
Endothelial	CAR2	1.59118	0	0
Endothelial	SLC39A8	1.56385	0	0
Endothelial	SOX17	1.50536	0	0
Endothelial	SLC22A8	1.50399	0	0
Endothelial	GRAP	1.46369	0	0
Endothelial	ATOX1	1.46183	0	0
Endothelial	HMGCS2	1.383	0	0
Endothelial	KDR	1.38298	0	0
Endothelial	PECAM1	1.37193	0	0
Endothelial	F11R	1.33883	0	0
Endothelial	ADGRL4	1.32264	0	0
Endothelial	LSR	1.32189	0	0
Endothelial	DOK4	1.29653	0	0
Endothelial	GIMAP6	1.28892	0	0
Endothelial	CDH5	1.25914	0	0
Endothelial	KANK3	1.24749	0	0
Endothelial	CD82	1.22071	0	0
Endothelial	RASIP1	1.2056	0	0
Endothelial	ELK3	1.17884	0	0
Endothelial	SIPA1	1.1486	0	0
Endothelial	EFNA1	1.13103	0	0
Endothelial	RPL38	1.1278	0	0
Endothelial	TMEM252	1.07056	0	0
Endothelial	GIMAP1	1.06724	0	0
Endothelial	SLC38A3	1.01897	0	0
Endothelial	8430408G22RIK	0.994482	0	0
Endothelial	SYPL	0.990509	0	0
Endothelial	EGFL8	0.988247	0	0
Endothelial	PTP4A3	0.982543	0	0
Endothelial	CASP6	0.965665	0	0
Endothelial	RALB	0.94549	0	0
Endothelial	ST3GAL6	0.944487	0	0
Endothelial	H2-D1	1.3244	1.17234e-284	3.28232e-280
Endothelial	SLC31A1	0.989507	3.23641e-242	9.06129e-238
Endothelial	SLC6A6	0.945601	6.7967e-237	1.90294e-232
Endothelial	PPP1R2	1.04372	7.99676e-207	2.23893e-202
Endothelial	H19	0.963913	4.82813e-177	1.35178e-172
Endothelial	HBA-A1	2.15406	2.76948e-07	0.007754
Endothelial	HBB-BS	2.18942	2.29135e-06	0.0641533
Microglia	PF4	2.64527	0	0
Microglia	FCRLS	2.58301	0	0
Microglia	LYZ2	2.45888	0	0
Microglia	FCGR3	2.40404	0	0
Microglia	CCL7	2.11692	0	0
Microglia	CCL12	2.01778	0	0
Microglia	RNASE4	2.00459	0	0
Microglia	SERINC3	1.96186	0	0
Microglia	FCGR1	1.68168	0	0
Microglia	PTPN18	1.67157	0	0
Microglia	CXCL2	1.62768	0	0
Microglia	SYNGR1	1.56507	0	0
Microglia	HEBP1	1.55789	0	0
Microglia	MT1	1.50884	0	0
Microglia	CCL6	1.46614	0	0
Microglia	ADGRE1	1.4514	0	0
Microglia	MAN2B1	1.44485	0	0
Microglia	TRF	1.43969	0	0
Microglia	FTL1	1.43255	0	0
Microglia	CCL9	1.42071	0	0
Microglia	GUSB	1.41628	0	0
Microglia	CAMK1	1.40724	0	0
Microglia	CCRL2	1.39679	0	0
Microglia	ITGB5	1.37132	0	0
Microglia	ANXA3	1.2949	0	0
Microglia	SIGLECH	1.2361	0	0
Microglia	AF251705	1.2324	0	0
Microglia	MPEG1	1.22418	0	0
Microglia	BCL2A1B	1.20036	0	0
Microglia	CRYBA4	1.18126	0	0
Microglia	P2RY6	1.15546	0	0
Microglia	ABHD12	1.12166	0	0
Microglia	VSIR	1.05598	0	0
Microglia	CMTM7	1.04772	0	0
Microglia	ARSB	1.03872	0	0
Microglia	MS4A6C	1.00329	0	0
Microglia	LAG3	1.00225	0	0
Microglia	GPX3	0.997423	0	0
Microglia	CCL24	0.990178	0	0
Microglia	CD180	0.9889	0	0
Microglia	MS4A6D	0.983417	0	0
Microglia	MRC1	0.968108	0	0
Microglia	IL1A	0.960031	0	0
Microglia	ZEB2OS	0.95695	0	0
Microglia	CLTA	1.22829	2.41329e-258	6.75673e-254
Microglia	SNX5	1.1263	1.81033e-253	5.06858e-249
Microglia	RNASET2A	1.24588	1.99717e-225	5.59168e-221
Microglia	GLMP	0.917358	5.25481e-214	1.47124e-209
Microglia	H2-D1	1.15965	4.38877e-201	1.22877e-196
Microglia	ERP29	1.00177	3.9139e-190	1.09581e-185
Meninge	VTN	3.41734	0	0
Meninge	HMGCS2	1.82474	0	0
Meninge	SLC6A20A	1.65332	0	0
Meninge	COL26A1	1.48722	0	0
Meninge	GJB2	1.46855	0	0
Meninge	C1QTNF2	1.45315	0	0
Meninge	GJB6	1.3701	0	0
Meninge	PDGFRL	1.32842	0	0
Meninge	CXCL1	1.23101	0	0
Meninge	FMO1	1.22194	0	0
Meninge	ALDH1A2	1.1981	0	0
Meninge	PENK	1.10846	0	0
Meninge	BMP7	1.05793	0	0
Meninge	CCL11	1.04845	0	0
Meninge	KDELR3	1.03897	0	0
Meninge	IL34	1.03555	0	0
Meninge	TMEM37	0.993933	0	0
Meninge	A	0.993463	0	0
Meninge	TMEM150A	0.934108	0	0
Meninge	VSTM4	0.9219	0	0
Meninge	CP	0.906023	0	0
Meninge	POSTN	0.890515	0	0
Meninge	MRGPRF	0.884345	0	0
Meninge	FAM180A	0.785061	0	0
Meninge	CD302	1.12927	2.31082e-302	6.46984e-298
Meninge	FKBP7	1.27697	5.60507e-301	1.56931e-296
Meninge	RDH10	0.846569	1.42928e-277	4.0017e-273
Meninge	COPZ2	1.13029	3.45339e-277	9.6688e-273
Meninge	ENPP2	1.30703	1.1458e-273	3.20802e-269
Meninge	CCL7	1.35498	5.5749e-268	1.56086e-263
Meninge	SELENBP1	0.906168	3.31031e-223	9.26822e-219
Meninge	TRF	0.831832	1.61278e-195	4.51547e-191
Meninge	RCN3	1.57775	5.34234e-194	1.49575e-189
Meninge	FHL2	0.803256	1.7855e-179	4.99903e-175
Meninge	GM14964	0.986308	6.70805e-175	1.87812e-170
Meninge	TRIL	0.802033	5.32933e-157	1.49211e-152
Meninge	GPC3	1.0699	1.59832e-139	4.47498e-135
Meninge	PLPP3	1.28441	3.55634e-122	9.95705e-118
Meninge	VKORC1	1.13108	1.23761e-104	3.46507e-100
Meninge	TPST1	1.07613	2.32502e-104	6.50959e-100
Meninge	TXNDC5	0.977497	4.43609e-102	1.24202e-97
Meninge	ECH1	1.41136	1.13982e-93	3.19128e-89
Meninge	ACAA2	0.806259	5.24566e-83	1.46868e-78
Meninge	GM13305	0.817023	2.99792e-80	8.39357e-76
Meninge	1810058I24RIK	1.20935	2.04427e-62	5.72354e-58
Meninge	DEGS1	0.780068	5.68014e-59	1.59033e-54
Meninge	ACADL	0.794236	2.54097e-52	7.11421e-48
Meninge	SERINC3	0.858712	1.26258e-49	3.53497e-45
Meninge	H19	0.913708	6.93716e-45	1.94227e-40
Meninge	VIMP	0.92286	2.72594e-41	7.6321e-37
Ciliated cell	DYNLRB2	3.25572	0	0
Ciliated cell	RSPH1	3.19848	0	0
Ciliated cell	MEIG1	3.09234	0	0
Ciliated cell	1110017D15RIK	3.07699	0	0
Ciliated cell	FAM183B	3.02993	0	0
Ciliated cell	TMEM212	2.9706	0	0
Ciliated cell	RIIAD1	2.61752	0	0
Ciliated cell	1500015O10RIK	2.5849	0	0
Ciliated cell	1700012B09RIK	2.58446	0	0
Ciliated cell	CFAP126	2.50043	0	0
Ciliated cell	CCDC153	2.48473	0	0
Ciliated cell	1700016K19RIK	2.42463	0	0
Ciliated cell	MORN5	2.21241	0	0
Ciliated cell	1700001C02RIK	2.20556	0	0
Ciliated cell	FOXJ1	2.18182	0	0
Ciliated cell	PIFO	2.12777	0	0
Ciliated cell	HDC	2.04179	0	0
Ciliated cell	1700007K13RIK	2.04131	0	0
Ciliated cell	LRRC23	2.01607	0	0
Ciliated cell	FBXO36	2.0067	0	0
Ciliated cell	TEKT1	1.99065	0	0
Ciliated cell	ENKUR	1.97876	0	0
Ciliated cell	CCDC113	1.97526	0	0
Ciliated cell	1700007G11RIK	1.95122	0	0
Ciliated cell	DMKN	1.93143	0	0
Ciliated cell	NME5	1.92315	0	0
Ciliated cell	LRRC51	1.89867	0	0
Ciliated cell	CALML4	1.8739	0	0
Ciliated cell	CAPSL	1.86753	0	0
Ciliated cell	ODF3B	1.86379	0	0
Ciliated cell	TEKT4	1.83591	0	0
Ciliated cell	3300002A11RIK	1.81586	0	0
Ciliated cell	CCNA1	1.81319	0	0
Ciliated cell	LRRC48	1.72459	0	0
Ciliated cell	CCDC67	1.6827	0	0
Ciliated cell	GM17455	1.65949	0	0
Ciliated cell	MNS1	1.62991	0	0
Ciliated cell	PPP1R32	1.61841	0	0
Ciliated cell	RSPH9	1.6213	5.66097e-277	1.58496e-272
Ciliated cell	SPA17	1.82601	1.64351e-214	4.60151e-210
Ciliated cell	4933434E20RIK	2.59642	9.57718e-180	2.68142e-175
Ciliated cell	TMEM107	2.399	5.15801e-173	1.44414e-168
Ciliated cell	BPHL	1.71639	1.61148e-172	4.51183e-168
Ciliated cell	ASCC1	2.31394	4.47183e-165	1.25202e-160
Ciliated cell	MT2	2.62568	1.42635e-164	3.99348e-160
Ciliated cell	MT1	3.52021	5.01434e-159	1.40391e-154
Ciliated cell	ACOT1	1.87012	1.21476e-132	3.40109e-128
Ciliated cell	1110004E09RIK	1.69595	3.41313e-121	9.55607e-117
Ciliated cell	ELOF1	2.10703	1.97501e-89	5.52963e-85
Ciliated cell	NUDC	1.81289	2.8353e-75	7.93828e-71
Midbrain	NEFL	1.92291	0	0
Midbrain	TLX3	1.69266	0	0
Midbrain	D930028M14RIK	1.35486	0	0
Midbrain	LGALS7	1.3175	0	0
Midbrain	POU2F2	1.10841	0	0
Midbrain	TUBB3	1.10794	0	0
Midbrain	C130021I20RIK	1.07516	0	0
Midbrain	ISL1	0.944242	0	0
Midbrain	SNHG11	0.930596	0	0
Midbrain	EBF2	0.843565	0	0
Midbrain	CD24A	0.807818	0	0
Midbrain	MEIS3	0.772459	0	0
Midbrain	ONECUT2	0.636173	0	0
Midbrain	BHLHE23	0.566735	0	0
Midbrain	A730017C20RIK	0.563277	0	0
Midbrain	SLC17A6	0.526988	0	0
Midbrain	CSDC2	0.514094	0	0
Midbrain	POU4F1	0.510047	0	0
Midbrain	NAP1L5	0.760047	4.73339e-305	1.32525e-300
Midbrain	CDKN1C	0.75924	5.29548e-292	1.48263e-287
Midbrain	6330403K07RIK	0.741481	2.77626e-268	7.77298e-264
Midbrain	GSTM7	0.617316	5.90027e-256	1.65196e-251
Midbrain	DPYSL3	0.705217	9.11083e-251	2.55085e-246
Midbrain	HIST3H2BA	0.703259	9.55835e-246	2.67615e-241
Midbrain	HBB-Y	0.70816	5.40434e-233	1.51311e-228
Midbrain	CXX1A	0.6798	2.49267e-220	6.97897e-216
Midbrain	EN1	0.745493	5.91922e-214	1.65726e-209
Midbrain	TMEFF1	0.616922	2.24077e-210	6.2737e-206
Midbrain	STMN3	0.686699	4.00159e-210	1.12037e-205
Midbrain	MIR124-2HG	0.638287	1.5922e-209	4.45785e-205
Midbrain	MAPRE2	0.592314	7.80707e-199	2.18582e-194
Midbrain	SPSB4	0.66911	5.94211e-196	1.66367e-191
Midbrain	HBA-X	0.506073	4.9972e-183	1.39912e-178
Midbrain	RUFY3	0.543268	4.62495e-182	1.29489e-177
Midbrain	YWHAG	0.566401	2.83851e-171	7.94726e-167
Midbrain	ACOT7	0.614571	2.5184e-162	7.05101e-158
Midbrain	VAT1	0.556473	3.42638e-156	9.59317e-152
Midbrain	HIST3H2A	0.511898	1.41112e-153	3.95086e-149
Midbrain	CNIH2	0.580879	1.58721e-153	4.44387e-149
Midbrain	CIAPIN1	0.524326	3.10035e-152	8.68037e-148
Midbrain	CXX1B	0.513394	1.11587e-146	3.12422e-142
Midbrain	CORO1C	0.607	4.53471e-146	1.26963e-141
Midbrain	SNRPN	0.541944	4.10603e-122	1.14961e-117
Midbrain	CARTPT	0.707297	4.02432e-98	1.12673e-93
Midbrain	UNCX	0.665504	1.14241e-95	3.19851e-91
Midbrain	GM2694	0.766917	1.92793e-60	5.39783e-56
Midbrain	SST	0.615461	1.7505e-50	4.90106e-46
Midbrain	FGF13	0.548768	1.17139e-47	3.27965e-43
Roof_Plate	VTN	3.03968	0	0
Roof_Plate	HBA-X	2.35681	0	0
Roof_Plate	MMP9	1.8401	0	0
Roof_Plate	HBB-BH1	1.71164	0	0
Roof_Plate	RGS4	1.29746	0	0
Roof_Plate	COX4I2	1.29522	0	0
Roof_Plate	H19	1.03932	0	0
Roof_Plate	BC028528	0.957832	0	0
Roof_Plate	CAR2	0.923579	0	0
Roof_Plate	RSPO1	0.913049	0	0
Roof_Plate	GPC3	0.893137	0	0
Roof_Plate	VSTM4	0.834834	0	0
Roof_Plate	CAR4	0.80651	0	0
Roof_Plate	HMGCS2	0.762738	0	0
Roof_Plate	PLIN3	0.733306	0	0
Roof_Plate	GM13889	0.717025	0	0
Roof_Plate	GM14964	0.710396	0	0
Roof_Plate	TMEM45A	0.695531	0	0
Roof_Plate	EIF4EBP1	0.691708	0	0
Roof_Plate	MMP11	0.647378	0	0
Roof_Plate	ANXA3	0.644413	0	0
Roof_Plate	KRT18	0.629552	0	0
Roof_Plate	TMEM37	0.609566	0	0
Roof_Plate	CMTM7	0.608398	0	0
Roof_Plate	CD302	0.586296	0	0
Roof_Plate	IL34	0.567979	0	0
Roof_Plate	C1QTNF6	0.551675	0	0
Roof_Plate	WNT1	0.538567	0	0
Roof_Plate	COPZ2	0.530334	0	0
Roof_Plate	ART3	0.527546	0	0
Roof_Plate	ITGB5	0.523926	0	0
Roof_Plate	SLC19A1	0.929806	1.76108e-304	4.93068e-300
Roof_Plate	RCN3	0.641807	2.71951e-272	7.61409e-268
Roof_Plate	GRB10	0.659709	9.13639e-247	2.55801e-242
Roof_Plate	HBB-Y	2.27196	2.65532e-236	7.43438e-232
Roof_Plate	PTP4A3	0.712484	9.95943e-214	2.78844e-209
Roof_Plate	GALK1	0.577656	4.93421e-209	1.38148e-204
Roof_Plate	SHISA5	0.500583	4.66452e-179	1.30597e-174
Roof_Plate	TNFAIP1	0.693352	1.2182e-166	3.41071e-162
Roof_Plate	ASPH	0.526161	2.79613e-157	7.82859e-153
Roof_Plate	CORO1B	0.635741	5.07142e-135	1.4199e-130
Roof_Plate	ALAD	0.526483	8.20321e-113	2.29673e-108
Roof_Plate	ECH1	0.62941	4.48969e-111	1.25702e-106
Roof_Plate	PTK2	0.583964	1.00654e-107	2.81812e-103
Roof_Plate	UGP2	0.538063	1.20025e-104	3.36047e-100
Roof_Plate	SERINC3	0.612735	2.36686e-101	6.62673e-97
Roof_Plate	GAS1	0.597471	7.72815e-95	2.16373e-90
Roof_Plate	FAM181B	0.605592	1.0891e-61	3.04925e-57
Roof_Plate	HBA-A1	1.62927	7.69428e-57	2.15424e-52
