# Supplementary material for: Single-cell epigenomics and spatiotemporal transcriptomics reveal human cerebellar development
Source: Nat Commun. 2023 Nov 22;14:7613. doi: 10.1038/s41467-023-43568-6 (PMC10665552; doi:10.1038/s41467-023-43568-6)
Supplement: Supplementary file 17 — Supplementary Data 14 [file 41467_2023_43568_MOESM17_ESM.xlsx]

## Sheet: Supplementary Data 14
Sheet 14: Disease-associated genes in the cerebellum
Intellectual disability	Autism spectrum disorder	Congenital cerebellar hypoplasia	Joubert	Pontocerebellar hypoplasia	Medulloblastoma	Bipolar Disorder	Spinocerebellar ataxia
DACT3	ANKRD11	OPHN1	MKS1	TBC1D23	PTCH2	SCAP	SYNE1
SIN3A	CHD8	DKC1	CEP290	VPS53	SUFU	SORT1	ITPR1
KIF1A	ADNP	SETD2	TCTN2	AMPD2	CREBBP	BTN2A1	WWOX
GABRB2	PTEN	SPTAN1	ARL13B	TSEN54	CTNNB1	EBNA1BP2	PUM1
PRMT7	CDK13	TSEN54	RPGRIP1L	SEPSECS	EP300	CLCN2	GRM1
KCNA2	PTCHD1	VLDLR	TCTN1	SLC25A46	FBXW7	TPH2	SETX
ITPR2	SCN2A	MACF1	CSPP1	CHMP1A	FGFR1	SCN2A	VWA3B
ASH1L	TRIM31	FLG	INPP5E	VRK1	MYCN	RXRG	FGF14
MACF1	NLGN4X	PLA2G6	CC2D2A	RARS2	PIK3CA	JPH3	KCNC3
RUSC2	TRRAP	RARS2	AHI1	TSEN2	SF3B2	WSCD2	TMEM240
KAT6B	CNTNAP2	SEMA6B	CEP41	TSEN34	TP53	TAOK2	KCND3
IRF2BPL	NR3C2	BCOR	IFT74	VPS51	PRKAR1A	BNIPL	PMPCA
ATRX	SLC9A9	L1CAM	KIAA0586	EXOSC8	NRAS	EMILIN3	SNX14
HUWE1	NLGN3	FOXP1	TMEM216	PCLO	IDH1	FKBP2	CACNA1A
CIC	CNOT3	WDR37	SLC30A7	MINPP1	SMARCA4	SF3B1	ELOVL4
GCH1	RPS6KA2	AHDC1	OFD1	EXOSC3	BRCA2	PLEC	ATG5
DDX54	POGZ	BCL11A	ARMC9	EXOSC9	ARID1A	ATP8B3	UBA5
CREBBP	TBR1	AUTS2	TMEM67	TOE1	FOXO3	SLC6A4	AFG3L2
CHD8	CUL3	FZD3	PIBF1	ATAD3A	NONO	BDNF	PDYN
PRR12	ARHGEF9	FGFR1	NPHP1	ATOH1	DDX3X	COMT	TPP1
IL1RAPL1	STARD9	TUBA1A	TMEM231	PPIL1	PTCH1	HTR2A	CACNA1G
MAN2B1	POMGNT1	KIF4A	TMEM237	CLP1	DICER1	MAOA	SYT14
AUTS2	MECP2	DDX3X	CEP104	TSEN15	SMO	DAOA	TDP1
TBL1XR1	CEP41	CASK	TCTN3	COASY	WRN	CACNA1C	SPTBN2
KCNQ2	DMXL2	ATAD3A	SUFU	CDC40	BAP1	DISC1	ANO10
PHF8	DYNC1H1	OXR1	B9D1		RET	ANK3	ATXN7
GPRASP1	SNURF	PMM2	FAM149B1		RB1	MTHFR	PRKCG
UBE3A	TMLHE	ARID1A	CBY1		MSH6	NRG1	ATP2B3
MCOLN1	ARHGAP11A	USH2A	SMAD6		MLL2	TPH1	PITRM1
AFF2	SHANK2	STXBP1	TMEM138		GPS2	SLC6A3	MME
POGZ	LAMB1	KIAA0586	TMEM218		KDM6A	DRD1	TBP
GRIN2B	SLITRK5	KCTD3	TTC21B		BCOR	DTNBP1	ATXN10
GJA1	FASN	TMLHE	RPE65		LDB1	GRIN2B	PRX
PRRT2	MYO9B	TUBB2A	C2CD3		CTDNEP1	ARNTL	SCYL1
EHMT1	MBD5		CEP120		CSNK2B	HTR2C	FAT2
ARID1B	TRIP12		KIAA0753		TBR1	RGS4	STUB1
FOXP1	ARID1B		B9D2		CHD7	GABRA5	XRCC1
HERC2	SHANK3		PDE6D		PFKP	DRD2	CCDC88C
VPS13B	MAP1B		CAV3		WDFY3	DRD3	TRPC3
TPO	GRIA1		ZNF423		CACNA1D	DRD4	ATG7
SMARCA2	TSC2		TMEM17		SF3B1	CLOCK	TTBK2
KIDINS220	IQSEC2		LRRC34		ZMYM3	CHRNA7	PPP2R2B
EBF3	SBF1		ABCA4		NLRP5	MAOB	CWF19L1
CACNA1A	MED13L		WDPCP		WDFY4	AKT1	GDAP2
ZBTB20	RERE		CRYGD		CDH1	GRM7	COA7
MPP4	KCNS3		PDPR		ALPK2	NTRK2	GRID2
MAPK1	NR4A2		PKD2		KDM4C	HTR1A	DAB1
SCN8A	SATB2		IFT140		PARP2	GRIN1	ATXN1
ANKH	FBXW12		EXOC8		LRRK1	NCAM1	ELOVL5
NAA10	PPP1R13B		MICALL2		APC	CAMK2A	VPS41
MED13L	WDFY3		IFT172		PRLR	GRIA1	THG1L
POLG	NLGN1		TMEM107		FCRL2	HTR7	PLD3
DHX30	SYNCRIP		CLUAP1		GABRG1	ERBB4	NOP56
DHX37	CSMD1		ARL3		PCDHGB3	CHRM1	LAMA4
ACTL6B	KAT6A		KIF7		RAB11FIP1	ADRB2	EEF2
CEP97	LARP4B		C5orf42		DEPDC5	EGFR	NHSL2
CINP	UPF2		CEP164		IFIT3	ADRA2A	TDP2
ASH2L	STXBP1		CEP83		LRRK2	GRIN2A	ATM
ZNF711	JMJD1C		HYLS1		TPO	ESR1	AMER1
INPP5K	CLSTN3		KIAA0556		DDX60	CHRNA4	PHKA1
TUBA1A	GRM5		NPHP4		MYST3	RORB	ABCB7
ANKRD11	MYT1				CLTCL1	THSD7A	ATXN2
DYRK1A	TSC1				CTCF
SLC6A1	ASXL1				OTOF
SYNGAP1	TOP1				KIF7
CLCN4	PAFAH1B3				HDAC9
PURA	SETD5				NCAPD3
HDAC4	ACACB				PRKAG2
OTUD6B	NALCN				NRP1
SCN1A	TANC2				IRX2
PHIP	TRANK1				TTN
GRM7	MCM3AP				MAST4
OGT	SPG11				GPAM
TRAPPC9	ITIH3				FAP
CHD2	TNXB				DYNC1H1
CSNK2B	SMG9				DNAH14
HNRNPU	SNRPN
GNB1	RPL10
BPTF	TAF1C
ZNF292	GLO1
LRRC7	TRIM33
ZMYND8	RNF135
ADNP	MAP2K1
SOX5	WDR93
STXBP1	ATP10A
KCNQ5	ELP4
ARID1A	GNB1
KANK1	RRP8
MAN1B1	SMC3
SMARCA4	CACNB2
KCNJ10	PTPRT
PIGL	TUB
TANGO2	KIRREL3
RELN	KCNK9
RAI1	SDK1
HRAS	LZTR1
ASXL3	BIRC6
GABRA1	MEF2C
IGF1R	THBS1
MROH6	EHMT1
LAMA2	TOP2B
RAC1	ACHE
CEP290	ADCY3
POMT1	AGAP2
COL2A1	AKAP9
NAA15	ANK2
KCNK4	APH1A
SET	ASH1L
SYNE1	ASXL3
TTC8	BCL11A
TRIP12	BTRC
GATAD2B	C16orf13
SBDS	CACNA2D3
ST3GAL3	CAPN12
KMT2E	CCIN
GLT8D2	CCSER1
RAB3GAP2	CHD2
PAFAH1B1	CIC
SMS	CLASP1
CUL4B	CMPK2
FMR1	CTCF
CACNA1G	CTTNBP2
MED27	DDX3X
CYP27A1	DIP2C
CHRNA4	DNMT3A
MTR	DPP3
ZKSCAN1	DSCAM
SLC6A8	DYRK1A
SLC16A2	ERBIN
NLGN4X	ETFB
TET3	FAM47A
MEF2C	FAM98C
KIF11	FBXO11
DYNC1H1	FOXP1
QRICH1	GABRB3
SOX4	GIGYF1
KDM5B	GIMAP8
ASPM	GRIN2B
KMT2C	ILF2
MYT1L	INTS6
WDR37	KATNAL2
CDK13	KDM5B
COL11A2	KDM6B
RBMX	KIAA2022
PSPH	KMT2C
GRIK2	KMT2E
PDE4D	KMT5B
PDHA1	MED13
KMT2D	MFRP
DSP	MLANA
LAMB1	MYO5A
ZMIZ1	MYT1L
TANC2	NAA15
TLK2	NCKAP1
CAMK2A	NRXN1
CNKSR2	NUAK1
STAG1	P2RX5
AP3B2	PAX5
ARID2	PCDH11X
SCAPER	PCM1
NCDN	PHF2
ARFGEF1	PHF3
CC2D2A	PLCD4
AHDC1	PRB4
TPP1	PRKAR1B
GRIN2D	PTK7
ZBTB18	PTMS
ZNF462	PYHIN1
ELP2	RANBP17
GLI2	RAPGEF4
ANK2	RIMS1
FGD1	S100G
BRF1	SLC6A1
BRWD3	SMARCC2
DNMT3A	SMURF1
NIPBL	SPAST
BBS9	SRSF11
ZDHHC9	SUV420H1
SATB2	SYNGAP1
TSC2	TAF6
ANO5	TBL1XR1
MYOCD	TCF7L2
PPP2R1A	TLK2
ANKLE2	TMEM39B
KIF7	TNRC6B
PRICKLE1	TSPAN4
LAMC3	UBN2
EP300	UIMC1
ARFGEF2	USP45
PIGV	WAC
SETBP1	ZC3H11A
TRAPPC11	ZNF559
DOCK8
ALDH4A1
VLDLR
ALDH5A1
CBS
ATP1A1
C22orf31
MOCS1
NSUN2
PIGO
CHAF1B
LRP2
CRADD
SYPL1
AP4B1
NTRK1
PTPN11
CHRNB2
EIF3F
CLN8
CRBN
ATP7A
NTRK2
UFSP2
NUP133
KANSL1
GRIA1
PPT1
GABBR2
SLC2A1
COL9A2
MTHFR
PAX6
CC2D1A
ASPA
CLTC
ZNF526
ANK3
GRIP1
GRIN2A
HCCS
LRPPRC
NAGLU
ACP6
RPS6KA3
SPG11
CRB1
LAMP2
DCAF6
CHRNA2
DDX3X
NDST1
BRAT1
SZT2
BTD
NDE1
AGA
BCORL1
SLC6A20
DENND5A
DONSON
C12orf4
CACNA1D
EPM2A
MYO5A
ALDH7A1
ITPR1
PRSS12
LSS
NHS
FKBP8
GATM
SHROOM4
TMEM67
GUSB
GAMT
ARHGEF10L
FUCA1
LINGO1
NUS1
KCNMA1
KDM1A
PBX1
BCL11A
WDR26
RAB3GAP1
SCN2A
TBR1
PTH2R
CTNNB1
PPP3CA
ZSWIM6
TRIO
LHFPL5
NSD1
RALA
CAMK2B
NFIB
GRIN1
KMT2A
GRIA4
FOXG1
PACS2
PDIA3
UBTF
CHD3
AQP4
NFIX
SMARCB1
KCNB1
MSL3
SHANK3
TSPAN7
HDAC8
CXorf56
PLP1
GPC3
MECP2
FLNA
AHCTF1
MED12L
WASF1
ACTB
AP4M1
EEF1D
TRPM3
SYT1
NPRL3
RAC3
EEF1A2
TCF20
PAK3
MED12
NLGN3
MFSD2A
CERS2
DPH2
MPZ
GJC2
KCND3
APOB
ST3GAL5
ZEB2
METTL5
COL6A3
INPP4A
ZNF142
SATB1
SETD5
EEF1B2
P4HTM
AP2M1
CLDN11
ZNF148
FBN2
DHX16
DKK3
PDE2A
NEU3
FAM160B1
TAPBPL
CIT
GABRB3
PPP2R5C
SRCAP
GPT2
ATXN2L
CDH5
DLG4
SPG7
KIF1C
TCF4
GTPBP3
DHX34
STK11
NOVA2
ZBTB46
NF2
USP27X
DEPDC5
KDM5C
IQSEC2
TAF1
WDR45
DLG3
TAF9B
ACSL4
SKI
PUM1
AGO1
CHD5
FBXO11
KLHL20
CAD
PTPN4
MBD5
SCN3A
CUL3
PAX3
ROBO1
ALG3
ANKRD17
CTBP1
CYP2U1
HCN1
WDFY3
KCNN2
CHD1
HOXA1
ZFR
BOD1
CYFIP2
PPP2R5D
GABRG2
PHF3
HIVEP2
MED23
TRRAP
CAPZA2
SAMD9L
STYXL1
SYNCRIP
DYNC2H1
KAT6A
KCNQ3
GBA2
NPR2
GRIA3
DOCK6
ADAM22
CWF19L1
SOX6
COPB1
SPTAN1
PTEN
SMC3
MDGA2
SMARCC2
PAH
MAGEL2
TECPR2
TMEM251
MLYCD
AFG3L2
MFSD8
MAF
PIGA
PTCHD1
WDR19
TRPC5
CYB5R3
PCDH19
HGSNAT
NSDHL
BCOR
OCRL
CDK16
DDX23
EI24
GRAMD1B
KIRREL3
HNRNPK
WDR62
MYT1
SLC19A3
TTN
AHI1
MCPH1
INO80
NRXN1
SLC45A1
RORA
TPR
PTPRT
GFAP
CHAMP1
FAM83H
FTCD
CACNA1B
AP4S1
UNC80
NEDD4L
TUSC3
MET
LAS1L
SPECC1L
BCKDHA
CENPJ
CPS1
SOS1
EFHC2
KIF1B
DDX47
NACC1
SLC46A1
AHSG
NPC1
GNS
MAOA
DMD
SMARCE1
TRAPPC10
NRXN2
NBEA
CNOT1
SETD2
KDM6A
THOC2
BRD4
ARX
ARHGEF9
CTCF
UPF1
UPF3B
SETD1A
BCKDK
SYN1
SHANK2
LGI1
CACNA1C
NCOR1
USP9X
L1CAM
TFE3
CASK
HCFC1
MITF
NF1
GDI1
DSG2
DSCAM
HERC1
SMC1A
MBOAT7
BRPF1
PHF6
DNAH3
MPP5
SON
GNAS
POMT2
CDKL5
SMAD4
ARSA
SRGAP2
SLC25A15
TCF7L2
STIL
BCS1L
GCDH
BEGAIN
HDLBP
CNTNAP2
NDUFS7
PCDHB4
FMN2
ASXL1
SPTBN2
GALC
CACNA1E
SIDT1
TANC1
TAF6
TBC1D24
CNP
SPAG9
CAMTA1
HEXA
CAMK2G
ALG13
PACS1
NUDT2
ARHGEF26
HEPACAM
RANBP10
PHLPP1
ADARB1
DSCAML1
OTOG
CTSD
ZFYVE26
CELSR2
MANBA
PLXNA1
TBCK
WDR81
PIK3R2
PHC1
GNAO1
RAB39B
PNKP
PQBP1
SEC24D
FAM177A1
CSTB
CDK20
ZMYM3
TMC1
LONP1
TNRC6C
OFD1
ITPA
CKAP2L
TRAPPC2L
IQSEC1
TPCN2
DEAF1
RLIM
SMPD1
CLN3
CYHR1
C19orf12
ADAT3
FXR1
SLC1A1
RALGAPB
SLITRK3
AMFR
TBRG1
CCDC82
UNC13A
AP3B1
MAPK8IP3
KIF16B
MED17
RERE
POMGNT1
AMPD2
GARNL3
NGLY1
KPTN
NUP205
FANCD2
PAK1
BBS10
NRXN3
ALDH18A1
EMC10
PIGN
WSCD2
RARS2
AKAP6
BRSK2
ACOT4
DPP6
SGSH
KDM5A
NDUFS6
B9D1
PNPLA6
NALCN
CACNG7
GAN
SPATA5
ITGB6
C12orf57
ATP2B3
ABCD1
SLC9A6
PMM2
BRCA2
MTOR
EMILIN3
PGAP1
AMOT
UHMK1
SLC25A16
KCTD19
ZFP30
ATP6V1A
ZMYND11
KCNH1
WAC
PTPRD
RASA2
CNTNAP5
ARIH1
BRAF
C9orf142
CA5B
CBL
CHD4
CHMP2A
CIDEC
CNOT3
COL23A1
COL4A3BP
CSNK2A1
CYP27C1
DCX
DNM1
EFTUD2
EIF4A2
EIF4EBP1
FAM104A
FAM200A
FAM84A
FAM98A
FOSL2
FOXP2
GFOD2
GNAI1
GOLPH3
GRB14
GUCA2A
HECW2
HIST1H1E
HIST1H2AC
HK1
KCNK3
KIAA2022
MAP2K1
MAP4K4
MEIS2
MRPL41
MSI1
MTF1
PAQR6
PDX1
PLAC8L1
PLEKHB2
POU3F3
PPM1D
PPP1CB
PPP1R12A
PRKAR1A
PRKG1
PRPF40A
PUF60
PUM2
RAB11A
RABGAP1L
SETDB2
SIAH1
SIX3
SLC12A2
SLC22A23
SMPD2
SNAP25
SNX11
SOX11
SVIP
TAB2
TAOK1
TCF12
TEX12
TGFB2
TMPRSS12
TNNI2
TNPO3
TRAF7
TRIM72
U2AF2
USP50
VAMP2
VEZF1
WHSC1
ZBTB10
ZC4H2
