# Supplementary material for: Single-cell epigenomics and spatiotemporal transcriptomics reveal human cerebellar development
Source: Nat Commun. 2023 Nov 22;14:7613. doi: 10.1038/s41467-023-43568-6 (PMC10665552; doi:10.1038/s41467-023-43568-6)
Supplement: Supplementary file 18 — Supplementary Data 15 [file 41467_2023_43568_MOESM18_ESM.xlsx]

## Sheet: Supplementary Data 15
Sheet 15: SNPs linked to the same gene with coding and non-coding region in the developing cerebellum
SNPS	chr	pos	match_disease	region	gene	region
7:105064665	7	105064665	Autism spectrum disorder	intronic	KMT2E	noncoding
8:4432863	8	4432863	Bipolar Disorder	intronic	CSMD1	noncoding
rs1000667542	6	152155974	Spinocerebellar ataxia	exonic	SYNE1	coding
rs1002376493	3	4766601	Spinocerebellar ataxia	exonic	ITPR1	coding
rs1004064531	12	88139186	Joubert	exonic	CEP290	coding
rs1006737	12	2236129	Autism spectrum disorder	intronic	CACNA1C	noncoding
rs1006780282	12	88053702	Joubert	exonic	CEP290	coding
rs1007433720	6	152331254	Spinocerebellar ataxia	exonic	SYNE1	coding
rs1007703591	6	152520493	Spinocerebellar ataxia	exonic	SYNE1	coding
rs1007902545	12	88093768	Joubert	splicing	CEP290	noncoding
rs10108980	8	4333924	Autism spectrum disorder	intronic	CSMD1	noncoding
rs1011286644	1	109628200	Pontocerebellar hypoplasia	exonic	AMPD2	coding
rs1011606866	16	78386942	Spinocerebellar ataxia	exonic	WWOX	coding
rs1012275384	17	75522018	Pontocerebellar hypoplasia	exonic	TSEN54	coding
rs1012514808	6	152336840	Spinocerebellar ataxia	splicing	SYNE1	noncoding
rs1014034003	12	88071806	Joubert	exonic	CEP290	coding
rs1016477709	16	53652549	Joubert	exonic	RPGRIP1L	coding
rs1017249180	12	88060863	Joubert	exonic	CEP290	coding
rs1017436032	1	30974713	Spinocerebellar ataxia	exonic	PUM1	coding
rs1019784141	4	15527494	Joubert	exonic	CC2D2A	coding
rs1020579838	16	53703803	Joubert	UTR5	RPGRIP1L	noncoding
rs1020870112	6	135318572	Joubert	exonic	AHI1	coding
rs1021830711	6	152318109	Spinocerebellar ataxia	exonic	SYNE1	coding
rs10230670	7	130441144	Joubert	UTR5	CEP41	noncoding
rs1023419687	16	78425030	Spinocerebellar ataxia	exonic	WWOX	coding
rs1023433513	6	152526157	Spinocerebellar ataxia	exonic	SYNE1	coding
rs10237317	7	70580955	Bipolar Disorder	intronic	AUTS2	noncoding
rs1024177161	6	152369100	Spinocerebellar ataxia	exonic	SYNE1	coding
rs1024582	12	2293080	Autism spectrum disorder	intronic	CACNA1C	noncoding
rs1024783132	8	93817876	Joubert	UTR3	TMEM67	noncoding
rs1024835941	16	78164219	Spinocerebellar ataxia	exonic	WWOX	coding
rs1025210705	1	109621101	Pontocerebellar hypoplasia	UTR5	AMPD2	noncoding
rs1027674181	4	15511424	Joubert	splicing	CC2D2A	noncoding
rs1029077401	4	25144800	Pontocerebellar hypoplasia	exonic	SEPSECS	coding
rs1029115177	6	152219044	Spinocerebellar ataxia	exonic	SYNE1	coding
rs1029244968	6	152511027	Spinocerebellar ataxia	exonic	SYNE1	coding
rs1031712545	6	152526136	Spinocerebellar ataxia	exonic	SYNE1	coding
rs1032441274	10	102630999	Medulloblastoma	UTR3	SUFU	noncoding
rs1033594764	12	88115141	Joubert	exonic	CEP290	coding
rs1035627222	16	78432565	Spinocerebellar ataxia	exonic	WWOX	coding
rs1037290766	16	78432543	Spinocerebellar ataxia	exonic	WWOX	coding
rs1038566350	12	88096963	Joubert	exonic	CEP290	coding
rs1038750030	16	89280310	Autism spectrum disorder	exonic	ANKRD11	coding
rs1038799345	10	102592730	Medulloblastoma	intronic	SUFU	noncoding
rs1039146791	12	88062786	Joubert	intronic	CEP290	noncoding
rs1039151413	16	78386953	Spinocerebellar ataxia	intronic	WWOX	noncoding
rs1040654062	10	102509302	Medulloblastoma	exonic	SUFU	coding
rs1041628240	11	70469802	Autism spectrum disorder	UTR3	SHANK2	noncoding
rs1042685641	6	152152080	Spinocerebellar ataxia	exonic	SYNE1	coding
rs1043574191	10	102615302	Medulloblastoma	exonic	SUFU	coding
rs1044018341	6	152329831	Spinocerebellar ataxia	exonic	SYNE1	coding
rs1045439496	6	135285161	Joubert	UTR3	AHI1	noncoding
rs10455979	6	166581772	Bipolar Disorder	intronic	RPS6KA2	noncoding
rs1047091410	10	102631940	Medulloblastoma	UTR3	SUFU	noncoding
rs10491964	12	2391265	Autism spectrum disorder	intronic	CACNA1C	noncoding
rs10503253	8	4323322	Autism spectrum disorder	intronic	CSMD1	noncoding
rs1050676312	7	130400696	Joubert	intronic	CEP41	noncoding
rs1050700461	7	130400239	Joubert	exonic	CEP41	coding
rs1051268898	16	53645841	Joubert	exonic	RPGRIP1L	coding
rs1051440600	12	88136753	Joubert	exonic	CEP290	coding
rs1052723403	16	3728921	Intellectual disability	exonic	CREBBP	coding
rs1054804025	6	135394809	Joubert	exonic	AHI1	coding
rs1055043180	6	152461605	Spinocerebellar ataxia	exonic	SYNE1	coding
rs1055487228	4	15563494	Joubert	exonic	CC2D2A	coding
rs1055883888	14	21399677	Intellectual disability	exonic	CHD8	coding
rs1057516026	17	46192804	Intellectual disability	intronic	KANSL1	noncoding
rs1057516038	14	58444158	Joubert	exonic	KIAA0586	coding
rs1057517708	7	70766128	Intellectual disability	exonic	AUTS2	coding
rs1057518651	14	21408756	Autism spectrum disorder	exonic	CHD8	coding
rs1057518676	16	78278634	Spinocerebellar ataxia	exonic	WWOX	coding
rs1057518729	X	54017737	Intellectual disability	exonic	PHF8	coding
rs1057518799	1	151430715	Intellectual disability	exonic	POGZ	coding
rs1057518822	12	88102888	Joubert	exonic	CEP290	coding
rs1057518887	4	25156851	Congenital cerebellar hypoplasia	intronic	SEPSECS	noncoding
rs1057518889	22	41141226	Intellectual disability	intronic	EP300	noncoding
rs1057518913	9	137762822	Intellectual disability	exonic;splicing	EHMT1	coding
rs1057518918	6	157184328	Intellectual disability	exonic	ARID1B	coding
rs1057518926	3	70977675	Intellectual disability	exonic	FOXP1	coding
rs1057518984	6	157203997	Intellectual disability	splicing	ARID1B	noncoding
rs1057519165	12	88060835	Joubert	exonic	CEP290	coding
rs1057519368	10	87957958	Autism spectrum disorder	exonic	PTEN	coding
rs1057519429	19	13235666	Intellectual disability	exonic	CACNA1A	coding
rs1057519453	1	111787060	Spinocerebellar ataxia	exonic	KCND3	coding
rs1057519884	16	3738616	Medulloblastoma	exonic	CREBBP	coding
rs1057519889	22	41169525	Medulloblastoma	exonic	EP300	coding
rs1057519897	8	38414788	Medulloblastoma	exonic	FGFR1	coding
rs1057519898	8	38417333	Medulloblastoma	exonic	FGFR1	coding
rs1057519899	8	38417879	Medulloblastoma	exonic	FGFR1	coding
rs1057520134	6	152239701	Spinocerebellar ataxia	exonic	SYNE1	coding
rs1057520790	16	53652988	Joubert	splicing	RPGRIP1L	noncoding
rs1057520918	19	13262780	Spinocerebellar ataxia	exonic	CACNA1A	coding
rs1057521423	6	152143620	Spinocerebellar ataxia	intronic	SYNE1	noncoding
rs1057521770	19	13208928	Spinocerebellar ataxia	exonic	CACNA1A	coding
rs1057521793	1	111787102	Spinocerebellar ataxia	exonic	KCND3	coding
rs1057522420	19	13365421	Spinocerebellar ataxia	exonic	CACNA1A	coding
rs1057524103	12	115997195	Intellectual disability	exonic	MED13L	coding
rs1057524874	10	87864510	Autism spectrum disorder	exonic	PTEN	coding
rs1060499769	6	152354858	Spinocerebellar ataxia	exonic	SYNE1	coding
rs1060499781	12	88058846	Joubert	splicing	CEP290	noncoding
rs1060500123	X	13767252	Joubert	exonic	OFD1	coding
rs1060500182	X	13769080	Joubert	exonic	OFD1	coding
rs1060500183	X	13746411	Joubert	exonic	OFD1	coding
rs1060500184	X	13736561	Joubert	exonic	OFD1	coding
rs1060500185	X	13735324	Joubert	exonic	OFD1	coding
rs1060501006	16	53671539	Joubert	exonic	RPGRIP1L	coding
rs1060501103	10	102597125	Medulloblastoma	intronic	SUFU	noncoding
rs1060501104	10	102597297	Medulloblastoma	intronic	SUFU	noncoding
rs1060501105	10	102615266	Medulloblastoma	splicing	SUFU	noncoding
rs1060501106	10	102509262	Medulloblastoma	exonic	SUFU	coding
rs1060501107	10	102599511	Medulloblastoma	exonic	SUFU	coding
rs1060501108	10	102549992	Medulloblastoma	exonic	SUFU	coding
rs1060501109	10	102550088	Medulloblastoma	exonic	SUFU	coding
rs1060501110	10	102594003	Medulloblastoma	exonic	SUFU	coding
rs1060501111	10	102550072	Medulloblastoma	exonic	SUFU	coding
rs1060501115	10	102630148	Medulloblastoma	exonic	SUFU	coding
rs1060501116	10	102617348	Medulloblastoma	exonic	SUFU	coding
rs1060501117	10	102630129	Medulloblastoma	exonic	SUFU	coding
rs1060502174	1	111786938	Spinocerebellar ataxia	intronic	KCND3	noncoding
rs1060502727	16	78115155	Spinocerebellar ataxia	splicing	WWOX	noncoding
rs1060502728	16	78164286	Spinocerebellar ataxia	exonic	WWOX	coding
rs1060502729	16	79211713	Spinocerebellar ataxia	exonic	WWOX	coding
rs1064792969	16	79211728	Spinocerebellar ataxia	exonic	WWOX	coding
rs1064793157	14	58467833	Joubert	exonic	KIAA0586	coding
rs1064793345	10	87961039	Autism spectrum disorder	exonic	PTEN	coding
rs1064793539	16	89283458	Intellectual disability	exonic	ANKRD11	coding
rs1064793798	16	79211666	Spinocerebellar ataxia	exonic	WWOX	coding
rs1064794609	16	89647238	Pontocerebellar hypoplasia	exonic	CHMP1A	coding
rs1064795117	16	78432736	Spinocerebellar ataxia	exonic	WWOX	coding
rs1064795331	6	33440769	Intellectual disability	exonic	SYNGAP1	coding
rs1064795491	12	88141304	Joubert	exonic	CEP290	coding
rs1064795531	19	13245205	Spinocerebellar ataxia	exonic	CACNA1A	coding
rs1064795655	14	21403663	Autism spectrum disorder	exonic	CHD8	coding
rs1064797002	2	239144705	Intellectual disability	exonic	HDAC4	coding
rs10744560	12	2277933	Autism spectrum disorder	ncRNA_intronic	CACNA1C	noncoding
rs10748045	12	66422359	Bipolar Disorder	intronic	GRIP1	noncoding
rs10764493	10	18439070	Bipolar Disorder	intronic	CACNB2	noncoding
rs1085307089	6	87564153	Pontocerebellar hypoplasia	exonic	RARS2	coding
rs1085307610	6	152330828	Spinocerebellar ataxia	exonic	SYNE1	coding
rs1085308051	10	87933229	Autism spectrum disorder	exonic	PTEN	coding
rs10875914	12	49028311	Bipolar Disorder	intronic	KMT2D	noncoding
rs10896090	11	66177715	Bipolar Disorder	intronic	PACS1	noncoding
rs10994299	10	60316870	Bipolar Disorder	intronic	ANK3	noncoding
rs10994318	10	60366098	Bipolar Disorder	intronic	ANK3	noncoding
rs10994336	10	60420054	Bipolar Disorder	intronic	ANK3	noncoding
rs10994338	10	60421370	Bipolar Disorder	intronic	ANK3	noncoding
rs10994359	10	60462349	Autism spectrum disorder	intronic	ANK3	noncoding
rs10994397	10	60519366	Autism spectrum disorder	intronic	ANK3	noncoding
rs10994415	10	60562276	Bipolar Disorder	intronic	ANK3	noncoding
rs11062170	12	2239678	Bipolar Disorder	intronic	CACNA1C	noncoding
rs11104729	12	88077777	Joubert	exonic	CEP290	coding
rs11140773	9	84829143	Bipolar Disorder	intronic	NTRK2	noncoding
rs1114167291	16	89281225	Intellectual disability	exonic	ANKRD11	coding
rs1114167300	3	7578878	Intellectual disability	exonic	GRM7	coding
rs1114167301	3	7578930	Intellectual disability	exonic	GRM7	coding
rs1114167316	3	4735314	Spinocerebellar ataxia	exonic	ITPR1	coding
rs1114167667	10	87961051	Autism spectrum disorder	exonic	PTEN	coding
rs111459222	16	53652978	Joubert	exonic	RPGRIP1L	coding
rs11150078	16	78432807	Bipolar Disorder	intronic	WWOX	noncoding
rs11152369	18	55399097	Autism spectrum disorder	intronic	TCF4	noncoding
rs11156606	X	153741041	Bipolar Disorder	intronic	ABCD1	noncoding
rs111619594	8	93780962	Joubert	exonic	TMEM67	coding
rs111688621	7	130427999	Joubert	exonic	CEP41	coding
rs111737495	16	89282965	Autism spectrum disorder	exonic	ANKRD11	coding
rs111775292	16	53622223	Joubert	exonic	RPGRIP1L	coding
rs111931861	7	105103772	Autism spectrum disorder	intronic	KMT2E	noncoding
rs111991507	8	93780595	Joubert	exonic	TMEM67	coding
rs112007936	7	130395617	Joubert	UTR3	CEP41	noncoding
rs112261772	8	93799645	Joubert	exonic	TMEM67	coding
rs112317911	8	93817393	Joubert	UTR3	TMEM67	noncoding
rs112636835	16	78386948	Spinocerebellar ataxia	exonic	WWOX	coding
rs112744561	6	152416630	Spinocerebellar ataxia	exonic	SYNE1	coding
rs112853992	6	152399827	Spinocerebellar ataxia	intronic	SYNE1	noncoding
rs113040775	14	58470673	Joubert	exonic	KIAA0586	coding
rs113065116	4	15596104	Joubert	exonic	CC2D2A	coding
rs1131691512	16	89268656	Intellectual disability	exonic	ANKRD11	coding
rs1131691548	14	21406909	Autism spectrum disorder	exonic	CHD8	coding
rs1131691627	14	21393692	Autism spectrum disorder	exonic	CHD8	coding
rs113371687	4	15515958	Joubert	exonic	CC2D2A	coding
rs1135401763	14	21431296	Autism spectrum disorder	exonic	CHD8	coding
rs1135401783	20	47238794	Intellectual disability	exonic	ZMYND8	coding
rs1135401816	12	23536546	Intellectual disability	exonic	SOX5	coding
rs113962905	6	152294013	Spinocerebellar ataxia	exonic	SYNE1	coding
rs113994151	17	75517064	Pontocerebellar hypoplasia	exonic	TSEN54	coding
rs113994152	17	75522000	Congenital cerebellar hypoplasia	exonic	TSEN54	coding
rs113994153	17	75521817	Pontocerebellar hypoplasia	exonic	TSEN54	coding
rs113994154	17	75522108	Pontocerebellar hypoplasia	exonic	TSEN54	coding
rs114387988	4	15515860	Joubert	intronic	CC2D2A	noncoding
rs114655330	8	93787942	Joubert	exonic	TMEM67	coding
rs114755364	16	78115077	Spinocerebellar ataxia	exonic	WWOX	coding
rs115431091	7	130396665	Joubert	UTR3	CEP41	noncoding
rs11545029	16	78386878	Spinocerebellar ataxia	exonic	WWOX	coding
rs115534729	6	152236215	Spinocerebellar ataxia	exonic	SYNE1	coding
rs115563233	8	93799758	Joubert	exonic	TMEM67	coding
rs1156294695	6	152484954	Spinocerebellar ataxia	exonic	SYNE1	coding
rs115640152	8	93758539	Joubert	exonic	TMEM67	coding
rs115660279	8	93755100	Joubert	exonic	TMEM67	coding
rs1156977888	16	53652814	Joubert	exonic	RPGRIP1L	coding
rs1157241942	12	88086395	Joubert	exonic	CEP290	coding
rs1159138676	6	152344170	Spinocerebellar ataxia	exonic	SYNE1	coding
rs115967793	8	93816416	Joubert	exonic	TMEM67	coding
rs1159750019	6	152330051	Spinocerebellar ataxia	exonic	SYNE1	coding
rs1159836808	12	88049227	Joubert	exonic	CEP290	coding
rs1160716658	4	15536933	Joubert	exonic	CC2D2A	coding
rs116082439	9	2652909	Congenital cerebellar hypoplasia	exonic	VLDLR	coding
rs1160930595	12	88102876	Joubert	exonic	CEP290	coding
rs1162660693	6	135492291	Joubert	UTR5	AHI1	noncoding
rs116358011	4	15537074	Joubert	exonic	CC2D2A	coding
rs1163874095	6	135442653	Joubert	exonic	AHI1	coding
rs1163967827	16	78108420	Spinocerebellar ataxia	intronic	WWOX	noncoding
rs116445698	8	93799678	Joubert	exonic	TMEM67	coding
rs1164465811	16	78425056	Spinocerebellar ataxia	splicing	WWOX	noncoding
rs1164574977	10	102597287	Medulloblastoma	exonic	SUFU	coding
rs11647445	16	9833109	Bipolar Disorder	intronic	GRIN2A	noncoding
rs11648559	16	9780842	Bipolar Disorder	intronic	GRIN2A	noncoding
rs116634494	7	103522056	Intellectual disability	exonic	RELN	coding
rs1166437802	8	93803640	Joubert	exonic	TMEM67	coding
rs116647652	8	93786285	Joubert	exonic	TMEM67	coding
rs1167981125	16	53687873	Joubert	exonic	RPGRIP1L	coding
rs11685299	2	224526579	Autism spectrum disorder	intronic	CUL3	noncoding
rs1169887175	16	78424968	Spinocerebellar ataxia	exonic	WWOX	coding
rs1170058733	7	130402785	Joubert	exonic	CEP41	coding
rs1170275107	11	70468840	Autism spectrum disorder	UTR3	SHANK2	noncoding
rs1170311302	16	89282806	Autism spectrum disorder	exonic	ANKRD11	coding
rs1170451277	12	88120207	Joubert	exonic	CEP290	coding
rs117065412	16	79211789	Spinocerebellar ataxia	exonic	WWOX	coding
rs1170717426	16	78432706	Spinocerebellar ataxia	exonic	WWOX	coding
rs117084693	6	152390455	Spinocerebellar ataxia	intronic	SYNE1	noncoding
rs1171604398	10	102549981	Medulloblastoma	exonic	SUFU	coding
rs117182113	18	12329645	Spinocerebellar ataxia	exonic	AFG3L2	coding
rs1172072268	6	152461617	Spinocerebellar ataxia	exonic	SYNE1	coding
rs117209694	16	78432686	Spinocerebellar ataxia	exonic	WWOX	coding
rs1172444288	1	111780748	Spinocerebellar ataxia	exonic	KCND3	coding
rs1173154577	12	88080395	Joubert	exonic	CEP290	coding
rs117360770	6	152376557	Spinocerebellar ataxia	exonic	SYNE1	coding
rs117364872	16	53649067	Joubert	exonic	RPGRIP1L	coding
rs1174316105	6	152152132	Spinocerebellar ataxia	exonic	SYNE1	coding
rs117461489	6	152447591	Spinocerebellar ataxia	exonic	SYNE1	coding
rs117480635	6	152391305	Spinocerebellar ataxia	exonic	SYNE1	coding
rs117667651	4	15597398	Joubert	intronic	CC2D2A	noncoding
rs117763335	18	44680383	Bipolar Disorder	UTR5	SETBP1	noncoding
rs1178007789	6	152164182	Spinocerebellar ataxia	exonic	SYNE1	coding
rs117852025	12	88060951	Intellectual disability	exonic	CEP290	coding
rs1178631893	10	102593682	Medulloblastoma	exonic	SUFU	coding
rs117876262	4	25122283	Pontocerebellar hypoplasia	UTR3	SEPSECS	noncoding
rs1179436290	4	25123604	Pontocerebellar hypoplasia	UTR3	SEPSECS	noncoding
rs1179568983	6	152362257	Spinocerebellar ataxia	exonic	SYNE1	coding
rs1180314456	17	75517216	Pontocerebellar hypoplasia	exonic	TSEN54	coding
rs118033896	10	102632091	Medulloblastoma	UTR3	SUFU	noncoding
rs1180698614	12	88118569	Joubert	exonic	CEP290	coding
rs118204051	4	15567752	Joubert	exonic	CC2D2A	coding
rs118204052	4	15599614	Joubert	exonic	CC2D2A	coding
rs118204053	4	15559183	Joubert	exonic	CC2D2A	coding
rs1182447072	16	53641051	Joubert	exonic	RPGRIP1L	coding
rs1182455258	16	53672899	Joubert	exonic	RPGRIP1L	coding
rs11831931	12	88083918	Joubert	exonic	CEP290	coding
rs1183597678	16	78115124	Spinocerebellar ataxia	exonic	WWOX	coding
rs1184722528	6	152381352	Spinocerebellar ataxia	exonic	SYNE1	coding
rs1185071339	16	53636470	Joubert	exonic	RPGRIP1L	coding
rs1186552961	16	78432544	Spinocerebellar ataxia	exonic	WWOX	coding
rs1186821575	12	88118567	Joubert	exonic	CEP290	coding
rs1187109031	6	152430552	Spinocerebellar ataxia	exonic	SYNE1	coding
rs1187280209	16	53641113	Joubert	exonic	RPGRIP1L	coding
rs1187640052	10	102509239	Medulloblastoma	exonic	SUFU	coding
rs1188593672	10	102549970	Medulloblastoma	exonic	SUFU	coding
rs1188851321	14	58498859	Joubert	exonic	KIAA0586	coding
rs1189042096	12	88090743	Joubert	exonic	CEP290	coding
rs1189558235	6	152236905	Spinocerebellar ataxia	exonic	SYNE1	coding
rs1189655158	X	13757675	Joubert	exonic	OFD1	coding
rs1190732664	10	102631300	Medulloblastoma	UTR3	SUFU	noncoding
rs119103243	6	152381320	Spinocerebellar ataxia	exonic	SYNE1	coding
rs119103244	6	152201838	Spinocerebellar ataxia	exonic	SYNE1	coding
rs119103245	6	152213737	Spinocerebellar ataxia	exonic	SYNE1	coding
rs119103248	6	152140027	Intellectual disability	exonic	SYNE1	coding
rs1191799507	11	6616488	Spinocerebellar ataxia	exonic	TPP1	coding
rs1192112844	12	88118744	Joubert	splicing	CEP290	noncoding
rs1192468690	17	50626561	Spinocerebellar ataxia	exonic	CACNA1G	coding
rs1192897691	6	135490647	Joubert	exonic	AHI1	coding
rs1192925822	6	152456020	Spinocerebellar ataxia	exonic	SYNE1	coding
rs1193193335	6	152130775	Spinocerebellar ataxia	exonic	SYNE1	coding
rs1194507895	4	25156085	Pontocerebellar hypoplasia	exonic	SEPSECS	coding
rs119455955	11	6617040	Spinocerebellar ataxia	exonic	TPP1	coding
rs119455957	11	6616696	Spinocerebellar ataxia	exonic	TPP1	coding
rs1194769025	6	152450632	Spinocerebellar ataxia	exonic	SYNE1	coding
rs1195150584	16	53696286	Joubert	exonic	RPGRIP1L	coding
rs1195759768	1	109627895	Pontocerebellar hypoplasia	exonic	AMPD2	coding
rs1196015536	16	53645957	Joubert	exonic	RPGRIP1L	coding
rs1196938557	12	88062691	Joubert	splicing	CEP290	noncoding
rs1197462916	16	79211767	Spinocerebellar ataxia	exonic	WWOX	coding
rs1197546	15	42610048	Bipolar Disorder	intronic	STARD9	noncoding
rs1197687313	10	102597276	Medulloblastoma	exonic	SUFU	coding
rs1197717166	8	93815327	Joubert	exonic	TMEM67	coding
rs1199254958	16	78386935	Spinocerebellar ataxia	exonic	WWOX	coding
rs1199419170	6	152416405	Spinocerebellar ataxia	exonic	SYNE1	coding
rs1200063571	16	53696231	Joubert	exonic	RPGRIP1L	coding
rs1201437684	6	152201917	Spinocerebellar ataxia	exonic	SYNE1	coding
rs1201486566	12	88093898	Joubert	exonic	CEP290	coding
rs1201675371	6	152339290	Spinocerebellar ataxia	exonic	SYNE1	coding
rs1203233	6	152393471	Bipolar Disorder	intronic	SYNE1	noncoding
rs1203451912	6	152447586	Spinocerebellar ataxia	exonic	SYNE1	coding
rs1203553546	6	152488422	Spinocerebellar ataxia	exonic	SYNE1	coding
rs1203751352	14	58444155	Joubert	exonic	KIAA0586	coding
rs1203763812	12	88115149	Joubert	exonic	CEP290	coding
rs1206063396	7	105074789	Intellectual disability	exonic	KMT2E	coding
rs1207224249	17	50578261	Spinocerebellar ataxia	exonic	CACNA1G	coding
rs1207608724	6	135323194	Joubert	exonic	AHI1	coding
rs1207697890	10	102504207	Medulloblastoma	exonic	SUFU	coding
rs1207850001	11	66705433	Spinocerebellar ataxia	exonic	SPTBN2	coding
rs1209216340	11	71088511	Autism spectrum disorder	intronic	SHANK2	noncoding
rs1209477107	12	88080325	Joubert	exonic	CEP290	coding
rs1210811690	6	135467633	Joubert	exonic	AHI1	coding
rs1211217706	7	130397125	Joubert	UTR3	CEP41	noncoding
rs1212823311	6	152362246	Spinocerebellar ataxia	exonic	SYNE1	coding
rs1213286417	12	88089032	Joubert	exonic	CEP290	coding
rs1214109688	6	152354730	Spinocerebellar ataxia	exonic	SYNE1	coding
rs121434348	6	135457594	Joubert	exonic	AHI1	coding
rs121434349	6	135455775	Joubert	exonic	AHI1	coding
rs121434350	6	135455750	Joubert	exonic	AHI1	coding
rs121434351	6	135433125	Joubert	exonic	AHI1	coding
rs1214939378	12	88058995	Joubert	exonic	CEP290	coding
rs1215810497	10	102597227	Medulloblastoma	exonic	SUFU	coding
rs1216193400	10	102550018	Medulloblastoma	exonic	SUFU	coding
rs1216457569	1	111778476	Spinocerebellar ataxia	exonic	KCND3	coding
rs1216562585	17	50599484	Intellectual disability	exonic	CACNA1G	coding
rs1216584462	10	102599550	Medulloblastoma	intronic	SUFU	noncoding
rs1217427527	12	88084656	Joubert	exonic	CEP290	coding
rs1217571134	1	111982281	Spinocerebellar ataxia	exonic	KCND3	coding
rs121908200	11	6615442	Spinocerebellar ataxia	exonic	TPP1	coding
rs121908212	19	13303877	Spinocerebellar ataxia	exonic	CACNA1A	coding
rs121908215	19	13359707	Spinocerebellar ataxia	exonic	CACNA1A	coding
rs121908216	19	13235702	Spinocerebellar ataxia	exonic	CACNA1A	coding
rs121908217	19	13308452	Spinocerebellar ataxia	exonic	CACNA1A	coding
rs121908247	19	13235693	Spinocerebellar ataxia	exonic	CACNA1A	coding
rs121908445	7	148147542	Autism spectrum disorder	exonic	CNTNAP2	coding
rs121909219	10	87957915	Autism spectrum disorder	exonic	PTEN	coding
rs121909224	10	87933147	Autism spectrum disorder	exonic	PTEN	coding
rs121909227	10	87957858	Autism spectrum disorder	exonic	PTEN	coding
rs121909231	10	87961095	Autism spectrum disorder	exonic	PTEN	coding
rs121909238	10	87933037	Autism spectrum disorder	exonic	PTEN	coding
rs121909239	10	87957973	Autism spectrum disorder	exonic	PTEN	coding
rs121909240	10	87957940	Autism spectrum disorder	exonic	PTEN	coding
rs121909324	19	13255217	Spinocerebellar ataxia	exonic	CACNA1A	coding
rs121909326	19	13235219	Spinocerebellar ataxia	exonic	CACNA1A	coding
rs121912425	3	4683472	Spinocerebellar ataxia	exonic	ITPR1	coding
rs121913293	10	87952142	Autism spectrum disorder	exonic	PTEN	coding
rs121918197	16	53686512	Joubert	exonic	RPGRIP1L	coding
rs121918198	16	53652844	Joubert	exonic	RPGRIP1L	coding
rs121918199	16	53686452	Joubert	exonic	RPGRIP1L	coding
rs121918200	16	53652604	Joubert	exonic	RPGRIP1L	coding
rs121918201	16	53692201	Joubert	exonic	RPGRIP1L	coding
rs121918203	16	53645694	Joubert	exonic	RPGRIP1L	coding
rs121918204	16	53652637	Joubert	exonic	RPGRIP1L	coding
rs121918306	11	66713645	Spinocerebellar ataxia	exonic	SPTBN2	coding
rs121918522	X	54014529	Intellectual disability	exonic	PHF8	coding
rs121918523	X	54016662	Intellectual disability	exonic	PHF8	coding
rs121918524	X	54011232	Intellectual disability	exonic	PHF8	coding
rs1219277452	12	88090726	Joubert	splicing	CEP290	noncoding
rs1219870817	10	102504222	Medulloblastoma	exonic	SUFU	coding
rs1220794157	6	135411541	Joubert	exonic	AHI1	coding
rs1221150819	6	152323497	Spinocerebellar ataxia	exonic	SYNE1	coding
rs1221250692	17	75522148	Pontocerebellar hypoplasia	exonic	TSEN54	coding
rs1221464366	12	88106896	Joubert	exonic	CEP290	coding
rs1222293284	6	135492223	Joubert	intronic	AHI1	noncoding
rs1222588033	4	15516634	Joubert	exonic	CC2D2A	coding
rs1223251937	12	88107074	Joubert	exonic	CEP290	coding
rs1224040268	10	87931091	Autism spectrum disorder	splicing	PTEN	noncoding
rs1224541215	16	53600207	Joubert	UTR3	RPGRIP1L	noncoding
rs1225693344	4	15550818	Joubert	intronic	CC2D2A	noncoding
rs1226690928	6	152447489	Spinocerebellar ataxia	exonic	SYNE1	coding
rs1226794909	4	15510203	Joubert	exonic	CC2D2A	coding
rs1227063404	16	53658812	Joubert	exonic	RPGRIP1L	coding
rs1227379293	10	102504184	Medulloblastoma	exonic	SUFU	coding
rs1227775795	6	135433084	Joubert	exonic	AHI1	coding
rs1227804681	5	88722606	Intellectual disability	exonic	MEF2C	coding
rs1228194784	6	152428395	Spinocerebellar ataxia	intronic	SYNE1	noncoding
rs1228542037	16	53645642	Joubert	exonic	RPGRIP1L	coding
rs1229319521	4	15527563	Joubert	exonic	CC2D2A	coding
rs1229418241	4	15538016	Joubert	exonic	CC2D2A	coding
rs1229969547	6	152456019	Spinocerebellar ataxia	exonic	SYNE1	coding
rs1232167375	6	135290520	Joubert	exonic	AHI1	coding
rs1233067296	6	152321830	Spinocerebellar ataxia	exonic	SYNE1	coding
rs1233729947	4	25123984	Pontocerebellar hypoplasia	exonic	SEPSECS	coding
rs1233939358	12	88049384	Joubert	exonic	CEP290	coding
rs1235137905	10	102594059	Joubert	exonic	SUFU	coding
rs1235702491	X	13769090	Joubert	exonic	OFD1	coding
rs1237855795	7	83155778	Pontocerebellar hypoplasia	exonic	PCLO	coding
rs1238280587	17	19347854	Joubert	exonic	B9D1	coding
rs1240436102	10	102594004	Medulloblastoma	exonic	SUFU	coding
rs1241157001	16	78099786	Spinocerebellar ataxia	exonic	WWOX	coding
rs1242440672	12	88129756	Joubert	exonic	CEP290	coding
rs1245690441	6	135466031	Joubert	exonic	AHI1	coding
rs1245972676	6	152433927	Spinocerebellar ataxia	exonic	SYNE1	coding
rs1246664941	6	152281984	Spinocerebellar ataxia	intronic	SYNE1	noncoding
rs1247321590	6	152367265	Spinocerebellar ataxia	exonic	SYNE1	coding
rs1249661326	6	152176404	Spinocerebellar ataxia	exonic	SYNE1	coding
rs1250755900	6	152401185	Spinocerebellar ataxia	exonic	SYNE1	coding
rs1250995341	17	50591992	Spinocerebellar ataxia	exonic	CACNA1G	coding
rs1253336600	6	135411407	Joubert	exonic	AHI1	coding
rs1253568005	16	53645985	Joubert	exonic	RPGRIP1L	coding
rs1254821821	6	166423303	Autism spectrum disorder	exonic	RPS6KA2	coding
rs1256959985	10	102615377	Medulloblastoma	exonic	SUFU	coding
rs1257124719	10	87960893	Autism spectrum disorder	splicing	PTEN	noncoding
rs1257276738	7	103472889	Intellectual disability	exonic	RELN	coding
rs1257304725	6	152208061	Spinocerebellar ataxia	exonic	SYNE1	coding
rs1257361080	6	152399837	Spinocerebellar ataxia	intronic	SYNE1	noncoding
rs12575685	11	70671822	Bipolar Disorder	intronic	SHANK2	noncoding
rs1258182460	16	53622358	Joubert	splicing	RPGRIP1L	noncoding
rs1258213221	6	152122623	Spinocerebellar ataxia	exonic	SYNE1	coding
rs1258451179	4	15587928	Joubert	exonic	CC2D2A	coding
rs1258569046	6	87529572	Congenital cerebellar hypoplasia	exonic	RARS2	coding
rs1260198851	6	152135187	Spinocerebellar ataxia	exonic	SYNE1	coding
rs1260340118	6	87545663	Pontocerebellar hypoplasia	exonic	RARS2	coding
rs1260560600	17	50603181	Spinocerebellar ataxia	exonic	CACNA1G	coding
rs1261267969	4	25127264	Pontocerebellar hypoplasia	exonic	SEPSECS	coding
rs1261277645	6	135358140	Joubert	exonic	AHI1	coding
rs12617721	2	98467429	Bipolar Disorder	intronic	INPP4A	noncoding
rs1262014282	11	66686444	Spinocerebellar ataxia	intronic	SPTBN2	noncoding
rs1262683167	6	152309850	Spinocerebellar ataxia	exonic	SYNE1	coding
rs1263405472	18	12340385	Spinocerebellar ataxia	exonic	AFG3L2	coding
rs1263803925	X	53985099	Intellectual disability	exonic	PHF8	coding
rs1264332374	12	88140985	Joubert	exonic	CEP290	coding
rs1264460804	6	135455843	Joubert	exonic	AHI1	coding
rs1265012285	10	102615366	Medulloblastoma	exonic	SUFU	coding
rs1265448566	12	88102855	Joubert	exonic	CEP290	coding
rs1266234548	12	88084773	Joubert	exonic	CEP290	coding
rs1266642291	19	13214241	Intellectual disability	exonic	CACNA1A	coding
rs1266850996	16	78432747	Spinocerebellar ataxia	exonic	WWOX	coding
rs1267929537	6	152331029	Spinocerebellar ataxia	exonic	SYNE1	coding
rs1268149623	10	102504338	Medulloblastoma	intronic	SUFU	noncoding
rs1268913905	6	152428289	Spinocerebellar ataxia	exonic	SYNE1	coding
rs1269308421	6	152220962	Spinocerebellar ataxia	exonic	SYNE1	coding
rs1270287011	17	50595062	Spinocerebellar ataxia	splicing	CACNA1G	noncoding
rs1270381017	12	88087877	Joubert	exonic	CEP290	coding
rs1270654737	6	135466079	Joubert	exonic	AHI1	coding
rs1271758887	12	49038054	Intellectual disability	exonic	KMT2D	coding
rs1271963891	4	15587889	Joubert	exonic	CC2D2A	coding
rs1275027623	6	152268065	Spinocerebellar ataxia	exonic	SYNE1	coding
rs1276388879	1	151405647	Autism spectrum disorder	exonic	POGZ	coding
rs1276657647	16	78099891	Spinocerebellar ataxia	intronic	WWOX	noncoding
rs12772424	10	113120792	Bipolar Disorder	intronic	TCF7L2	noncoding
rs1277577195	16	53687912	Joubert	exonic	RPGRIP1L	coding
rs12780580	10	102504202	Medulloblastoma	exonic	SUFU	coding
rs1278679056	12	88120162	Joubert	exonic	CEP290	coding
rs1278743247	7	107926244	Intellectual disability	exonic	LAMB1	coding
rs1279871862	6	135318544	Joubert	exonic	AHI1	coding
rs1280033992	10	79290995	Intellectual disability	exonic	ZMIZ1	coding
rs1280071055	10	102550031	Medulloblastoma	exonic	SUFU	coding
rs12805133	11	66715794	Bipolar Disorder	intronic	SPTBN2	noncoding
rs1281448557	17	75516856	Pontocerebellar hypoplasia	exonic	TSEN54	coding
rs1281778614	8	93795448	Joubert	exonic	TMEM67	coding
rs1282211647	12	88089379	Joubert	exonic	CEP290	coding
rs1282488329	17	63355308	Intellectual disability	exonic	TANC2	coding
rs1283508618	16	53687903	Joubert	exonic	RPGRIP1L	coding
rs1283509771	10	102594051	Medulloblastoma	exonic	SUFU	coding
rs1283661186	10	102504323	Medulloblastoma	exonic	SUFU	coding
rs1284883505	16	78108442	Spinocerebellar ataxia	exonic	WWOX	coding
rs1288708394	7	130396042	Joubert	UTR3	CEP41	noncoding
rs1289070478	6	152189310	Spinocerebellar ataxia	exonic	SYNE1	coding
rs1289357494	6	152416976	Spinocerebellar ataxia	exonic	SYNE1	coding
rs1289977041	6	152433817	Spinocerebellar ataxia	exonic	SYNE1	coding
rs1290241933	12	88136762	Joubert	exonic	CEP290	coding
rs1292516576	12	88083945	Joubert	exonic	CEP290	coding
rs1294402003	12	88053703	Joubert	exonic	CEP290	coding
rs1295335321	8	93817274	Joubert	UTR3	TMEM67	noncoding
rs1295338042	12	88125293	Joubert	exonic	CEP290	coding
rs1295360409	6	152488481	Spinocerebellar ataxia	exonic	SYNE1	coding
rs12954356	18	55586179	Autism spectrum disorder	intronic	TCF4	noncoding
rs12958048	18	55434367	Autism spectrum disorder	intronic	TCF4	noncoding
rs1295882768	17	50603058	Spinocerebellar ataxia	exonic	CACNA1G	coding
rs1295889715	4	15567457	Joubert	exonic	CC2D2A	coding
rs1295935097	6	152430521	Spinocerebellar ataxia	exonic	SYNE1	coding
rs1296403401	16	53658792	Joubert	exonic	RPGRIP1L	coding
rs1296664528	3	136421124	Intellectual disability	exonic	STAG1	coding
rs1296848672	4	15601519	Joubert	UTR3	CC2D2A	noncoding
rs1298561837	12	88093864	Joubert	exonic	CEP290	coding
rs1298703067	8	93809165	Joubert	intronic	TMEM67	noncoding
rs1300362447	4	15528726	Joubert	exonic	CC2D2A	coding
rs1300885934	6	152300675	Spinocerebellar ataxia	exonic	SYNE1	coding
rs1300924648	16	78099886	Spinocerebellar ataxia	splicing	WWOX	noncoding
rs1301923654	16	78108429	Spinocerebellar ataxia	exonic	WWOX	coding
rs1302558061	12	88093980	Joubert	intronic	CEP290	noncoding
rs1303650670	10	102594043	Medulloblastoma	exonic	SUFU	coding
rs1305395503	10	102615335	Medulloblastoma	exonic	SUFU	coding
rs1305959685	6	135433146	Joubert	exonic	AHI1	coding
rs1306354261	6	152141305	Spinocerebellar ataxia	exonic	SYNE1	coding
rs1306595038	16	53658879	Joubert	splicing	RPGRIP1L	noncoding
rs1307023675	16	53656519	Joubert	exonic	RPGRIP1L	coding
rs1307934269	1	111982638	Spinocerebellar ataxia	exonic	KCND3	coding
rs13080594	3	7361959	Bipolar Disorder	intronic	GRM7	noncoding
rs1308459948	4	15550848	Intellectual disability	exonic	CC2D2A	coding
rs1308536722	7	130400084	Joubert	exonic	CEP41	coding
rs1308763926	14	58448495	Joubert	intronic	KIAA0586	noncoding
rs1308814193	3	136542115	Intellectual disability	intronic	STAG1	noncoding
rs1309063617	6	152326032	Spinocerebellar ataxia	exonic	SYNE1	coding
rs1311947993	12	88080204	Joubert	exonic	CEP290	coding
rs1313708855	4	15587832	Joubert	exonic	CC2D2A	coding
rs1313738847	6	152316958	Spinocerebellar ataxia	exonic	SYNE1	coding
rs1313832672	12	88107036	Joubert	exonic	CEP290	coding
rs1314521780	11	6616431	Intellectual disability	exonic	TPP1	coding
rs1315831856	6	152255005	Spinocerebellar ataxia	exonic	SYNE1	coding
rs1315959511	17	19347844	Joubert	exonic	B9D1	coding
rs1316545198	6	135448448	Joubert	exonic	AHI1	coding
rs1316600993	16	79211711	Spinocerebellar ataxia	exonic	WWOX	coding
rs1317403604	6	152401184	Spinocerebellar ataxia	exonic	SYNE1	coding
rs1318256630	11	66708251	Spinocerebellar ataxia	exonic	SPTBN2	coding
rs13188074	5	114465726	Autism spectrum disorder	ncRNA_intronic	KCNN2	noncoding
rs1318992601	16	89280967	Intellectual disability	exonic	ANKRD11	coding
rs13195402	6	26463347	Bipolar Disorder	exonic	BTN2A1	coding
rs1321218611	4	15559253	Joubert	exonic	CC2D2A	coding
rs1322796318	3	4665285	Spinocerebellar ataxia	exonic	ITPR1	coding
rs1323210459	6	135438436	Joubert	exonic	AHI1	coding
rs1323473750	4	25160275	Pontocerebellar hypoplasia	exonic	SEPSECS	coding
rs1324912821	10	102630138	Medulloblastoma	exonic	SUFU	coding
rs1326472012	16	78432612	Spinocerebellar ataxia	exonic	WWOX	coding
rs1328019408	12	88084805	Joubert	exonic	CEP290	coding
rs1328212583	8	93804790	Joubert	exonic	TMEM67	coding
rs1331026006	14	21431459	Autism spectrum disorder	exonic	CHD8	coding
rs1331263277	12	88120176	Joubert	exonic	CEP290	coding
rs1331352301	12	88129762	Joubert	exonic	CEP290	coding
rs1331480187	14	58488876	Joubert	splicing	KIAA0586	noncoding
rs1331488136	6	152176403	Spinocerebellar ataxia	exonic	SYNE1	coding
rs1332317806	10	79306263	Intellectual disability	exonic	ZMIZ1	coding
rs1336300148	16	78099785	Spinocerebellar ataxia	exonic	WWOX	coding
rs1336317768	6	135465859	Joubert	exonic	AHI1	coding
rs1337676817	12	88087853	Joubert	exonic	CEP290	coding
rs1337960015	12	88055643	Joubert	exonic	CEP290	coding
rs1338012833	16	53648967	Joubert	exonic	RPGRIP1L	coding
rs1339975972	12	88087934	Joubert	exonic	CEP290	coding
rs1342506197	4	15502456	Joubert	exonic	CC2D2A	coding
rs1342689782	7	130396182	Joubert	UTR3	CEP41	noncoding
rs1342892989	X	53940321	Intellectual disability	exonic	PHF8	coding
rs1342978055	12	88089330	Joubert	exonic	CEP290	coding
rs1343840421	2	224511383	Autism spectrum disorder	exonic	CUL3	coding
rs1345322609	12	88049237	Joubert	exonic	CEP290	coding
rs1345403982	10	102509164	Medulloblastoma	intronic	SUFU	noncoding
rs1346910826	6	152330538	Spinocerebellar ataxia	exonic	SYNE1	coding
rs1347006212	16	89281933	Autism spectrum disorder	exonic	ANKRD11	coding
rs1347377004	4	15580052	Joubert	exonic	CC2D2A	coding
rs1348260638	6	135431296	Joubert	exonic	AHI1	coding
rs1348715646	12	88083107	Joubert	exonic	CEP290	coding
rs134882	22	42274959	Bipolar Disorder	intronic	TCF20	noncoding
rs1348902701	6	152462820	Spinocerebellar ataxia	exonic	SYNE1	coding
rs1349754803	1	109629804	Pontocerebellar hypoplasia	exonic	AMPD2	coding
rs1350005154	6	152461692	Spinocerebellar ataxia	exonic	SYNE1	coding
rs1350630909	6	152433845	Spinocerebellar ataxia	exonic	SYNE1	coding
rs1351213477	16	79211708	Spinocerebellar ataxia	exonic	WWOX	coding
rs1352598713	12	88083869	Joubert	exonic	CEP290	coding
rs1353300022	12	88089203	Joubert	exonic	CEP290	coding
rs1353301232	12	88080173	Joubert	intronic	CEP290	noncoding
rs1353471879	12	88106788	Joubert	exonic	CEP290	coding
rs1354561362	X	13746922	Joubert	exonic	OFD1	coding
rs1354836663	12	88071384	Joubert	exonic	CEP290	coding
rs1354874973	16	89270824	Autism spectrum disorder	exonic	ANKRD11	coding
rs1354935363	6	152136627	Spinocerebellar ataxia	exonic	SYNE1	coding
rs1355452076	6	135431290	Joubert	exonic	AHI1	coding
rs1355690902	6	135427260	Joubert	exonic	AHI1	coding
rs1355908667	12	88058859	Joubert	exonic	CEP290	coding
rs1356086552	4	25122272	Pontocerebellar hypoplasia	UTR3	SEPSECS	noncoding
rs1357516309	11	70469623	Autism spectrum disorder	UTR3	SHANK2	noncoding
rs1360220092	12	88111317	Joubert	exonic	CEP290	coding
rs1360324926	3	4777289	Spinocerebellar ataxia	exonic	ITPR1	coding
rs1360697609	6	152206288	Spinocerebellar ataxia	exonic	SYNE1	coding
rs1362233016	6	152330784	Spinocerebellar ataxia	exonic	SYNE1	coding
rs1363382711	6	152334155	Spinocerebellar ataxia	exonic	SYNE1	coding
rs1363458155	10	102597235	Medulloblastoma	exonic	SUFU	coding
rs1364310674	6	152427737	Spinocerebellar ataxia	exonic	SYNE1	coding
rs1364340022	1	30995159	Spinocerebellar ataxia	exonic	PUM1	coding
rs1364454411	12	88053697	Joubert	exonic	CEP290	coding
rs1364945778	12	88060896	Joubert	exonic	CEP290	coding
rs1366322267	6	152344103	Spinocerebellar ataxia	exonic	SYNE1	coding
rs1367899236	12	88080211	Joubert	exonic	CEP290	coding
rs1369311999	14	58492202	Joubert	exonic	KIAA0586	coding
rs1369320518	4	15559237	Joubert	exonic	CC2D2A	coding
rs1369768287	12	88083029	Joubert	splicing	CEP290	noncoding
rs1371024836	16	89279341	Autism spectrum disorder	exonic	ANKRD11	coding
rs1371679359	11	66692745	Spinocerebellar ataxia	intronic	SPTBN2	noncoding
rs1372713010	1	151428041	Autism spectrum disorder	exonic	POGZ	coding
rs1373473541	18	12363838	Spinocerebellar ataxia	exonic	AFG3L2	coding
rs1374014119	12	88049300	Joubert	exonic	CEP290	coding
rs1374710512	6	152453654	Spinocerebellar ataxia	exonic	SYNE1	coding
rs1374881204	6	152404299	Spinocerebellar ataxia	exonic	SYNE1	coding
rs1376239977	X	13760657	Joubert	exonic	OFD1	coding
rs1376334317	3	136473546	Intellectual disability	exonic	STAG1	coding
rs1376397728	16	53687862	Joubert	splicing	RPGRIP1L	noncoding
rs1376604930	6	152239571	Spinocerebellar ataxia	exonic	SYNE1	coding
rs1376846940	4	15555178	Joubert	exonic	CC2D2A	coding
rs1377270650	6	152244629	Spinocerebellar ataxia	exonic	SYNE1	coding
rs1377971286	17	75516576	Pontocerebellar hypoplasia	exonic	TSEN54	coding
rs1378036383	12	88111695	Joubert	exonic	CEP290	coding
rs1378400021	6	152430647	Spinocerebellar ataxia	exonic	SYNE1	coding
rs137852526	X	153870475	Congenital cerebellar hypoplasia	exonic	L1CAM	coding
rs137852832	12	88077263	Joubert	exonic	CEP290	coding
rs137852834	12	88083936	Joubert	exonic	CEP290	coding
rs137852835	12	88130324	Joubert	exonic	CEP290	coding
rs137853107	8	93791282	Joubert	exonic	TMEM67	coding
rs137853108	8	93765617	Joubert	exonic	TMEM67	coding
rs137853127	2	199349159	Intellectual disability	exonic	SATB2	coding
rs137854128	16	2074294	Intellectual disability	exonic	TSC2	coding
rs137878385	4	15502513	Joubert	exonic	CC2D2A	coding
rs137880855	10	102615303	Medulloblastoma	exonic	SUFU	coding
rs137919504	4	15516011	Joubert	intronic	CC2D2A	noncoding
rs1379759625	6	152323628	Spinocerebellar ataxia	exonic	SYNE1	coding
rs137982921	16	53664957	Joubert	exonic	RPGRIP1L	coding
rs137985190	6	152347114	Spinocerebellar ataxia	exonic	SYNE1	coding
rs138004884	6	152401233	Spinocerebellar ataxia	exonic	SYNE1	coding
rs1380121460	6	135428674	Joubert	exonic	AHI1	coding
rs1380181596	6	135492231	Joubert	exonic	AHI1	coding
rs1380245671	7	130397539	Joubert	UTR3	CEP41	noncoding
rs1380307778	6	135323162	Joubert	exonic	AHI1	coding
rs138032057	6	152220922	Spinocerebellar ataxia	exonic	SYNE1	coding
rs138039375	6	152283981	Spinocerebellar ataxia	exonic	SYNE1	coding
rs1380424994	6	152152060	Spinocerebellar ataxia	exonic	SYNE1	coding
rs1380480578	15	42686380	Autism spectrum disorder	exonic	STARD9	coding
rs1380560355	6	152451209	Spinocerebellar ataxia	intronic	SYNE1	noncoding
rs1381232476	16	53652792	Joubert	exonic	RPGRIP1L	coding
rs138155747	16	53658782	Joubert	exonic	RPGRIP1L	coding
rs1381634873	16	53658830	Joubert	exonic	RPGRIP1L	coding
rs138257598	7	148172423	Autism spectrum disorder	exonic	CNTNAP2	coding
rs138258566	6	152269226	Spinocerebellar ataxia	exonic	SYNE1	coding
rs138277154	6	152321364	Spinocerebellar ataxia	exonic	SYNE1	coding
rs1383144531	19	13298743	Spinocerebellar ataxia	exonic	CACNA1A	coding
rs138336847	10	87952264	Intellectual disability	intronic	PTEN	noncoding
rs138360045	6	87569549	Pontocerebellar hypoplasia	exonic	RARS2	coding
rs138368397	6	152325173	Spinocerebellar ataxia	exonic	SYNE1	coding
rs138383101	16	53658861	Joubert	exonic	RPGRIP1L	coding
rs1383991855	17	75522286	Pontocerebellar hypoplasia	exonic	TSEN54	coding
rs138407813	6	152148140	Spinocerebellar ataxia	exonic	SYNE1	coding
rs1384241452	6	152416628	Spinocerebellar ataxia	exonic	SYNE1	coding
rs1384323646	6	152396929	Spinocerebellar ataxia	exonic	SYNE1	coding
rs138437010	16	53601225	Joubert	UTR3	RPGRIP1L	noncoding
rs1384400002	6	152145525	Spinocerebellar ataxia	exonic	SYNE1	coding
rs138448968	11	6618904	Spinocerebellar ataxia	exonic	TPP1	coding
rs138481762	6	152373150	Spinocerebellar ataxia	exonic	SYNE1	coding
rs138509817	6	152310514	Spinocerebellar ataxia	exonic	SYNE1	coding
rs1385155926	16	78099884	Spinocerebellar ataxia	exonic	WWOX	coding
rs1385370021	16	78424911	Spinocerebellar ataxia	exonic	WWOX	coding
rs1385421754	16	78432583	Spinocerebellar ataxia	exonic	WWOX	coding
rs138617999	6	152428359	Intellectual disability	exonic	SYNE1	coding
rs138691290	6	152430165	Spinocerebellar ataxia	exonic	SYNE1	coding
rs138745849	6	152318115	Spinocerebellar ataxia	exonic	SYNE1	coding
rs138747167	6	152189296	Spinocerebellar ataxia	exonic	SYNE1	coding
rs138770612	6	152331057	Spinocerebellar ataxia	exonic	SYNE1	coding
rs138777811	16	53641077	Joubert	exonic	RPGRIP1L	coding
rs138783896	8	93765416	Joubert	exonic	TMEM67	coding
rs138855106	22	41169544	Intellectual disability	exonic	EP300	coding
rs138907207	7	130416934	Joubert	exonic	CEP41	coding
rs1389166406	6	152151579	Spinocerebellar ataxia	exonic	SYNE1	coding
rs138941941	6	152309876	Spinocerebellar ataxia	exonic	SYNE1	coding
rs138976576	11	6619387	Spinocerebellar ataxia	exonic	TPP1	coding
rs1390141039	12	88118677	Joubert	exonic	CEP290	coding
rs139020703	10	102632044	Medulloblastoma	UTR3	SUFU	noncoding
rs139062689	6	152230553	Spinocerebellar ataxia	exonic	SYNE1	coding
rs139067427	16	53686569	Joubert	exonic	RPGRIP1L	coding
rs139075013	6	152331354	Spinocerebellar ataxia	exonic	SYNE1	coding
rs139077054	6	152201918	Spinocerebellar ataxia	exonic	SYNE1	coding
rs139089832	6	152373167	Spinocerebellar ataxia	exonic	SYNE1	coding
rs139106261	18	44953216	Intellectual disability	exonic	SETBP1	coding
rs139139296	6	152336978	Spinocerebellar ataxia	exonic	SYNE1	coding
rs1391430738	16	53641427	Joubert	exonic	RPGRIP1L	coding
rs139170018	6	152326059	Spinocerebellar ataxia	exonic	SYNE1	coding
rs139175290	6	152387184	Spinocerebellar ataxia	exonic	SYNE1	coding
rs1391765743	16	53636500	Joubert	exonic	RPGRIP1L	coding
rs1391787041	10	102504250	Medulloblastoma	exonic	SUFU	coding
rs139246920	16	53602104	Joubert	exonic	RPGRIP1L	coding
rs139253468	16	79211729	Spinocerebellar ataxia	exonic	WWOX	coding
rs1392635342	4	15511290	Joubert	exonic	CC2D2A	coding
rs1392733763	4	15574156	Joubert	exonic	CC2D2A	coding
rs139384691	6	152236833	Spinocerebellar ataxia	exonic	SYNE1	coding
rs139415563	12	88141905	Joubert	UTR5	CEP290	noncoding
rs139449273	6	152268111	Spinocerebellar ataxia	exonic	SYNE1	coding
rs139451754	7	82955686	Pontocerebellar hypoplasia	exonic	PCLO	coding
rs139466191	6	152213648	Spinocerebellar ataxia	exonic	SYNE1	coding
rs139469785	18	12337349	Spinocerebellar ataxia	exonic	AFG3L2	coding
rs139503476	16	53645665	Joubert	exonic	RPGRIP1L	coding
rs139544072	6	152430694	Spinocerebellar ataxia	exonic	SYNE1	coding
rs139560053	6	152132123	Spinocerebellar ataxia	exonic	SYNE1	coding
rs1395736433	6	152401223	Spinocerebellar ataxia	exonic	SYNE1	coding
rs139600654	6	152628309	Spinocerebellar ataxia	exonic	SYNE1	coding
rs1396313317	7	147562137	Autism spectrum disorder	splicing	CNTNAP2	noncoding
rs1396387199	16	53652597	Joubert	exonic	RPGRIP1L	coding
rs139643725	6	152149631	Spinocerebellar ataxia	exonic	SYNE1	coding
rs139671268	9	2643709	Intellectual disability	exonic	VLDLR	coding
rs139679692	6	152140066	Spinocerebellar ataxia	exonic	SYNE1	coding
rs1397160477	16	78115094	Spinocerebellar ataxia	exonic	WWOX	coding
rs139716296	16	8804845	Intellectual disability	splicing	PMM2	noncoding
rs139721632	6	87529602	Pontocerebellar hypoplasia	exonic	RARS2	coding
rs139725961	10	102630507	Medulloblastoma	UTR3	SUFU	noncoding
rs139798419	6	152435953	Spinocerebellar ataxia	exonic	SYNE1	coding
rs1397997127	6	135466147	Joubert	exonic	AHI1	coding
rs139834542	6	152133421	Spinocerebellar ataxia	exonic	SYNE1	coding
rs1398398021	6	152369538	Spinocerebellar ataxia	exonic	SYNE1	coding
rs139885317	6	152149485	Spinocerebellar ataxia	exonic	SYNE1	coding
rs139909606	7	130398898	Joubert	exonic	CEP41	coding
rs139944375	6	135457659	Joubert	exonic	AHI1	coding
rs139964287	16	53656540	Joubert	exonic	RPGRIP1L	coding
rs139998038	12	88089271	Joubert	exonic	CEP290	coding
rs140005424	6	152425523	Spinocerebellar ataxia	exonic	SYNE1	coding
rs140026883	14	58547804	Joubert	exonic	KIAA0586	coding
rs1400330082	6	152208209	Spinocerebellar ataxia	intronic	SYNE1	noncoding
rs1400576596	16	79211668	Spinocerebellar ataxia	exonic	WWOX	coding
rs140067659	16	53687963	Joubert	exonic	RPGRIP1L	coding
rs1401215213	4	15527450	Joubert	exonic	CC2D2A	coding
rs140176031	11	6616771	Spinocerebellar ataxia	exonic	TPP1	coding
rs140187237	22	41177422	Intellectual disability	exonic	EP300	coding
rs1401882800	10	102615390	Medulloblastoma	exonic	SUFU	coding
rs140191346	8	93782407	Joubert	exonic	TMEM67	coding
rs1402250109	16	78115085	Spinocerebellar ataxia	exonic	WWOX	coding
rs140236736	12	88136741	Joubert	exonic	CEP290	coding
rs140258520	X	154030573	Autism spectrum disorder	exonic	MECP2	coding
rs140259402	7	130402686	Joubert	exonic	CEP41	coding
rs1403040084	10	102594025	Medulloblastoma	exonic	SUFU	coding
rs1403239059	4	15478739	Joubert	exonic	CC2D2A	coding
rs140374059	16	53600566	Joubert	UTR3	RPGRIP1L	noncoding
rs1403997481	1	111982636	Spinocerebellar ataxia	exonic	KCND3	coding
rs1404507934	12	88106859	Joubert	exonic	CEP290	coding
rs140492158	6	152334134	Spinocerebellar ataxia	exonic	SYNE1	coding
rs1405025412	6	152331378	Spinocerebellar ataxia	exonic	SYNE1	coding
rs140561107	X	13756755	Joubert	exonic	OFD1	coding
rs140567583	6	152256723	Spinocerebellar ataxia	exonic	SYNE1	coding
rs140568392	6	152381299	Spinocerebellar ataxia	exonic	SYNE1	coding
rs1406131774	10	102597251	Medulloblastoma	exonic	SUFU	coding
rs140692271	6	87530801	Pontocerebellar hypoplasia	exonic	RARS2	coding
rs1407421050	4	25121010	Pontocerebellar hypoplasia	UTR3	SEPSECS	noncoding
rs140780725	6	152442233	Spinocerebellar ataxia	exonic	SYNE1	coding
rs140836078	6	135466201	Joubert	exonic	AHI1	coding
rs140850000	6	152321263	Spinocerebellar ataxia	exonic	SYNE1	coding
rs1408583008	6	87518823	Pontocerebellar hypoplasia	splicing	RARS2	noncoding
rs140876280	16	53658789	Joubert	exonic	RPGRIP1L	coding
rs1409153766	4	15574165	Joubert	exonic	CC2D2A	coding
rs140927945	6	152369124	Spinocerebellar ataxia	exonic	SYNE1	coding
rs140948068	6	152398660	Spinocerebellar ataxia	exonic	SYNE1	coding
rs140962690	6	152224576	Spinocerebellar ataxia	exonic	SYNE1	coding
rs140971065	11	31785307	Intellectual disability	UTR3	ELP4	noncoding
rs141025803	7	130404666	Autism spectrum disorder	exonic	CEP41	coding
rs1410559569	6	135428756	Joubert	exonic	AHI1	coding
rs1410635948	16	53605609	Joubert	exonic	RPGRIP1L	coding
rs141064983	7	147562146	Autism spectrum disorder	exonic	CNTNAP2	coding
rs1410766981	14	58470673	Joubert	exonic	KIAA0586	coding
rs1411134954	16	89284865	Intellectual disability	exonic	ANKRD11	coding
rs141164314	6	152442172	Spinocerebellar ataxia	exonic	SYNE1	coding
rs1412133967	12	88089250	Joubert	exonic	CEP290	coding
rs141214076	6	152455590	Spinocerebellar ataxia	exonic	SYNE1	coding
rs141275966	6	152231401	Spinocerebellar ataxia	exonic	SYNE1	coding
rs141278167	6	152211564	Spinocerebellar ataxia	exonic	SYNE1	coding
rs1413177096	7	130416914	Joubert	intronic	CEP41	noncoding
rs141359583	10	102599514	Medulloblastoma	exonic	SUFU	coding
rs141374913	6	87545695	Pontocerebellar hypoplasia	exonic	RARS2	coding
rs1413934261	12	88111198	Joubert	intronic	CEP290	noncoding
rs141397112	6	152472373	Spinocerebellar ataxia	exonic	SYNE1	coding
rs1414360518	10	79277214	Intellectual disability	exonic	ZMIZ1	coding
rs141464488	6	152450832	Spinocerebellar ataxia	exonic	SYNE1	coding
rs141532626	10	102509211	Medulloblastoma	exonic	SUFU	coding
rs141550859	6	152310734	Spinocerebellar ataxia	exonic	SYNE1	coding
rs141574764	16	53675078	Joubert	exonic	RPGRIP1L	coding
rs141586001	6	152148298	Intellectual disability	exonic	SYNE1	coding
rs1417035592	6	156779167	Intellectual disability	exonic	ARID1B	coding
rs141719907	6	152539971	Spinocerebellar ataxia	exonic	SYNE1	coding
rs1417251616	12	88089139	Joubert	exonic	CEP290	coding
rs141737156	10	102599465	Medulloblastoma	exonic	SUFU	coding
rs1417438989	6	152442166	Spinocerebellar ataxia	exonic	SYNE1	coding
rs1417477245	6	135463138	Joubert	exonic	AHI1	coding
rs1417491327	6	152407109	Spinocerebellar ataxia	exonic	SYNE1	coding
rs1417756814	1	111776181	Spinocerebellar ataxia	exonic	KCND3	coding
rs141838831	16	53610978	Joubert	exonic	RPGRIP1L	coding
rs141858284	6	152409087	Spinocerebellar ataxia	exonic	SYNE1	coding
rs1418634444	1	151408777	Autism spectrum disorder	exonic	POGZ	coding
rs141883764	6	152330184	Spinocerebellar ataxia	exonic	SYNE1	coding
rs141934037	6	152256739	Spinocerebellar ataxia	exonic	SYNE1	coding
rs141940845	10	102633265	Medulloblastoma	UTR3	SUFU	noncoding
rs1419422047	6	87518733	Pontocerebellar hypoplasia	exonic	RARS2	coding
rs141950577	10	102617423	Medulloblastoma	exonic	SUFU	coding
rs1419550439	17	63200958	Autism spectrum disorder	splicing	TANC2	noncoding
rs141979202	16	53652727	Joubert	exonic	RPGRIP1L	coding
rs141996707	6	152425478	Spinocerebellar ataxia	exonic	SYNE1	coding
rs1420121296	6	152136679	Spinocerebellar ataxia	exonic	SYNE1	coding
rs142038791	12	88106825	Joubert	exonic	CEP290	coding
rs1420542041	1	111777051	Spinocerebellar ataxia	exonic	KCND3	coding
rs1420871345	12	23755647	Intellectual disability	exonic	SOX5	coding
rs142117628	6	152206274	Spinocerebellar ataxia	exonic	SYNE1	coding
rs142133435	4	25124161	Pontocerebellar hypoplasia	exonic	SEPSECS	coding
rs142133690	1	151408165	Intellectual disability	exonic	POGZ	coding
rs1421345157	10	102617328	Medulloblastoma	exonic	SUFU	coding
rs1421960607	12	88096893	Joubert	exonic	CEP290	coding
rs142229551	6	152284094	Spinocerebellar ataxia	exonic	SYNE1	coding
rs142258643	6	152331715	Spinocerebellar ataxia	exonic	SYNE1	coding
rs1422686570	17	50599447	Spinocerebellar ataxia	exonic	CACNA1G	coding
rs142280651	8	93795908	Joubert	exonic	TMEM67	coding
rs142317242	16	53619079	Joubert	exonic	RPGRIP1L	coding
rs142348911	6	87514970	Pontocerebellar hypoplasia	exonic	RARS2	coding
rs142349647	16	53649028	Joubert	exonic	RPGRIP1L	coding
rs142352920	X	13756650	Joubert	exonic	OFD1	coding
rs142370491	14	32749087	Bipolar Disorder	intronic	AKAP6	noncoding
rs142387463	16	53605601	Joubert	exonic	RPGRIP1L	coding
rs142388112	6	152330776	Spinocerebellar ataxia	exonic	SYNE1	coding
rs142393662	9	84745056	Intellectual disability	exonic	NTRK2	coding
rs142422990	6	152330233	Spinocerebellar ataxia	exonic	SYNE1	coding
rs142444474	6	152347201	Spinocerebellar ataxia	exonic	SYNE1	coding
rs142452124	7	130404723	Joubert	intronic	CEP41	noncoding
rs1425457941	14	58490181	Joubert	exonic	KIAA0586	coding
rs142593312	6	152232241	Spinocerebellar ataxia	exonic	SYNE1	coding
rs142672533	10	102592633	Medulloblastoma	exonic	SUFU	coding
rs142676206	6	152387199	Spinocerebellar ataxia	exonic	SYNE1	coding
rs1426839991	10	102504194	Medulloblastoma	exonic	SUFU	coding
rs142690727	6	152143757	Spinocerebellar ataxia	exonic	SYNE1	coding
rs142704960	6	135411478	Joubert	exonic	AHI1	coding
rs142705233	6	152435994	Spinocerebellar ataxia	exonic	SYNE1	coding
rs142734877	6	152449538	Spinocerebellar ataxia	exonic	SYNE1	coding
rs142742071	12	88118575	Joubert	intronic	CEP290	noncoding
rs142744204	1	111982086	Spinocerebellar ataxia	exonic	KCND3	coding
rs142747430	6	152399777	Spinocerebellar ataxia	exonic	SYNE1	coding
rs1427624649	17	46171102	Intellectual disability	exonic	KANSL1	coding
rs1427654469	4	15537989	Joubert	exonic	CC2D2A	coding
rs1427876079	10	102617406	Medulloblastoma	exonic	SUFU	coding
rs142806268	16	78424977	Spinocerebellar ataxia	exonic	WWOX	coding
rs1428749185	16	89280826	Autism spectrum disorder	exonic	ANKRD11	coding
rs142920272	17	46224474	Autism spectrum disorder	intronic	KANSL1	noncoding
rs1429640081	12	88126353	Joubert	exonic	CEP290	coding
rs142985368	6	152148194	Spinocerebellar ataxia	exonic	SYNE1	coding
rs1429959840	6	135442698	Joubert	exonic	AHI1	coding
rs143034104	6	152354799	Spinocerebellar ataxia	exonic	SYNE1	coding
rs143049227	6	152140005	Spinocerebellar ataxia	exonic	SYNE1	coding
rs1430494184	10	102630460	Medulloblastoma	UTR3	SUFU	noncoding
rs143050366	7	103697888	Intellectual disability	exonic	RELN	coding
rs1430832205	16	53658439	Joubert	exonic	RPGRIP1L	coding
rs143093185	6	152451159	Spinocerebellar ataxia	exonic	SYNE1	coding
rs143149764	17	19347782	Joubert	splicing	B9D1	noncoding
rs143152287	12	88087823	Joubert	exonic	CEP290	coding
rs143152362	4	25121286	Pontocerebellar hypoplasia	UTR3	SEPSECS	noncoding
rs143155918	11	66707713	Spinocerebellar ataxia	exonic	SPTBN2	coding
rs143185259	11	31787052	Intellectual disability	UTR3	ELP4	noncoding
rs1432273399	6	152471697	Spinocerebellar ataxia	exonic	SYNE1	coding
rs1432365875	10	102615318	Medulloblastoma	exonic	SUFU	coding
rs1432427138	10	102593712	Medulloblastoma	exonic	SUFU	coding
rs143302415	16	79211605	Spinocerebellar ataxia	intronic	WWOX	noncoding
rs143303575	7	130401907	Autism spectrum disorder	exonic	CEP41	coding
rs143313866	6	152381230	Spinocerebellar ataxia	exonic	SYNE1	coding
rs1433294475	4	15480777	Joubert	exonic	CC2D2A	coding
rs143335584	10	87960974	Autism spectrum disorder	exonic	PTEN	coding
rs143389605	6	87548600	Pontocerebellar hypoplasia	exonic	RARS2	coding
rs1434632102	12	88141294	Joubert	exonic	CEP290	coding
rs143515432	16	53700650	Joubert	exonic	RPGRIP1L	coding
rs143554730	6	152255623	Spinocerebellar ataxia	exonic	SYNE1	coding
rs143594709	6	152262133	Spinocerebellar ataxia	exonic	SYNE1	coding
rs143639400	6	152230593	Spinocerebellar ataxia	exonic	SYNE1	coding
rs1436841364	16	53619177	Joubert	exonic	RPGRIP1L	coding
rs1436900505	16	53636462	Joubert	exonic	RPGRIP1L	coding
rs1437795784	16	53600870	Joubert	UTR3	RPGRIP1L	noncoding
rs1437841365	12	88120246	Joubert	exonic	CEP290	coding
rs143807689	10	102597263	Medulloblastoma	exonic	SUFU	coding
rs143842011	6	152164294	Spinocerebellar ataxia	exonic	SYNE1	coding
rs143863631	16	53652877	Joubert	exonic	RPGRIP1L	coding
rs143900928	6	152520523	Spinocerebellar ataxia	exonic	SYNE1	coding
rs143947747	4	15589567	Joubert	exonic	CC2D2A	coding
rs143999963	13	32363209	Medulloblastoma	exonic	BRCA2	coding
rs144023021	16	53671528	Joubert	exonic	RPGRIP1L	coding
rs144056525	6	152151654	Spinocerebellar ataxia	exonic	SYNE1	coding
rs144069436	6	152502740	Spinocerebellar ataxia	exonic	SYNE1	coding
rs1440787153	8	93797168	Joubert	exonic	TMEM67	coding
rs1441082551	4	15601252	Joubert	exonic	CC2D2A	coding
rs144199827	16	89282958	Autism spectrum disorder	exonic	ANKRD11	coding
rs144206837	6	152122618	Spinocerebellar ataxia	exonic	SYNE1	coding
rs1442222835	16	53652751	Joubert	exonic	RPGRIP1L	coding
rs144234059	16	79211773	Spinocerebellar ataxia	exonic	WWOX	coding
rs144242932	6	87514442	Pontocerebellar hypoplasia	exonic	RARS2	coding
rs144244988	6	152301879	Spinocerebellar ataxia	exonic	SYNE1	coding
rs144274149	6	152337015	Spinocerebellar ataxia	exonic	SYNE1	coding
rs144276162	6	152430700	Spinocerebellar ataxia	exonic	SYNE1	coding
rs1443276640	3	4676677	Spinocerebellar ataxia	exonic	ITPR1	coding
rs1443491358	11	66705264	Spinocerebellar ataxia	exonic	SPTBN2	coding
rs144417950	6	152233866	Spinocerebellar ataxia	exonic	SYNE1	coding
rs1444290546	17	50626386	Spinocerebellar ataxia	exonic	CACNA1G	coding
rs144435836	6	152409124	Spinocerebellar ataxia	exonic	SYNE1	coding
rs144439937	4	15533245	Joubert	exonic	CC2D2A	coding
rs144447777	6	87518678	Pontocerebellar hypoplasia	exonic	RARS2	coding
rs144465058	10	60074326	Intellectual disability	exonic	ANK3	coding
rs1444678849	6	152354786	Spinocerebellar ataxia	exonic	SYNE1	coding
rs144494437	12	66392391	Intellectual disability	exonic	GRIP1	coding
rs144533000	6	152430512	Spinocerebellar ataxia	exonic	SYNE1	coding
rs144534675	7	130395440	Joubert	UTR3	CEP41	noncoding
rs144554139	16	53600431	Joubert	UTR3	RPGRIP1L	noncoding
rs144566713	6	152441248	Spinocerebellar ataxia	exonic	SYNE1	coding
rs1445681647	6	135433045	Joubert	exonic	AHI1	coding
rs1445802934	16	9822363	Intellectual disability	exonic	GRIN2A	coding
rs1445914255	6	135466312	Joubert	exonic	AHI1	coding
rs144643941	6	152376831	Spinocerebellar ataxia	exonic	SYNE1	coding
rs1446510817	16	53619096	Joubert	exonic	RPGRIP1L	coding
rs144666812	10	102594012	Medulloblastoma	exonic	SUFU	coding
rs144732736	6	152416657	Spinocerebellar ataxia	exonic	SYNE1	coding
rs1447493103	1	111777192	Spinocerebellar ataxia	exonic	KCND3	coding
rs1447671524	10	102615287	Medulloblastoma	exonic	SUFU	coding
rs1447737732	6	152358438	Spinocerebellar ataxia	exonic	SYNE1	coding
rs144797744	6	152353298	Spinocerebellar ataxia	exonic	SYNE1	coding
rs144797998	6	152407188	Spinocerebellar ataxia	exonic	SYNE1	coding
rs144888773	6	152133325	Spinocerebellar ataxia	exonic	SYNE1	coding
rs1449605743	6	152413465	Spinocerebellar ataxia	exonic	SYNE1	coding
rs144963785	6	152330667	Spinocerebellar ataxia	exonic	SYNE1	coding
rs1450096310	17	50599770	Spinocerebellar ataxia	exonic	CACNA1G	coding
rs1450245566	6	152300741	Spinocerebellar ataxia	exonic	SYNE1	coding
rs145077014	7	82951215	Pontocerebellar hypoplasia	exonic	PCLO	coding
rs145082320	10	102599534	Medulloblastoma	exonic	SUFU	coding
rs145185413	6	152236873	Spinocerebellar ataxia	exonic	SYNE1	coding
rs145189950	6	87524643	Pontocerebellar hypoplasia	exonic	RARS2	coding
rs1452048149	1	151404828	Autism spectrum disorder	exonic	POGZ	coding
rs145236803	8	93787857	Joubert	exonic	TMEM67	coding
rs1452465499	12	88136646	Joubert	exonic	CEP290	coding
rs145268448	1	109628075	Pontocerebellar hypoplasia	intronic	AMPD2	noncoding
rs1452715535	12	49041475	Intellectual disability	exonic	KMT2D	coding
rs145297855	6	87529647	Pontocerebellar hypoplasia	exonic	RARS2	coding
rs1453005046	6	152254964	Spinocerebellar ataxia	exonic	SYNE1	coding
rs1453153749	X	41344305	Intellectual disability	exonic	DDX3X	coding
rs1453265480	4	15502924	Joubert	splicing	CC2D2A	noncoding
rs145334032	8	93754876	Joubert	UTR5	TMEM67	noncoding
rs1453619075	14	58487026	Joubert	exonic	KIAA0586	coding
rs145443888	4	15469989	Joubert	UTR5	CC2D2A	noncoding
rs1454466097	14	21400605	Autism spectrum disorder	exonic	CHD8	coding
rs1454731121	X	13757716	Joubert	exonic	OFD1	coding
rs145494541	6	152219095	Spinocerebellar ataxia	exonic	SYNE1	coding
rs145516192	16	53656514	Joubert	exonic	RPGRIP1L	coding
rs145518327	6	152218376	Spinocerebellar ataxia	exonic	SYNE1	coding
rs145522851	11	66685935	Spinocerebellar ataxia	exonic	SPTBN2	coding
rs1455353901	6	135394779	Joubert	exonic	AHI1	coding
rs145572901	16	53652748	Joubert	exonic	RPGRIP1L	coding
rs1455737775	16	78432627	Spinocerebellar ataxia	exonic	WWOX	coding
rs1456208953	16	53637794	Joubert	exonic	RPGRIP1L	coding
rs145639107	6	152331654	Spinocerebellar ataxia	exonic	SYNE1	coding
rs145665129	16	53645895	Joubert	exonic	RPGRIP1L	coding
rs1456737	X	32207138	Bipolar Disorder	intronic	DMD	noncoding
rs145688122	16	53601043	Joubert	UTR3	RPGRIP1L	noncoding
rs145688896	16	53600767	Joubert	UTR3	RPGRIP1L	noncoding
rs1456963108	6	135497728	Joubert	UTR5	AHI1	noncoding
rs145704867	10	102597222	Medulloblastoma	exonic	SUFU	coding
rs145738035	6	152334135	Spinocerebellar ataxia	exonic	SYNE1	coding
rs1457485957	10	102594000	Medulloblastoma	exonic	SUFU	coding
rs145790362	X	154030395	Autism spectrum disorder	exonic	MECP2	coding
rs145808545	7	130398086	Joubert	UTR3	CEP41	noncoding
rs145850728	7	130402791	Joubert	exonic	CEP41	coding
rs145882956	6	152224639	Spinocerebellar ataxia	exonic	SYNE1	coding
rs145899734	6	152310431	Intellectual disability	exonic	SYNE1	coding
rs1459452503	6	135438427	Joubert	exonic	AHI1	coding
rs1459653241	12	88087788	Joubert	exonic	CEP290	coding
rs1459930095	6	152483191	Spinocerebellar ataxia	exonic	SYNE1	coding
rs145995735	9	2643443	Congenital cerebellar hypoplasia	exonic	VLDLR	coding
rs146053885	6	152505321	Spinocerebellar ataxia	exonic	SYNE1	coding
rs1460815000	17	75521902	Pontocerebellar hypoplasia	exonic	TSEN54	coding
rs1460898199	12	88077852	Joubert	exonic	CEP290	coding
rs146099481	6	152399679	Spinocerebellar ataxia	exonic	SYNE1	coding
rs1461027288	6	135492290	Joubert	UTR5	AHI1	noncoding
rs1461547362	16	78115031	Spinocerebellar ataxia	exonic	WWOX	coding
rs146181245	10	102509291	Medulloblastoma	exonic	SUFU	coding
rs1461948623	8	93755823	Joubert	exonic	TMEM67	coding
rs146197239	16	53641352	Joubert	exonic	RPGRIP1L	coding
rs1462013962	10	102592689	Medulloblastoma	exonic	SUFU	coding
rs146244669	6	152419708	Spinocerebellar ataxia	exonic	SYNE1	coding
rs146251034	X	13760520	Joubert	exonic	OFD1	coding
rs146280967	6	152189385	Spinocerebellar ataxia	exonic	SYNE1	coding
rs1463087817	12	23534433	Intellectual disability	exonic	SOX5	coding
rs1463147374	11	71118843	Autism spectrum disorder	exonic	SHANK2	coding
rs146320179	6	152208013	Spinocerebellar ataxia	exonic	SYNE1	coding
rs146366996	6	152484879	Spinocerebellar ataxia	exonic	SYNE1	coding
rs146402274	6	152373125	Spinocerebellar ataxia	exonic	SYNE1	coding
rs146403390	6	152444557	Spinocerebellar ataxia	exonic	SYNE1	coding
rs1464341550	10	102615300	Medulloblastoma	exonic	SUFU	coding
rs1464640869	10	102509282	Medulloblastoma	exonic	SUFU	coding
rs146484603	16	53692293	Joubert	exonic	RPGRIP1L	coding
rs1465224604	6	152442101	Spinocerebellar ataxia	exonic	SYNE1	coding
rs1465414886	12	88118660	Joubert	exonic	CEP290	coding
rs146565951	16	53657586	Joubert	exonic	RPGRIP1L	coding
rs146584570	16	53687867	Joubert	exonic	RPGRIP1L	coding
rs146618884	6	152465329	Spinocerebellar ataxia	exonic	SYNE1	coding
rs146622910	7	130398211	Joubert	UTR3	CEP41	noncoding
rs1466311097	12	88090760	Joubert	exonic	CEP290	coding
rs1466452770	13	32362671	Medulloblastoma	exonic	BRCA2	coding
rs146662384	7	130401921	Autism spectrum disorder	exonic	CEP41	coding
rs146668256	6	152488467	Spinocerebellar ataxia	exonic	SYNE1	coding
rs1466752822	6	152510223	Spinocerebellar ataxia	exonic	SYNE1	coding
rs1466825112	6	152141292	Spinocerebellar ataxia	exonic	SYNE1	coding
rs146711478	9	137744055	Intellectual disability	exonic	EHMT1	coding
rs146769373	6	152369517	Spinocerebellar ataxia	exonic	SYNE1	coding
rs1467772045	3	4683475	Spinocerebellar ataxia	exonic	ITPR1	coding
rs1467783489	6	152505381	Spinocerebellar ataxia	exonic	SYNE1	coding
rs146798795	1	109628757	Pontocerebellar hypoplasia	exonic	AMPD2	coding
rs146798796	11	6615467	Spinocerebellar ataxia	exonic	TPP1	coding
rs146838062	8	93754943	Joubert	exonic	TMEM67	coding
rs146843542	4	15589603	Joubert	exonic	CC2D2A	coding
rs146859515	11	66705395	Spinocerebellar ataxia	exonic	SPTBN2	coding
rs1468626083	12	88093955	Joubert	exonic	CEP290	coding
rs1468942944	12	88089259	Joubert	exonic	CEP290	coding
rs146907132	6	152219031	Spinocerebellar ataxia	exonic	SYNE1	coding
rs146925098	16	53696210	Joubert	exonic	RPGRIP1L	coding
rs147040672	6	152391330	Spinocerebellar ataxia	exonic	SYNE1	coding
rs147046186	16	53611010	Joubert	exonic	RPGRIP1L	coding
rs1470967742	16	53672911	Joubert	exonic	RPGRIP1L	coding
rs147125369	6	152330833	Spinocerebellar ataxia	exonic	SYNE1	coding
rs147143947	6	152244594	Spinocerebellar ataxia	exonic	SYNE1	coding
rs1471479119	3	136359148	Intellectual disability	exonic	STAG1	coding
rs1471484901	4	15550862	Joubert	exonic	CC2D2A	coding
rs1471515174	7	108001626	Autism spectrum disorder	exonic	LAMB1	coding
rs1471618183	4	15557414	Joubert	exonic	CC2D2A	coding
rs147165460	17	75521509	Pontocerebellar hypoplasia	exonic	TSEN54	coding
rs147281213	6	152367256	Spinocerebellar ataxia	exonic	SYNE1	coding
rs147331527	16	53656535	Joubert	exonic	RPGRIP1L	coding
rs1473532901	4	15567764	Joubert	exonic	CC2D2A	coding
rs1473580177	4	15563473	Joubert	exonic	CC2D2A	coding
rs147362398	12	88106854	Joubert	exonic	CEP290	coding
rs147366111	16	53656489	Joubert	exonic	RPGRIP1L	coding
rs147371999	12	88118708	Joubert	exonic	CEP290	coding
rs147385939	6	152336873	Spinocerebellar ataxia	exonic	SYNE1	coding
rs147391618	6	87589923	Pontocerebellar hypoplasia	exonic	RARS2	coding
rs147404195	10	102630088	Medulloblastoma	exonic	SUFU	coding
rs1474238209	16	78424905	Spinocerebellar ataxia	exonic	WWOX	coding
rs1474278988	16	79211677	Spinocerebellar ataxia	exonic	WWOX	coding
rs147444165	7	130399004	Joubert	exonic	CEP41	coding
rs147463318	1	109621198	Pontocerebellar hypoplasia	exonic	AMPD2	coding
rs147494464	7	130440947	Joubert	exonic	CEP41	coding
rs147499316	4	15511319	Joubert	exonic	CC2D2A	coding
rs147615757	6	152284079	Spinocerebellar ataxia	exonic	SYNE1	coding
rs147625536	11	70468922	Autism spectrum disorder	UTR3	SHANK2	noncoding
rs1476293577	1	151428188	Autism spectrum disorder	exonic	POGZ	coding
rs147667464	6	152330836	Spinocerebellar ataxia	exonic	SYNE1	coding
rs147668681	6	33441306	Intellectual disability	exonic	SYNGAP1	coding
rs147684440	17	19343366	Joubert	exonic	B9D1	coding
rs147690079	16	89281614	Autism spectrum disorder	exonic	ANKRD11	coding
rs147695965	10	102593639	Medulloblastoma	exonic	SUFU	coding
rs1477199	16	53678223	Bipolar Disorder	intronic	RPGRIP1L	noncoding
rs1477199832	10	102597223	Medulloblastoma	exonic	SUFU	coding
rs147734438	16	53645909	Joubert	exonic	RPGRIP1L	coding
rs1477583890	12	88129759	Joubert	exonic	CEP290	coding
rs147814237	6	152143657	Spinocerebellar ataxia	exonic	SYNE1	coding
rs147841761	6	152450749	Spinocerebellar ataxia	exonic	SYNE1	coding
rs147844153	6	87518679	Pontocerebellar hypoplasia	exonic	RARS2	coding
rs147858920	6	152308561	Spinocerebellar ataxia	exonic	SYNE1	coding
rs147870520	6	152390442	Spinocerebellar ataxia	exonic	SYNE1	coding
rs1478836560	10	102593652	Medulloblastoma	exonic	SUFU	coding
rs1479128337	10	102504298	Medulloblastoma	exonic	SUFU	coding
rs147947903	6	152399697	Spinocerebellar ataxia	exonic	SYNE1	coding
rs1479527039	10	102599478	Medulloblastoma	exonic	SUFU	coding
rs1479554001	4	25151956	Pontocerebellar hypoplasia	intronic	SEPSECS	noncoding
rs1479599144	4	15536982	Joubert	exonic	CC2D2A	coding
rs1479830877	7	82949808	Pontocerebellar hypoplasia	exonic	PCLO	coding
rs1479960762	3	4768531	Intellectual disability	exonic	ITPR1	coding
rs147998933	6	152293983	Intellectual disability	exonic	SYNE1	coding
rs148000791	6	135323233	Joubert	exonic	AHI1	coding
rs148008634	6	152148065	Spinocerebellar ataxia	exonic	SYNE1	coding
rs148028681	6	152353641	Spinocerebellar ataxia	exonic	SYNE1	coding
rs148036239	6	152344124	Spinocerebellar ataxia	exonic	SYNE1	coding
rs148065361	11	66699059	Spinocerebellar ataxia	exonic	SPTBN2	coding
rs1480802620	12	88059973	Joubert	exonic	CEP290	coding
rs1481121106	6	152419600	Spinocerebellar ataxia	exonic	SYNE1	coding
rs148158986	6	152310798	Spinocerebellar ataxia	exonic	SYNE1	coding
rs148160011	10	102599447	Medulloblastoma	exonic	SUFU	coding
rs148173636	12	88055595	Joubert	exonic	CEP290	coding
rs148194457	4	15563497	Joubert	exonic	CC2D2A	coding
rs148212715	6	152354801	Spinocerebellar ataxia	exonic	SYNE1	coding
rs148230131	16	53652951	Joubert	exonic	RPGRIP1L	coding
rs148242740	6	152385789	Spinocerebellar ataxia	exonic	SYNE1	coding
rs148295255	6	152471598	Spinocerebellar ataxia	exonic	SYNE1	coding
rs1483036958	1	111776261	Spinocerebellar ataxia	exonic	KCND3	coding
rs148367376	6	152148215	Spinocerebellar ataxia	exonic	SYNE1	coding
rs148376885	6	152143651	Intellectual disability	exonic	SYNE1	coding
rs1483994641	6	152239597	Spinocerebellar ataxia	exonic	SYNE1	coding
rs1484028244	17	75517242	Pontocerebellar hypoplasia	exonic	TSEN54	coding
rs1484207450	1	151405155	Autism spectrum disorder	exonic	POGZ	coding
rs148446546	12	88120108	Joubert	intronic	CEP290	noncoding
rs148453565	7	147903589	Autism spectrum disorder	exonic	CNTNAP2	coding
rs1484856529	16	79211716	Spinocerebellar ataxia	exonic	WWOX	coding
rs148487944	9	2646492	Congenital cerebellar hypoplasia	exonic	VLDLR	coding
rs148522587	6	152358506	Spinocerebellar ataxia	exonic	SYNE1	coding
rs1485264498	4	15510151	Joubert	exonic	CC2D2A	coding
rs148563865	17	19362559	Joubert	exonic	B9D1	coding
rs1485693688	6	152354916	Spinocerebellar ataxia	exonic	SYNE1	coding
rs148664724	6	152269299	Spinocerebellar ataxia	intronic	SYNE1	noncoding
rs1486769103	6	152326401	Spinocerebellar ataxia	exonic	SYNE1	coding
rs1486885056	10	102597219	Medulloblastoma	exonic	SUFU	coding
rs1487081231	6	135318581	Joubert	exonic	AHI1	coding
rs148726767	8	93795434	Intellectual disability	exonic	TMEM67	coding
rs148733093	6	152449604	Spinocerebellar ataxia	exonic	SYNE1	coding
rs148756956	20	43127234	Bipolar Disorder	intronic	PTPRT	noncoding
rs1487588055	6	152430546	Spinocerebellar ataxia	exonic	SYNE1	coding
rs1487599100	10	102597261	Medulloblastoma	exonic	SUFU	coding
rs1487695655	6	152321742	Spinocerebellar ataxia	exonic	SYNE1	coding
rs148782440	6	152347175	Spinocerebellar ataxia	exonic	SYNE1	coding
rs1488410733	1	111982279	Spinocerebellar ataxia	exonic	KCND3	coding
rs1488536575	6	152224505	Spinocerebellar ataxia	exonic	SYNE1	coding
rs148856430	7	130393823	Joubert	UTR3	CEP41	noncoding
rs1488946278	12	88111290	Joubert	exonic	CEP290	coding
rs1489175048	12	88129709	Joubert	exonic	CEP290	coding
rs148935596	6	152337014	Spinocerebellar ataxia	exonic	SYNE1	coding
rs148998248	6	152381235	Spinocerebellar ataxia	exonic	SYNE1	coding
rs149005052	6	152369592	Spinocerebellar ataxia	exonic	SYNE1	coding
rs149008060	1	111780230	Spinocerebellar ataxia	exonic	KCND3	coding
rs149016373	10	102597249	Medulloblastoma	exonic	SUFU	coding
rs149030452	6	152396898	Spinocerebellar ataxia	exonic	SYNE1	coding
rs149109801	6	152441172	Spinocerebellar ataxia	exonic	SYNE1	coding
rs149146258	6	152416438	Spinocerebellar ataxia	exonic	SYNE1	coding
rs149171366	1	109628416	Pontocerebellar hypoplasia	exonic	AMPD2	coding
rs149215868	6	152323488	Spinocerebellar ataxia	exonic	SYNE1	coding
rs149272010	6	152249199	Spinocerebellar ataxia	exonic	SYNE1	coding
rs149288894	6	135284241	Joubert	UTR3	AHI1	noncoding
rs149344567	1	111776247	Spinocerebellar ataxia	exonic	KCND3	coding
rs149373377	7	130440939	Joubert	exonic	CEP41	coding
rs149415204	6	152449556	Spinocerebellar ataxia	exonic	SYNE1	coding
rs149449923	10	102615350	Medulloblastoma	exonic	SUFU	coding
rs149473481	X	13760485	Joubert	exonic	OFD1	coding
rs149475825	8	93799639	Joubert	exonic	TMEM67	coding
rs149529997	11	6614891	Spinocerebellar ataxia	exonic	TPP1	coding
rs149532009	6	152484957	Spinocerebellar ataxia	exonic	SYNE1	coding
rs149605021	18	12358903	Spinocerebellar ataxia	exonic	AFG3L2	coding
rs149606474	6	152430609	Spinocerebellar ataxia	exonic	SYNE1	coding
rs149624155	6	152269229	Spinocerebellar ataxia	exonic	SYNE1	coding
rs149744490	6	152189337	Spinocerebellar ataxia	exonic	SYNE1	coding
rs149777109	11	31786264	Intellectual disability	UTR3	ELP4	noncoding
rs149781516	16	53656568	Joubert	exonic	RPGRIP1L	coding
rs149901087	6	152369064	Spinocerebellar ataxia	exonic	SYNE1	coding
rs149918889	6	152436062	Spinocerebellar ataxia	exonic	SYNE1	coding
rs149940427	6	152151649	Spinocerebellar ataxia	exonic	SYNE1	coding
rs150062167	6	152330464	Spinocerebellar ataxia	exonic	SYNE1	coding
rs150093365	4	15560553	Joubert	exonic	CC2D2A	coding
rs150099624	16	53658842	Joubert	exonic	RPGRIP1L	coding
rs1501361	5	45326671	Autism spectrum disorder	intronic	HCN1	noncoding
rs150159444	11	66721079	Spinocerebellar ataxia	intronic	SPTBN2	noncoding
rs150194508	16	53600691	Joubert	UTR3	RPGRIP1L	noncoding
rs150224434	18	12329186	Spinocerebellar ataxia	UTR3	AFG3L2	noncoding
rs150236371	7	103523443	Intellectual disability	exonic	RELN	coding
rs150249753	6	152505389	Spinocerebellar ataxia	exonic	SYNE1	coding
rs150266354	6	152330015	Spinocerebellar ataxia	exonic	SYNE1	coding
rs150296134	12	88136743	Joubert	exonic	CEP290	coding
rs150304757	6	152244534	Spinocerebellar ataxia	intronic	SYNE1	noncoding
rs150332116	8	93797345	Joubert	exonic	TMEM67	coding
rs150335599	6	152269198	Spinocerebellar ataxia	exonic	SYNE1	coding
rs150376715	6	152301927	Spinocerebellar ataxia	exonic	SYNE1	coding
rs150387338	6	152242403	Spinocerebellar ataxia	exonic	SYNE1	coding
rs150401343	1	111780713	Spinocerebellar ataxia	exonic	KCND3	coding
rs150409035	6	152483173	Spinocerebellar ataxia	exonic	SYNE1	coding
rs150475109	9	2653884	Congenital cerebellar hypoplasia	UTR3	VLDLR	noncoding
rs150500194	17	46030522	Intellectual disability	UTR3	KANSL1	noncoding
rs150530671	7	147903705	Autism spectrum disorder	exonic	CNTNAP2	coding
rs150550013	6	152189293	Spinocerebellar ataxia	exonic	SYNE1	coding
rs150604289	6	152318100	Spinocerebellar ataxia	exonic	SYNE1	coding
rs150637898	6	152359362	Spinocerebellar ataxia	exonic	SYNE1	coding
rs150700669	6	152255596	Spinocerebellar ataxia	exonic	SYNE1	coding
rs150702500	6	152425519	Spinocerebellar ataxia	exonic	SYNE1	coding
rs150886628	6	152122255	Spinocerebellar ataxia	UTR3	SYNE1	noncoding
rs150900180	X	154032384	Autism spectrum disorder	exonic	MECP2	coding
rs150912982	6	152367300	Spinocerebellar ataxia	exonic	SYNE1	coding
rs151002514	6	152428389	Spinocerebellar ataxia	exonic	SYNE1	coding
rs151120379	4	25122317	Pontocerebellar hypoplasia	UTR3	SEPSECS	noncoding
rs151156420	6	152526124	Spinocerebellar ataxia	exonic	SYNE1	coding
rs151174849	16	53686442	Joubert	exonic	RPGRIP1L	coding
rs151212590	16	53692344	Joubert	exonic	RPGRIP1L	coding
rs151226475	16	53600492	Joubert	UTR3	RPGRIP1L	noncoding
rs151247098	6	152219052	Spinocerebellar ataxia	exonic	SYNE1	coding
rs151250199	6	152331813	Spinocerebellar ataxia	exonic	SYNE1	coding
rs151281974	16	53652567	Joubert	exonic	RPGRIP1L	coding
rs151332020	17	75523764	Pontocerebellar hypoplasia	exonic	TSEN54	coding
rs151332923	16	53605610	Joubert	exonic	RPGRIP1L	coding
rs151344512	18	12353028	Spinocerebellar ataxia	exonic	AFG3L2	coding
rs151344513	18	12340220	Spinocerebellar ataxia	exonic	AFG3L2	coding
rs151344514	18	12337520	Spinocerebellar ataxia	exonic	AFG3L2	coding
rs151344515	18	12337519	Spinocerebellar ataxia	exonic	AFG3L2	coding
rs151344517	18	12337505	Spinocerebellar ataxia	exonic	AFG3L2	coding
rs151344518	18	12337504	Spinocerebellar ataxia	exonic	AFG3L2	coding
rs151344519	18	12337494	Spinocerebellar ataxia	exonic	AFG3L2	coding
rs151344520	18	12337445	Spinocerebellar ataxia	exonic	AFG3L2	coding
rs151344521	18	12337435	Spinocerebellar ataxia	exonic	AFG3L2	coding
rs151344522	18	12337418	Spinocerebellar ataxia	exonic	AFG3L2	coding
rs151344523	18	12337411	Spinocerebellar ataxia	exonic	AFG3L2	coding
rs1553148974	1	30992387	Intellectual disability	intronic	PUM1	noncoding
rs1553230375	1	109630690	Pontocerebellar hypoplasia	exonic	AMPD2	coding
rs1553235743	1	111777083	Spinocerebellar ataxia	exonic	KCND3	coding
rs1553235768	1	111777191	Spinocerebellar ataxia	exonic	KCND3	coding
rs1553235925	1	111778432	Spinocerebellar ataxia	intronic	KCND3	noncoding
rs1553353022	2	60546163	Intellectual disability	exonic	BCL11A	coding
rs1553518509	2	148468916	Autism spectrum disorder	exonic	MBD5	coding
rs1553535841	2	224557750	Autism spectrum disorder	exonic	CUL3	coding
rs1553546045	2	208442425	Intellectual disability	exonic	PTH2R	coding
rs1553547838	2	199328709	Intellectual disability	exonic	SATB2	coding
rs1553648184	3	70955832	Intellectual disability	UTR3	FOXP1	noncoding
rs1553666546	3	4645609	Spinocerebellar ataxia	exonic	ITPR1	coding
rs1553709881	3	71046984	Congenital cerebellar hypoplasia	exonic	FOXP1	coding
rs1553718528	3	136422958	Intellectual disability	exonic	STAG1	coding
rs1553722294	3	136443368	Intellectual disability	exonic	STAG1	coding
rs1553722309	3	136443400	Intellectual disability	exonic	STAG1	coding
rs1553738686	3	136521243	Intellectual disability	exonic	STAG1	coding
rs1553756062	3	4811344	Spinocerebellar ataxia	exonic	ITPR1	coding
rs1553757628	3	4814509	Spinocerebellar ataxia	exonic	ITPR1	coding
rs1553758021	3	4815144	Spinocerebellar ataxia	exonic	ITPR1	coding
rs1553789166	3	136349167	Intellectual disability	exonic	STAG1	coding
rs1553827236	4	15516757	Joubert	splicing	CC2D2A	noncoding
rs1553838206	4	15557365	Joubert	exonic	CC2D2A	coding
rs1553845917	4	15601242	Joubert	exonic	CC2D2A	coding
rs1554041295	5	61541917	Intellectual disability	exonic	ZSWIM6	coding
rs1554121202	6	33437829	Intellectual disability	exonic	SYNGAP1	coding
rs1554121970	6	33441760	Intellectual disability	splicing	SYNGAP1	noncoding
rs1554122249	6	33443334	Intellectual disability	exonic	SYNGAP1	coding
rs1554126530	5	146701094	Spinocerebellar ataxia	exonic	PPP2R2B	coding
rs1554203400	6	87555432	Pontocerebellar hypoplasia	exonic	RARS2	coding
rs1554208431	6	135453425	Joubert	exonic	AHI1	coding
rs1554214237	6	135463219	Joubert	exonic	AHI1	coding
rs1554226673	6	152220971	Spinocerebellar ataxia	exonic	SYNE1	coding
rs1554231278	6	157181179	Medulloblastoma	splicing	ARID1B	noncoding
rs1554231836	6	157184315	Intellectual disability	exonic	ARID1B	coding
rs1554235882	6	157201215	Intellectual disability	exonic	ARID1B	coding
rs1554247806	6	152231459	Spinocerebellar ataxia	exonic	SYNE1	coding
rs1554265275	6	156901439	Intellectual disability	exonic	ARID1B	coding
rs1554285472	6	152255734	Spinocerebellar ataxia	exonic	SYNE1	coding
rs1554301257	6	157133192	Autism spectrum disorder	exonic	ARID1B	coding
rs1554349162	6	152122635	Spinocerebellar ataxia	exonic	SYNE1	coding
rs1554350503	6	135447109	Joubert	exonic	AHI1	coding
rs1554363340	6	152293610	Spinocerebellar ataxia	exonic	SYNE1	coding
rs1554376325	6	152132193	Spinocerebellar ataxia	exonic	SYNE1	coding
rs1554413676	7	130394386	Joubert	UTR3	CEP41	noncoding
rs1554413758	7	130394548	Joubert	UTR3	CEP41	noncoding
rs1554415397	7	130397686	Joubert	UTR3	CEP41	noncoding
rs1554415585	7	130398059	Joubert	UTR3	CEP41	noncoding
rs1554416156	7	130398991	Joubert	exonic	CEP41	coding
rs1554416667	7	130400740	Joubert	exonic	CEP41	coding
rs1554417299	7	130402749	Joubert	exonic	CEP41	coding
rs1554417870	7	130404708	Joubert	exonic	CEP41	coding
rs1554420700	6	152148049	Spinocerebellar ataxia	exonic	SYNE1	coding
rs1554441847	6	152321885	Spinocerebellar ataxia	exonic	SYNE1	coding
rs1554471456	6	152331153	Spinocerebellar ataxia	exonic	SYNE1	coding
rs1554492224	6	152339301	Spinocerebellar ataxia	exonic	SYNE1	coding
rs1554518143	6	152189357	Spinocerebellar ataxia	exonic	SYNE1	coding
rs1554553667	6	152206185	Spinocerebellar ataxia	exonic	SYNE1	coding
rs1554554236	8	93787852	Joubert	exonic	TMEM67	coding
rs1554555063	8	93791324	Joubert	intronic	TMEM67	noncoding
rs1554558363	8	93804849	Joubert	exonic	TMEM67	coding
rs1554561389	8	93815319	Joubert	exonic	TMEM67	coding
rs1554573328	6	152213698	Spinocerebellar ataxia	exonic	SYNE1	coding
rs1554676394	6	152425487	Spinocerebellar ataxia	exonic	SYNE1	coding
rs1554680800	6	152427761	Spinocerebellar ataxia	exonic	SYNE1	coding
rs1554686616	6	152430495	Spinocerebellar ataxia	exonic	SYNE1	coding
rs1554687302	6	152430643	Spinocerebellar ataxia	exonic	SYNE1	coding
rs1554696981	6	152436095	Spinocerebellar ataxia	exonic	SYNE1	coding
rs1554707111	6	152441158	Spinocerebellar ataxia	exonic	SYNE1	coding
rs1554721227	6	152449536	Spinocerebellar ataxia	exonic	SYNE1	coding
rs1554753528	6	152463519	Spinocerebellar ataxia	splicing	SYNE1	noncoding
rs1554756030	6	152465277	Spinocerebellar ataxia	exonic	SYNE1	coding
rs1554768095	6	152472317	Spinocerebellar ataxia	exonic	SYNE1	coding
rs1554768245	6	152472394	Spinocerebellar ataxia	exonic	SYNE1	coding
rs1554795128	6	152488502	Spinocerebellar ataxia	exonic	SYNE1	coding
rs1554825528	10	87960954	Autism spectrum disorder	exonic	PTEN	coding
rs1554829141	6	152510290	Spinocerebellar ataxia	exonic	SYNE1	coding
rs1554840836	10	102504243	Medulloblastoma	exonic	SUFU	coding
rs1554840869	10	102504322	Medulloblastoma	exonic	SUFU	coding
rs1554841447	10	102509168	Medulloblastoma	splicing	SUFU	noncoding
rs1554852266	10	102592593	Medulloblastoma	exonic	SUFU	coding
rs1554852272	10	102592654	Joubert	exonic	SUFU	coding
rs1554852279	10	102592711	Medulloblastoma	exonic	SUFU	coding
rs1554852773	10	102597136	Medulloblastoma	intronic	SUFU	noncoding
rs1554852789	10	102597230	Medulloblastoma	exonic	SUFU	coding
rs1554852823	10	102597285	Medulloblastoma	exonic	SUFU	coding
rs1554853004	10	102599468	Medulloblastoma	exonic	SUFU	coding
rs1554854570	10	102615305	Medulloblastoma	exonic	SUFU	coding
rs1554854572	10	102615306	Medulloblastoma	exonic	SUFU	coding
rs1554854578	10	102615333	Medulloblastoma	exonic	SUFU	coding
rs1554854584	10	102615351	Medulloblastoma	exonic	SUFU	coding
rs1554854758	10	102617349	Joubert	exonic	SUFU	coding
rs1554878579	6	152540006	Spinocerebellar ataxia	exonic	SYNE1	coding
rs1554902760	10	100238126	Spinocerebellar ataxia	exonic	CWF19L1	coding
rs1554984881	11	66705399	Spinocerebellar ataxia	exonic	SPTBN2	coding
rs1554985851	11	66707534	Spinocerebellar ataxia	exonic	SPTBN2	coding
rs1554986337	11	66708181	Spinocerebellar ataxia	exonic	SPTBN2	coding
rs1554986345	11	66708184	Spinocerebellar ataxia	exonic	SPTBN2	coding
rs1555013332	11	70661635	Autism spectrum disorder	exonic	SHANK2	coding
rs1555039343	11	118481870	Intellectual disability	exonic	KMT2A	coding
rs1555093271	11	71088191	Autism spectrum disorder	intronic	SHANK2	noncoding
rs1555093479	11	71089195	Autism spectrum disorder	intronic	SHANK2	noncoding
rs1555093950	11	71091288	Autism spectrum disorder	intronic	SHANK2	noncoding
rs1555094158	11	71092153	Autism spectrum disorder	intronic	SHANK2	noncoding
rs1555094289	11	71092514	Autism spectrum disorder	exonic	SHANK2	coding
rs1555094335	11	71092604	Autism spectrum disorder	intronic	SHANK2	noncoding
rs1555156140	11	70492441	Autism spectrum disorder	exonic	SHANK2	coding
rs1555201796	12	88071369	Joubert	exonic	CEP290	coding
rs1555205328	12	88080196	Joubert	exonic	CEP290	coding
rs1555205391	12	88080250	Joubert	exonic	CEP290	coding
rs1555208870	12	88087814	Joubert	exonic	CEP290	coding
rs1555212150	12	88093873	Joubert	exonic	CEP290	coding
rs1555218898	12	88111251	Joubert	exonic	CEP290	coding
rs1555220625	12	88114557	Joubert	exonic	CEP290	coding
rs1555225566	12	88129717	Joubert	exonic	CEP290	coding
rs1555244212	12	115987279	Intellectual disability	exonic	MED13L	coding
rs1555247422	12	116006317	Intellectual disability	exonic	MED13L	coding
rs1555313027	14	21392548	Autism spectrum disorder	exonic	CHD8	coding
rs1555313219	14	21393500	Autism spectrum disorder	exonic	CHD8	coding
rs1555313934	14	21397890	Autism spectrum disorder	exonic	CHD8	coding
rs1555314122	14	21399652	Autism spectrum disorder	exonic	CHD8	coding
rs1555314211	14	21400054	Autism spectrum disorder	exonic	CHD8	coding
rs1555314317	14	21400266	Autism spectrum disorder	exonic	CHD8	coding
rs1555314788	14	21402494	Autism spectrum disorder	exonic	CHD8	coding
rs1555525088	16	89279559	Intellectual disability	exonic	ANKRD11	coding
rs1555547940	16	79211624	Spinocerebellar ataxia	exonic	WWOX	coding
rs1555558553	17	50607905	Spinocerebellar ataxia	exonic	CACNA1G	coding
rs1555565684	17	50616335	Spinocerebellar ataxia	exonic	CACNA1G	coding
rs1555602657	16	53648966	Joubert	exonic	RPGRIP1L	coding
rs1555616593	16	53696263	Joubert	exonic	RPGRIP1L	coding
rs1555696597	19	13025330	Intellectual disability	exonic	NFIX	coding
rs1555696603	19	13025339	Intellectual disability	exonic	NFIX	coding
rs1555738369	19	13235694	Spinocerebellar ataxia	exonic	CACNA1A	coding
rs1555745467	19	13262771	Spinocerebellar ataxia	exonic	CACNA1A	coding
rs1555755878	19	13298673	Spinocerebellar ataxia	exonic	CACNA1A	coding
rs1555889127	20	49374625	Intellectual disability	exonic	KCNB1	coding
rs1555889130	20	49374644	Intellectual disability	exonic	KCNB1	coding
rs1555900190	X	13735261	Joubert	exonic	OFD1	coding
rs1555902640	X	13746360	Joubert	exonic	OFD1	coding
rs1555902866	X	13746873	Joubert	exonic	OFD1	coding
rs1555910048	22	50720739	Intellectual disability	exonic	SHANK3	coding
rs1555910143	22	50721256	Autism spectrum disorder	exonic	SHANK3	coding
rs1555910821	22	41166649	Intellectual disability	exonic	EP300	coding
rs1555950676	X	41334292	Intellectual disability	exonic	DDX3X	coding
rs1555953796	X	41345187	Medulloblastoma	exonic	DDX3X	coding
rs1555954272	X	41346595	Medulloblastoma	exonic	DDX3X	coding
rs1555954275	X	41346599	Medulloblastoma	exonic	DDX3X	coding
rs1555954380	X	41346916	Intellectual disability	exonic	DDX3X	coding
rs1557110261	X	54022355	Intellectual disability	exonic	PHF8	coding
rs1557116325	X	54042788	Intellectual disability	exonic	PHF8	coding
rs1557135315	X	154030626	Intellectual disability	exonic	MECP2	coding
rs1557539450	1	30933339	Spinocerebellar ataxia	exonic	PUM1	coding
rs1557541619	1	30936663	Spinocerebellar ataxia	exonic	PUM1	coding
rs1557863430	1	151405229	Autism spectrum disorder	exonic	POGZ	coding
rs1557863440	1	151405233	Autism spectrum disorder	exonic	POGZ	coding
rs1557863546	1	151405263	Autism spectrum disorder	exonic	POGZ	coding
rs1557867853	1	151406330	Autism spectrum disorder	exonic	POGZ	coding
rs1557870645	1	151407271	Autism spectrum disorder	exonic	POGZ	coding
rs1557874046	1	151408807	Autism spectrum disorder	exonic	POGZ	coding
rs1557901347	1	151424027	Autism spectrum disorder	exonic	POGZ	coding
rs1557902023	1	151424154	Autism spectrum disorder	exonic	POGZ	coding
rs1557909572	1	151427931	Autism spectrum disorder	exonic	POGZ	coding
rs1557909821	1	151427999	Autism spectrum disorder	exonic	POGZ	coding
rs1557910728	1	151428233	Autism spectrum disorder	exonic	POGZ	coding
rs1557911386	1	151428357	Autism spectrum disorder	exonic	POGZ	coding
rs1557916296	1	151430822	Autism spectrum disorder	exonic	POGZ	coding
rs1557929628	1	111776111	Spinocerebellar ataxia	exonic	KCND3	coding
rs1557935477	1	151440939	Autism spectrum disorder	exonic	POGZ	coding
rs1558519119	2	60546060	Congenital cerebellar hypoplasia	exonic	BCL11A	coding
rs1558519731	2	60546204	Intellectual disability	exonic	BCL11A	coding
rs1558612412	2	60461280	Congenital cerebellar hypoplasia	exonic	BCL11A	coding
rs1559603328	3	4645612	Spinocerebellar ataxia	exonic	ITPR1	coding
rs1559619762	3	70977827	Intellectual disability	splicing	FOXP1	noncoding
rs1559671950	3	4676640	Spinocerebellar ataxia	exonic	ITPR1	coding
rs1559718601	3	4697198	Spinocerebellar ataxia	exonic	ITPR1	coding
rs1559791842	3	136422434	Intellectual disability	exonic	STAG1	coding
rs1559824939	3	136472489	Intellectual disability	exonic	STAG1	coding
rs1559904167	3	136604353	Intellectual disability	exonic	STAG1	coding
rs1560062082	3	136367070	Intellectual disability	exonic	STAG1	coding
rs1560166488	4	15527591	Joubert	exonic	CC2D2A	coding
rs1560177950	4	15550815	Joubert	intronic	CC2D2A	noncoding
rs1560184664	4	15563460	Joubert	exonic	CC2D2A	coding
rs1560192615	4	15580037	Joubert	exonic	CC2D2A	coding
rs1561824498	5	88752044	Autism spectrum disorder	splicing	MEF2C	noncoding
rs1562102337	6	87530918	Pontocerebellar hypoplasia	exonic	RARS2	coding
rs1562212642	6	87562737	Pontocerebellar hypoplasia	exonic	RARS2	coding
rs1562212838	6	87562785	Pontocerebellar hypoplasia	exonic	RARS2	coding
rs1562294047	6	135490649	Joubert	exonic	AHI1	coding
rs1562385964	6	152234756	Spinocerebellar ataxia	exonic	SYNE1	coding
rs1562703260	6	135411457	Joubert	exonic	AHI1	coding
rs1562842409	6	152293587	Spinocerebellar ataxia	splicing	SYNE1	noncoding
rs1562922141	6	152135175	Spinocerebellar ataxia	exonic	SYNE1	coding
rs1562928193	7	105102045	Intellectual disability	exonic	KMT2E	coding
rs1562984087	7	130411155	Joubert	exonic	CEP41	coding
rs1563012099	6	152316940	Spinocerebellar ataxia	exonic	SYNE1	coding
rs1563087715	6	152326500	Spinocerebellar ataxia	exonic	SYNE1	coding
rs1563130387	6	152331385	Spinocerebellar ataxia	exonic	SYNE1	coding
rs1563183469	7	70766245	Congenital cerebellar hypoplasia	exonic	AUTS2	coding
rs1563436265	8	38414875	Congenital cerebellar hypoplasia	exonic	FGFR1	coding
rs1563437567	6	152369550	Spinocerebellar ataxia	exonic	SYNE1	coding
rs1563472215	8	93797324	Joubert	intronic	TMEM67	noncoding
rs1563477104	6	152373170	Spinocerebellar ataxia	exonic	SYNE1	coding
rs1563481671	8	93809154	Joubert	exonic	TMEM67	coding
rs1563634104	6	152390443	Spinocerebellar ataxia	exonic	SYNE1	coding
rs1563679408	8	93763878	Joubert	exonic	TMEM67	coding
rs1563941569	6	152427695	Spinocerebellar ataxia	exonic	SYNE1	coding
rs1564070652	6	152444574	Spinocerebellar ataxia	exonic	SYNE1	coding
rs1564136499	6	152453590	Spinocerebellar ataxia	exonic	SYNE1	coding
rs1564137172	6	152453638	Spinocerebellar ataxia	exonic	SYNE1	coding
rs1564367104	6	152483214	Spinocerebellar ataxia	exonic	SYNE1	coding
rs1564568303	10	87960957	Autism spectrum disorder	exonic	PTEN	coding
rs1564654422	10	102504216	Medulloblastoma	exonic	SUFU	coding
rs1564654588	10	102504327	Medulloblastoma	exonic	SUFU	coding
rs1564656995	10	102509186	Medulloblastoma	exonic	SUFU	coding
rs1564657066	10	102509290	Medulloblastoma	exonic	SUFU	coding
rs1564676348	10	102550002	Medulloblastoma	exonic	SUFU	coding
rs1564676427	10	102550061	Medulloblastoma	exonic	SUFU	coding
rs1564676479	10	102550107	Medulloblastoma	splicing	SUFU	noncoding
rs1564698683	10	102597207	Medulloblastoma	exonic	SUFU	coding
rs1564698718	10	102597220	Medulloblastoma	exonic	SUFU	coding
rs1564698850	10	102597278	Medulloblastoma	exonic	SUFU	coding
rs1564706425	10	102615308	Medulloblastoma	exonic	SUFU	coding
rs1564707343	10	102617305	Medulloblastoma	exonic	SUFU	coding
rs1564711403	10	102627225	Medulloblastoma	exonic	SUFU	coding
rs1564801388	10	87864353	Autism spectrum disorder	exonic	PTEN	coding
rs1564801473	10	87864406	Autism spectrum disorder	exonic	PTEN	coding
rs1564854760	11	6616070	Spinocerebellar ataxia	exonic	TPP1	coding
rs1564950387	11	687909	Autism spectrum disorder	splicing	DEAF1	noncoding
rs1565526121	11	70485387	Autism spectrum disorder	exonic	SHANK2	coding
rs1565526722	11	70485699	Autism spectrum disorder	exonic	SHANK2	coding
rs1565527302	11	70485987	Autism spectrum disorder	exonic	SHANK2	coding
rs1565529155	11	70486838	Autism spectrum disorder	exonic	SHANK2	coding
rs1565813077	12	88071903	Joubert	exonic	CEP290	coding
rs1565822519	12	88077770	Joubert	exonic	CEP290	coding
rs1565822715	12	88077834	Joubert	exonic	CEP290	coding
rs1565846034	12	88089251	Joubert	exonic	CEP290	coding
rs1566427770	14	21408476	Autism spectrum disorder	exonic	CHD8	coding
rs1566446604	14	21431510	Autism spectrum disorder	exonic	CHD8	coding
rs1566827747	14	58459990	Joubert	exonic	KIAA0586	coding
rs1566903524	14	58498819	Joubert	exonic	KIAA0586	coding
rs1567533174	16	89268623	Autism spectrum disorder	exonic	ANKRD11	coding
rs1567533189	16	2086282	Autism spectrum disorder	exonic	TSC2	coding
rs1567542020	16	78386926	Spinocerebellar ataxia	exonic	WWOX	coding
rs1567544079	16	89274856	Autism spectrum disorder	exonic	ANKRD11	coding
rs1567557144	16	89280094	Autism spectrum disorder	exonic	ANKRD11	coding
rs1567557350	16	89280127	Autism spectrum disorder	exonic	ANKRD11	coding
rs1567559902	16	89280481	Autism spectrum disorder	exonic	ANKRD11	coding
rs1567565338	16	78424946	Spinocerebellar ataxia	exonic	WWOX	coding
rs1567567249	16	78099813	Spinocerebellar ataxia	exonic	WWOX	coding
rs1567569115	16	89282141	Autism spectrum disorder	exonic	ANKRD11	coding
rs1567569737	16	89282271	Autism spectrum disorder	exonic	ANKRD11	coding
rs1567570252	16	78432538	Spinocerebellar ataxia	exonic	WWOX	coding
rs1567574466	16	89283404	Autism spectrum disorder	exonic	ANKRD11	coding
rs1567575033	16	78109808	Spinocerebellar ataxia	exonic	WWOX	coding
rs1567593338	16	89291115	Autism spectrum disorder	exonic	ANKRD11	coding
rs1567624901	16	79211623	Spinocerebellar ataxia	exonic	WWOX	coding
rs1567800920	16	53619047	Joubert	exonic	RPGRIP1L	coding
rs1567841081	16	53652795	Joubert	exonic	RPGRIP1L	coding
rs1567902051	16	53700657	Joubert	exonic	RPGRIP1L	coding
rs1567964995	17	50569761	Spinocerebellar ataxia	exonic	CACNA1G	coding
rs1568473283	19	13262814	Spinocerebellar ataxia	exonic	CACNA1A	coding
rs1569016820	20	49374071	Intellectual disability	exonic	KCNB1	coding
rs1569017025	20	49374334	Intellectual disability	exonic	KCNB1	coding
rs1569017160	20	49374445	Intellectual disability	exonic	KCNB1	coding
rs1569102786	X	13736679	Joubert	splicing	OFD1	noncoding
rs1569128307	X	13749511	Joubert	exonic	OFD1	coding
rs1569141500	X	13756669	Joubert	exonic	OFD1	coding
rs1569146542	22	42211501	Intellectual disability	exonic	TCF20	coding
rs1569146649	22	42211545	Intellectual disability	exonic	TCF20	coding
rs1569146993	22	42211700	Intellectual disability	exonic	TCF20	coding
rs1569149539	22	42212712	Intellectual disability	exonic	TCF20	coding
rs1569151204	22	42213494	Intellectual disability	exonic	TCF20	coding
rs1569163323	X	13767246	Joubert	exonic	OFD1	coding
rs1569163423	X	13767272	Joubert	exonic	OFD1	coding
rs1569164733	X	13768093	Joubert	exonic	OFD1	coding
rs1569164829	X	13768111	Joubert	exonic	OFD1	coding
rs1569240005	X	41346352	Congenital cerebellar hypoplasia	exonic	DDX3X	coding
rs1569291261	X	41534974	Congenital cerebellar hypoplasia	splicing	CASK	noncoding
rs1569295677	X	41542725	Congenital cerebellar hypoplasia	exonic	CASK	coding
rs1569380062	X	41665454	Congenital cerebellar hypoplasia	splicing	CASK	noncoding
rs1569548388	X	154030873	Autism spectrum disorder	exonic	MECP2	coding
rs1570587910	1	109627262	Pontocerebellar hypoplasia	exonic	AMPD2	coding
rs1571626155	1	111780259	Spinocerebellar ataxia	exonic	KCND3	coding
rs1571626257	1	111780299	Spinocerebellar ataxia	exonic	KCND3	coding
rs1571626928	1	111780722	Spinocerebellar ataxia	exonic	KCND3	coding
rs1571636501	1	111787083	Spinocerebellar ataxia	exonic	KCND3	coding
rs1571636508	1	111787090	Spinocerebellar ataxia	exonic	KCND3	coding
rs1571939623	1	111981651	Intellectual disability	exonic	KCND3	coding
rs1571939827	1	111981714	Spinocerebellar ataxia	exonic	KCND3	coding
rs1571939905	1	111981777	Spinocerebellar ataxia	exonic	KCND3	coding
rs1571941606	1	111982470	Spinocerebellar ataxia	exonic	KCND3	coding
rs1574511051	2	199328889	Intellectual disability	exonic	SATB2	coding
rs1574554519	2	199368709	Intellectual disability	splicing	SATB2	noncoding
rs1574832115	3	4680611	Spinocerebellar ataxia	exonic	ITPR1	coding
rs1574887674	2	98520695	Intellectual disability	exonic	INPP4A	coding
rs1576028676	3	71001034	Intellectual disability	exonic	FOXP1	coding
rs1576656734	3	136604345	Intellectual disability	exonic	STAG1	coding
rs1577340510	4	15515949	Joubert	exonic	CC2D2A	coding
rs1577354625	4	15533259	Joubert	exonic	CC2D2A	coding
rs1577372471	4	15555211	Joubert	splicing	CC2D2A	noncoding
rs1577396376	4	15586199	Joubert	exonic	CC2D2A	coding
rs1577598082	4	25124163	Pontocerebellar hypoplasia	exonic	SEPSECS	coding
rs1582576986	6	87548593	Pontocerebellar hypoplasia	exonic	RARS2	coding
rs1583179812	6	135427186	Joubert	exonic	AHI1	coding
rs1583179845	6	135427188	Joubert	exonic	AHI1	coding
rs1583179946	6	135427209	Joubert	exonic	AHI1	coding
rs1583187059	6	135428679	Joubert	exonic	AHI1	coding
rs1583199499	6	135431219	Joubert	exonic	AHI1	coding
rs1583199685	6	135431246	Joubert	exonic	AHI1	coding
rs1583276758	6	135447008	Joubert	exonic	AHI1	coding
rs1583513256	6	157206405	Intellectual disability	exonic	ARID1B	coding
rs1583516082	6	157207035	Intellectual disability	exonic	ARID1B	coding
rs1584071201	7	83135017	Pontocerebellar hypoplasia	exonic	PCLO	coding
rs1584867379	7	130400068	Joubert	exonic	CEP41	coding
rs1584901211	7	130427969	Joubert	exonic	CEP41	coding
rs1584916464	7	130440932	Joubert	splicing	CEP41	noncoding
rs1585315718	6	152122650	Spinocerebellar ataxia	exonic	SYNE1	coding
rs1586051330	8	93786306	Joubert	exonic	TMEM67	coding
rs1586063519	8	93793220	Joubert	exonic	TMEM67	coding
rs1586074742	8	93799717	Joubert	exonic	TMEM67	coding
rs1586090222	8	93808885	Joubert	exonic	TMEM67	coding
rs1586091861	8	93809785	Joubert	exonic	TMEM67	coding
rs1586296730	6	152152050	Spinocerebellar ataxia	exonic	SYNE1	coding
rs1586336362	8	93758480	Joubert	intronic	TMEM67	noncoding
rs1586408465	6	152155938	Spinocerebellar ataxia	exonic	SYNE1	coding
rs1587952687	6	152213661	Spinocerebellar ataxia	exonic	SYNE1	coding
rs1588067419	6	152218330	Spinocerebellar ataxia	exonic	SYNE1	coding
rs1588081530	6	152219058	Spinocerebellar ataxia	exonic	SYNE1	coding
rs1588553447	9	137757978	Intellectual disability	exonic	EHMT1	coding
rs1588784791	9	137800879	Intellectual disability	splicing	EHMT1	noncoding
rs1588855714	6	152255589	Spinocerebellar ataxia	splicing	SYNE1	noncoding
rs1588858602	6	152255721	Spinocerebellar ataxia	exonic	SYNE1	coding
rs1589456322	6	152293596	Spinocerebellar ataxia	exonic	SYNE1	coding
rs1589611043	10	100238117	Spinocerebellar ataxia	exonic	CWF19L1	coding
rs1589625941	10	100253438	Spinocerebellar ataxia	exonic	CWF19L1	coding
rs1589659492	10	87952167	Autism spectrum disorder	exonic	PTEN	coding
rs1589969719	10	102504157	Medulloblastoma	exonic	SUFU	coding
rs1589969913	10	102504208	Medulloblastoma	exonic	SUFU	coding
rs1589970134	10	102504294	Medulloblastoma	exonic	SUFU	coding
rs1589970174	10	102504310	Medulloblastoma	exonic	SUFU	coding
rs1589970228	10	102504337	Medulloblastoma	intronic	SUFU	noncoding
rs1589975244	10	102509188	Medulloblastoma	exonic	SUFU	coding
rs1589975269	10	102509201	Medulloblastoma	exonic	SUFU	coding
rs1590019047	10	102550079	Medulloblastoma	exonic	SUFU	coding
rs1590062006	10	102592725	Medulloblastoma	splicing	SUFU	noncoding
rs1590062858	10	102593654	Medulloblastoma	exonic	SUFU	coding
rs1590062872	10	102593664	Medulloblastoma	exonic	SUFU	coding
rs1590062899	10	102593684	Medulloblastoma	exonic	SUFU	coding
rs1590062935	10	102593708	Medulloblastoma	exonic	SUFU	coding
rs1590063305	10	102593991	Medulloblastoma	splicing	SUFU	noncoding
rs1590063307	10	102593995	Medulloblastoma	exonic	SUFU	coding
rs1590063333	10	102594006	Medulloblastoma	exonic	SUFU	coding
rs1590065871	10	102597135	Medulloblastoma	intronic	SUFU	noncoding
rs1590065940	10	102597208	Medulloblastoma	exonic	SUFU	coding
rs1590066137	10	102597273	Medulloblastoma	exonic	SUFU	coding
rs1590066162	10	102597278	Medulloblastoma	exonic	SUFU	coding
rs1590082116	10	102615275	Medulloblastoma	exonic	SUFU	coding
rs1590082122	10	102615279	Medulloblastoma	exonic	SUFU	coding
rs1590084228	10	102617367	Medulloblastoma	exonic	SUFU	coding
rs1590094982	10	102630115	Medulloblastoma	exonic	SUFU	coding
rs1590300572	6	152334068	Spinocerebellar ataxia	exonic	SYNE1	coding
rs1590463470	6	152339345	Spinocerebellar ataxia	exonic	SYNE1	coding
rs1590704143	11	70807029	Autism spectrum disorder	exonic	SHANK2	coding
rs1590704391	11	70807155	Autism spectrum disorder	exonic	SHANK2	coding
rs1590955348	11	66708212	Spinocerebellar ataxia	exonic	SPTBN2	coding
rs1590998146	6	152358372	Spinocerebellar ataxia	splicing	SYNE1	noncoding
rs1591371152	11	118468845	Intellectual disability	splicing	KMT2A	noncoding
rs1591443794	6	152376425	Spinocerebellar ataxia	exonic	SYNE1	coding
rs1591451162	6	152376848	Spinocerebellar ataxia	exonic	SYNE1	coding
rs1591470586	11	70471847	Autism spectrum disorder	UTR3	SHANK2	noncoding
rs1591486517	11	70485617	Autism spectrum disorder	exonic	SHANK2	coding
rs1591487375	11	70486065	Autism spectrum disorder	exonic	SHANK2	coding
rs1591488559	11	70486589	Autism spectrum disorder	exonic	SHANK2	coding
rs1591489959	11	70487121	Autism spectrum disorder	exonic	SHANK2	coding
rs1591548790	6	152381125	Spinocerebellar ataxia	exonic	SYNE1	coding
rs1591716331	6	152390388	Spinocerebellar ataxia	exonic	SYNE1	coding
rs1592490234	6	152428196	Spinocerebellar ataxia	exonic	SYNE1	coding
rs1592639588	12	88120113	Joubert	splicing	CEP290	noncoding
rs1592656929	12	88125363	Joubert	exonic	CEP290	coding
rs1592668925	12	88129007	Joubert	exonic	CEP290	coding
rs1592671672	12	88129810	Joubert	exonic	CEP290	coding
rs1592706963	12	88140970	Joubert	exonic	CEP290	coding
rs1592773965	6	152442151	Spinocerebellar ataxia	exonic	SYNE1	coding
rs1592782496	12	88071306	Joubert	exonic	CEP290	coding
rs1592807018	12	88077702	Joubert	exonic	CEP290	coding
rs1592808035	12	88077867	Joubert	exonic	CEP290	coding
rs1592833648	12	88083863	Joubert	exonic	CEP290	coding
rs1592836704	12	88084586	Joubert	exonic	CEP290	coding
rs1592919048	12	115987147	Autism spectrum disorder	exonic	MED13L	coding
rs1592939069	12	116005996	Intellectual disability	intronic	MED13L	noncoding
rs1592939078	6	152449591	Spinocerebellar ataxia	exonic	SYNE1	coding
rs1592962615	6	152450764	Spinocerebellar ataxia	exonic	SYNE1	coding
rs1593089328	12	23665447	Intellectual disability	exonic	SOX5	coding
rs1593187196	6	152461631	Spinocerebellar ataxia	exonic	SYNE1	coding
rs1593326694	13	31329523	Intellectual disability	exonic	B3GLCT	coding
rs1593394821	6	152472388	Spinocerebellar ataxia	exonic	SYNE1	coding
rs1594329885	14	21393228	Autism spectrum disorder	exonic	CHD8	coding
rs1594331875	14	21394332	Autism spectrum disorder	exonic	CHD8	coding
rs1594340060	14	21400149	Autism spectrum disorder	splicing	CHD8	noncoding
rs1594344233	14	21403214	Autism spectrum disorder	splicing	CHD8	noncoding
rs1594344768	14	21403632	Intellectual disability	exonic	CHD8	coding
rs1594697066	6	152526075	Spinocerebellar ataxia	intronic	SYNE1	noncoding
rs1595348112	14	58488832	Joubert	exonic	KIAA0586	coding
rs1595460164	14	101882230	Intellectual disability	exonic	PPP2R5C	coding
rs1596476657	16	9834220	Intellectual disability	exonic	GRIN2A	coding
rs1596489887	16	8813051	Congenital cerebellar hypoplasia	exonic	PMM2	coding
rs1597189624	16	78099810	Spinocerebellar ataxia	exonic	WWOX	coding
rs1597207802	16	78108421	Spinocerebellar ataxia	splicing	WWOX	noncoding
rs1597442444	17	7193096	Intellectual disability	exonic	DLG4	coding
rs1597444614	17	7193842	Intellectual disability	splicing	DLG4	noncoding
rs1597453595	17	7196814	Intellectual disability	exonic	DLG4	coding
rs1597787678	16	89649346	Intellectual disability	intronic	CHMP1A	noncoding
rs1598151147	17	50575690	Spinocerebellar ataxia	exonic	CACNA1G	coding
rs1598375579	16	53672953	Joubert	exonic	RPGRIP1L	coding
rs1598375731	16	53673018	Joubert	splicing	RPGRIP1L	noncoding
rs1598480419	17	75524366	Pontocerebellar hypoplasia	exonic	TSEN54	coding
rs1598820860	18	12337451	Spinocerebellar ataxia	exonic	AFG3L2	coding
rs1598832526	18	12356693	Spinocerebellar ataxia	splicing	AFG3L2	noncoding
rs1598832568	18	12356739	Spinocerebellar ataxia	exonic	AFG3L2	coding
rs1599375711	18	55228985	Intellectual disability	exonic	TCF4	coding
rs1599738398	19	13025337	Intellectual disability	exonic	NFIX	coding
rs1600353470	19	13332925	Spinocerebellar ataxia	exonic	CACNA1A	coding
rs1601071071	20	49374320	Intellectual disability	exonic	KCNB1	coding
rs1601071971	20	49374917	Intellectual disability	exonic	KCNB1	coding
rs1601592351	22	42210532	Intellectual disability	exonic	TCF20	coding
rs1602122237	X	41339078	Intellectual disability	exonic	DDX3X	coding
rs16024	19	13298593	Intellectual disability	exonic	CACNA1A	coding
rs1602826132	X	13746402	Joubert	exonic	OFD1	coding
rs1602883262	X	13756633	Joubert	exonic	OFD1	coding
rs1603305030	X	53962941	Intellectual disability	splicing	PHF8	noncoding
rs1639226190	1	30936795	Spinocerebellar ataxia	exonic	PUM1	coding
rs1639458746	1	30942090	Spinocerebellar ataxia	exonic	PUM1	coding
rs1640041056	1	30953746	Spinocerebellar ataxia	exonic	PUM1	coding
rs1640045849	1	30953900	Spinocerebellar ataxia	exonic	PUM1	coding
rs1640658015	1	30967182	Spinocerebellar ataxia	exonic	PUM1	coding
rs1641565884	1	8361229	Autism spectrum disorder	exonic	RERE	coding
rs1641834551	1	30992652	Spinocerebellar ataxia	exonic	PUM1	coding
rs1643312973	1	31028864	Intellectual disability	exonic	PUM1	coding
rs1644321851	1	31059521	Spinocerebellar ataxia	exonic	PUM1	coding
rs1650621772	1	109625770	Pontocerebellar hypoplasia	exonic	AMPD2	coding
rs1650781134	1	109627307	Pontocerebellar hypoplasia	exonic	AMPD2	coding
rs1651209606	1	109631000	Pontocerebellar hypoplasia	exonic	AMPD2	coding
rs1653514334	1	151405987	Autism spectrum disorder	exonic	POGZ	coding
rs1653647344	1	151406460	Intellectual disability	exonic	POGZ	coding
rs1653766307	1	151406986	Intellectual disability	exonic	POGZ	coding
rs1653809027	1	151407266	Intellectual disability	exonic	POGZ	coding
rs1654011638	1	151408129	Intellectual disability	exonic	POGZ	coding
rs1654056152	1	151408421	Intellectual disability	exonic	POGZ	coding
rs1657541606	1	151425081	Intellectual disability	intronic	POGZ	noncoding
rs1670493597	2	60553215	Intellectual disability	splicing	BCL11A	noncoding
rs1674965278	1	111981849	Spinocerebellar ataxia	exonic	KCND3	coding
rs1674966041	1	111981858	Spinocerebellar ataxia	exonic	KCND3	coding
rs1675001550	1	111982341	Spinocerebellar ataxia	exonic	KCND3	coding
rs1675024873	1	111982645	Spinocerebellar ataxia	exonic	KCND3	coding
rs1676326365	2	60461935	Intellectual disability	exonic	BCL11A	coding
rs1676833644	16	53656526	Joubert	exonic	RPGRIP1L	coding
rs1680672685	2	148468613	Intellectual disability	exonic	MBD5	coding
rs1680708290	2	148469320	Intellectual disability	exonic	MBD5	coding
rs1681239379	2	148483670	Intellectual disability	exonic	MBD5	coding
rs1681453811	2	148489617	Intellectual disability	exonic	MBD5	coding
rs1681481862	2	148490279	Intellectual disability	exonic	MBD5	coding
rs1687511465	2	199308772	Intellectual disability	exonic	SATB2	coding
rs1687515795	2	199308888	Intellectual disability	exonic	SATB2	coding
rs1687957552	2	199323807	Intellectual disability	exonic	SATB2	coding
rs16892134	4	15538112	Joubert	exonic	CC2D2A	coding
rs1692153577	2	224495915	Autism spectrum disorder	exonic	CUL3	coding
rs1692190479	2	199272552	Autism spectrum disorder	exonic	SATB2	coding
rs1692195674	2	199272651	Intellectual disability	exonic	SATB2	coding
rs1692450883	2	224503003	Intellectual disability	exonic	CUL3	coding
rs1692487571	2	224503789	Autism spectrum disorder	exonic	CUL3	coding
rs1692824104	2	224511492	Intellectual disability	exonic	CUL3	coding
rs1692922192	2	224513574	Intellectual disability	exonic	CUL3	coding
rs1694759979	2	224557785	Autism spectrum disorder	exonic	CUL3	coding
rs17082664	6	152417619	Bipolar Disorder	intronic	SYNE1	noncoding
rs1714407144	4	15478741	Joubert	exonic	CC2D2A	coding
rs17156675	7	82793089	Bipolar Disorder	intronic	PCLO	noncoding
rs1716552711	4	15511246	Joubert	splicing	CC2D2A	noncoding
rs1717945434	4	15533237	Joubert	exonic	CC2D2A	coding
rs1718166919	4	15537003	Joubert	exonic	CC2D2A	coding
rs1718226237	4	15537984	Joubert	exonic	CC2D2A	coding
rs1718235188	4	15538128	Joubert	exonic	CC2D2A	coding
rs1718404801	4	15541003	Joubert	exonic	CC2D2A	coding
rs1718406239	4	15541017	Joubert	intronic	CC2D2A	noncoding
rs1719097213	4	15553244	Joubert	exonic	CC2D2A	coding
rs1719099728	4	15553271	Joubert	exonic	CC2D2A	coding
rs1719100127	4	15553275	Joubert	exonic	CC2D2A	coding
rs1719213816	4	15555152	Joubert	exonic	CC2D2A	coding
rs1719341621	4	15557347	Joubert	exonic	CC2D2A	coding
rs1719533280	4	15560592	Joubert	exonic	CC2D2A	coding
rs1719535877	4	15560622	Joubert	exonic	CC2D2A	coding
rs1719718448	4	15563500	Joubert	exonic	CC2D2A	coding
rs1719930798	4	15567376	Joubert	splicing	CC2D2A	noncoding
rs1719933188	4	15567400	Joubert	exonic	CC2D2A	coding
rs1720298896	4	15574259	Joubert	exonic	CC2D2A	coding
rs1720595936	4	15580125	Joubert	exonic	CC2D2A	coding
rs1720998794	4	15589571	Joubert	exonic	CC2D2A	coding
rs1721000269	4	15589598	Joubert	exonic	CC2D2A	coding
rs1721369264	4	15597470	Joubert	intronic	CC2D2A	noncoding
rs1721493626	4	15599698	Joubert	exonic	CC2D2A	coding
rs1721586115	4	15601306	Joubert	exonic	CC2D2A	coding
rs1728100643	4	25121015	Pontocerebellar hypoplasia	UTR3	SEPSECS	noncoding
rs1728102688	4	25121060	Pontocerebellar hypoplasia	UTR3	SEPSECS	noncoding
rs1728115319	4	25121313	Pontocerebellar hypoplasia	UTR3	SEPSECS	noncoding
rs1728221965	4	25123579	Pontocerebellar hypoplasia	UTR3	SEPSECS	noncoding
rs1728243877	4	25123976	Pontocerebellar hypoplasia	exonic	SEPSECS	coding
rs1728415390	4	25127256	Pontocerebellar hypoplasia	intronic	SEPSECS	noncoding
rs17292804	14	103738786	Autism spectrum disorder	exonic	PPP1R13B	coding
rs1741171789	5	45462006	Intellectual disability	exonic	HCN1	coding
rs1744762137	5	45262334	Intellectual disability	exonic	HCN1	coding
rs1747594790	5	114487090	Intellectual disability	exonic	KCNN2	coding
rs1750373491	3	174275474	Autism spectrum disorder	exonic	NLGN1	coding
rs1751075634	3	174278891	Autism spectrum disorder	exonic	NLGN1	coding
rs1758879579	5	114404651	Intellectual disability	exonic	KCNN2	coding
rs1758880343	5	114404717	Intellectual disability	exonic	KCNN2	coding
rs1760905358	6	33438164	Intellectual disability	exonic	SYNGAP1	coding
rs1761010851	6	33440812	Intellectual disability	exonic	SYNGAP1	coding
rs1761049027	6	33441710	Intellectual disability	exonic	SYNGAP1	coding
rs1761282406	5	114463124	Intellectual disability	exonic	KCNN2	coding
rs1761282515	5	114463129	Intellectual disability	exonic	KCNN2	coding
rs1761282724	5	114463131	Intellectual disability	exonic	KCNN2	coding
rs1761749684	5	88731728	Intellectual disability	splicing	MEF2C	noncoding
rs1761822790	5	114473072	Intellectual disability	exonic	KCNN2	coding
rs1761825165	5	114473166	Intellectual disability	splicing	KCNN2	noncoding
rs17699030	19	11220266	Bipolar Disorder	intronic	DOCK6	noncoding
rs1770872960	6	87514475	Pontocerebellar hypoplasia	exonic	RARS2	coding
rs1772724414	6	87518826	Pontocerebellar hypoplasia	exonic	RARS2	coding
rs1773191232	6	87519652	Pontocerebellar hypoplasia	exonic	RARS2	coding
rs1773402352	6	87520255	Pontocerebellar hypoplasia	exonic	RARS2	coding
rs1774993424	6	142753829	Intellectual disability	exonic	HIVEP2	coding
rs1775203734	6	142760584	Intellectual disability	exonic	HIVEP2	coding
rs1775510548	6	142770703	Intellectual disability	exonic	HIVEP2	coding
rs1776518694	6	87589929	Pontocerebellar hypoplasia	exonic	RARS2	coding
rs1778806787	6	156778256	Intellectual disability	exonic	ARID1B	coding
rs1778988078	6	135394762	Joubert	intronic	AHI1	noncoding
rs1779002936	6	135394836	Joubert	exonic	AHI1	coding
rs1779015991	6	156779370	Intellectual disability	exonic	ARID1B	coding
rs1779032666	6	156779469	Intellectual disability	exonic	ARID1B	coding
rs1781141008	6	87541999	Pontocerebellar hypoplasia	intronic	RARS2	noncoding
rs1781561968	6	135285399	Joubert	UTR3	AHI1	noncoding
rs1781565852	6	135285429	Joubert	UTR3	AHI1	noncoding
rs1781571282	6	135411389	Joubert	exonic	AHI1	coding
rs1782196497	6	135290433	Joubert	exonic	AHI1	coding
rs1784232614	6	135428629	Joubert	exonic	AHI1	coding
rs1784617227	6	135431262	Joubert	exonic	AHI1	coding
rs17848373	9	2653931	Congenital cerebellar hypoplasia	UTR3	VLDLR	noncoding
rs1784889346	6	135433053	Joubert	exonic	AHI1	coding
rs1784911034	6	135433209	Joubert	exonic	AHI1	coding
rs1784918128	6	135433257	Joubert	splicing	AHI1	noncoding
rs1785581058	6	87555463	Pontocerebellar hypoplasia	exonic	RARS2	coding
rs1786478454	6	135442567	Joubert	intronic	AHI1	noncoding
rs1786487832	6	135442604	Joubert	exonic	AHI1	coding
rs1786509189	6	135442717	Joubert	intronic	AHI1	noncoding
rs1786823829	6	157110475	Intellectual disability	exonic	ARID1B	coding
rs1787150198	6	135323254	Joubert	exonic	AHI1	coding
rs1787347907	6	135447025	Joubert	exonic	AHI1	coding
rs1787553194	6	135448294	Joubert	exonic	AHI1	coding
rs1787553528	6	135448295	Joubert	exonic	AHI1	coding
rs1787565839	6	135448378	Joubert	exonic	AHI1	coding
rs1788833484	6	135455747	Joubert	exonic	AHI1	coding
rs1788834778	6	135455751	Joubert	exonic	AHI1	coding
rs1788846426	6	135455807	Joubert	exonic	AHI1	coding
rs1788860785	6	135455882	Joubert	exonic	AHI1	coding
rs1789162289	6	135457497	Joubert	exonic	AHI1	coding
rs1789169805	6	135457540	Joubert	exonic	AHI1	coding
rs1789192683	6	135457674	Joubert	exonic	AHI1	coding
rs1789198105	6	135457705	Joubert	exonic	AHI1	coding
rs1789811451	7	70764780	Intellectual disability	exonic	AUTS2	coding
rs1789924859	7	70766126	Intellectual disability	exonic	AUTS2	coding
rs1789987002	6	157148842	Intellectual disability	exonic	ARID1B	coding
rs1790189960	6	135463167	Joubert	exonic	AHI1	coding
rs1790693034	6	135466042	Joubert	exonic	AHI1	coding
rs1790707920	6	135466100	Joubert	exonic	AHI1	coding
rs1790752699	6	135466324	Joubert	exonic	AHI1	coding
rs1791681904	7	83134974	Pontocerebellar hypoplasia	exonic	PCLO	coding
rs1792916692	6	152462833	Spinocerebellar ataxia	exonic	SYNE1	coding
rs179363900	X	154031374	Autism spectrum disorder	exonic	MECP2	coding
rs1794464164	7	82916408	Pontocerebellar hypoplasia	exonic	PCLO	coding
rs1794563443	6	157207594	Intellectual disability	exonic	ARID1B	coding
rs1794569741	6	157207665	Intellectual disability	exonic	ARID1B	coding
rs1795285617	7	82949670	Pontocerebellar hypoplasia	exonic	PCLO	coding
rs1795419455	7	82953578	Pontocerebellar hypoplasia	exonic	PCLO	coding
rs1795508585	7	82956061	Pontocerebellar hypoplasia	exonic	PCLO	coding
rs1796601439	7	130394352	Joubert	UTR3	CEP41	noncoding
rs1796651983	7	130396166	Joubert	UTR3	CEP41	noncoding
rs1796743356	7	130398604	Joubert	UTR3	CEP41	noncoding
rs1796754986	7	130398921	Joubert	exonic	CEP41	coding
rs1796755672	7	130398935	Joubert	exonic	CEP41	coding
rs1796760925	7	130399016	Joubert	exonic	CEP41	coding
rs1796819026	7	130400767	Joubert	exonic	CEP41	coding
rs1796853773	7	130401881	Joubert	exonic	CEP41	coding
rs1796853863	7	130401882	Joubert	exonic	CEP41	coding
rs1797169504	7	130411122	Joubert	exonic	CEP41	coding
rs1797171055	7	130411169	Joubert	exonic	CEP41	coding
rs1797171250	7	130411173	Joubert	exonic	CEP41	coding
rs1797355895	7	130416952	Joubert	exonic	CEP41	coding
rs1797714880	7	130428010	Joubert	exonic	CEP41	coding
rs1797714974	7	130428020	Joubert	splicing	CEP41	noncoding
rs1805576	3	180949777	Bipolar Disorder	intronic	FXR1	noncoding
rs180725211	7	130396780	Joubert	UTR3	CEP41	noncoding
rs180727534	6	152350676	Intellectual disability	exonic	SYNE1	coding
rs180780893	11	31785238	Intellectual disability	UTR3	ELP4	noncoding
rs1808586167	8	93809054	Joubert	intronic	TMEM67	noncoding
rs1808622944	8	93809808	Joubert	exonic	TMEM67	coding
rs1808863667	8	93815317	Joubert	exonic	TMEM67	coding
rs1808912343	8	93816477	Joubert	UTR3	TMEM67	noncoding
rs1808956444	8	93817551	Joubert	UTR3	TMEM67	noncoding
rs180917336	18	12329239	Spinocerebellar ataxia	UTR3	AFG3L2	noncoding
rs181022346	16	53637799	Joubert	exonic	RPGRIP1L	coding
rs181121175	12	88087887	Joubert	exonic	CEP290	coding
rs1811902928	8	3399415	Autism spectrum disorder	exonic	CSMD1	coding
rs1812544253	8	93755784	Joubert	exonic	TMEM67	coding
rs1812547702	8	93755836	Joubert	exonic	TMEM67	coding
rs181260724	4	15567477	Joubert	exonic	CC2D2A	coding
rs1812685381	8	93758576	Joubert	exonic	TMEM67	coding
rs1813038272	8	93765430	Joubert	exonic	TMEM67	coding
rs181317757	7	82879420	Pontocerebellar hypoplasia	exonic	PCLO	coding
rs181413894	14	58492147	Joubert	exonic	KIAA0586	coding
rs181612746	4	15569278	Joubert	intronic	CC2D2A	noncoding
rs181649865	6	152318903	Spinocerebellar ataxia	exonic	SYNE1	coding
rs181731431	16	53700726	Joubert	UTR5	RPGRIP1L	noncoding
rs182216426	9	2646381	Congenital cerebellar hypoplasia	exonic	VLDLR	coding
rs182274649	14	58482621	Joubert	exonic	KIAA0586	coding
rs182327153	18	12351420	Spinocerebellar ataxia	intronic	AFG3L2	noncoding
rs182369459	12	88102849	Joubert	exonic	CEP290	coding
rs183060698	19	11252958	Intellectual disability	exonic	DOCK6	coding
rs183071230	12	88071307	Joubert	exonic	CEP290	coding
rs183265971	6	135497595	Joubert	UTR5	AHI1	noncoding
rs183349022	X	154029823	Autism spectrum disorder	UTR3	MECP2	noncoding
rs183387506	12	88053706	Joubert	exonic	CEP290	coding
rs183419371	16	53672937	Joubert	exonic	RPGRIP1L	coding
rs183556625	11	71094656	Autism spectrum disorder	exonic	SHANK2	coding
rs183655276	12	88086456	Joubert	exonic	CEP290	coding
rs183683592	6	152401347	Spinocerebellar ataxia	intronic	SYNE1	noncoding
rs183936286	6	135465910	Joubert	exonic	AHI1	coding
rs183968785	4	15473242	Joubert	UTR5	CC2D2A	noncoding
rs184018899	12	88118524	Joubert	exonic	CEP290	coding
rs184079732	16	53600615	Joubert	UTR3	RPGRIP1L	noncoding
rs184143186	12	88087872	Joubert	exonic	CEP290	coding
rs184146463	7	130398980	Joubert	exonic	CEP41	coding
rs184210675	6	152242284	Spinocerebellar ataxia	exonic	SYNE1	coding
rs184323010	12	88060960	Joubert	exonic	CEP290	coding
rs184351317	4	15511434	Joubert	intronic	CC2D2A	noncoding
rs184421010	17	75521718	Pontocerebellar hypoplasia	exonic	TSEN54	coding
rs184520009	16	53601544	Joubert	UTR3	RPGRIP1L	noncoding
rs1846512047	10	100238162	Spinocerebellar ataxia	exonic	CWF19L1	coding
rs1846515941	10	100238231	Spinocerebellar ataxia	exonic	CWF19L1	coding
rs1846799593	10	100245814	Intellectual disability	exonic	CWF19L1	coding
rs184748520	7	82952884	Pontocerebellar hypoplasia	exonic	PCLO	coding
rs184773837	16	78432694	Spinocerebellar ataxia	exonic	WWOX	coding
rs184779168	6	152416946	Spinocerebellar ataxia	exonic	SYNE1	coding
rs184832870	4	25121631	Pontocerebellar hypoplasia	UTR3	SEPSECS	noncoding
rs1849236698	11	16111822	Intellectual disability	exonic	SOX6	coding
rs1853346060	10	79289789	Intellectual disability	exonic	ZMIZ1	coding
rs185337247	7	130396917	Joubert	UTR3	CEP41	noncoding
rs185350092	6	152368967	Spinocerebellar ataxia	intronic	SYNE1	noncoding
rs1854349115	11	118503598	Intellectual disability	exonic	KMT2A	coding
rs1855560526	11	6615223	Intellectual disability	exonic	TPP1	coding
rs1855631590	11	6619195	Spinocerebellar ataxia	splicing	TPP1	noncoding
rs185874880	10	102633200	Medulloblastoma	UTR3	SUFU	noncoding
rs185939120	12	88141277	Joubert	exonic	CEP290	coding
rs1859965098	10	87933028	Intellectual disability	exonic	PTEN	coding
rs1860301714	16	78432595	Spinocerebellar ataxia	exonic	WWOX	coding
rs1860418425	10	87952154	Autism spectrum disorder	exonic	PTEN	coding
rs186194682	1	111776276	Spinocerebellar ataxia	exonic	KCND3	coding
rs186264635	4	15502836	Joubert	exonic	CC2D2A	coding
rs186330724	12	88077266	Joubert	exonic	CEP290	coding
rs186486235	4	15597428	Joubert	exonic	CC2D2A	coding
rs186659284	14	58428364	Joubert	exonic	KIAA0586	coding
rs186685101	7	130398298	Joubert	UTR3	CEP41	noncoding
rs186745328	16	78432512	Spinocerebellar ataxia	exonic	WWOX	coding
rs187003641	4	15557482	Joubert	exonic	CC2D2A	coding
rs1870202051	12	116237515	Intellectual disability	exonic	MED13L	coding
rs1870211191	12	116237605	Intellectual disability	exonic	MED13L	coding
rs187117263	6	152520470	Spinocerebellar ataxia	exonic	SYNE1	coding
rs187184327	16	89651623	Pontocerebellar hypoplasia	exonic	CHMP1A	coding
rs187245292	6	135429881	Joubert	splicing	AHI1	noncoding
rs1872666696	12	116096706	Intellectual disability	exonic	MED13L	coding
rs1874072309	12	116111427	Intellectual disability	splicing	MED13L	noncoding
rs1874072493	12	116111427	Intellectual disability	exonic	MED13L	coding
rs187513408	7	130397245	Joubert	UTR3	CEP41	noncoding
rs187549864	7	130394675	Joubert	UTR3	CEP41	noncoding
rs187614438	X	154029506	Autism spectrum disorder	UTR3	MECP2	noncoding
rs187705792	11	31786766	Intellectual disability	UTR3	ELP4	noncoding
rs1877697992	12	115986481	Intellectual disability	exonic	MED13L	coding
rs187851059	X	154029996	Autism spectrum disorder	UTR3	MECP2	noncoding
rs187861688	4	25120061	Pontocerebellar hypoplasia	UTR3	SEPSECS	noncoding
rs187885923	6	152242455	Spinocerebellar ataxia	intronic	SYNE1	noncoding
rs1879042937	12	116006306	Intellectual disability	exonic	MED13L	coding
rs1879910076	12	116019219	Intellectual disability	intronic	MED13L	noncoding
rs188146577	6	152396896	Spinocerebellar ataxia	exonic	SYNE1	coding
rs188164241	12	88125356	Joubert	exonic	CEP290	coding
rs188203905	16	53600449	Joubert	UTR3	RPGRIP1L	noncoding
rs188502327	12	88087886	Joubert	exonic	CEP290	coding
rs188558398	3	4699826	Intellectual disability	exonic	ITPR1	coding
rs188583221	6	135290476	Joubert	exonic	AHI1	coding
rs188684213	6	152367363	Spinocerebellar ataxia	exonic	SYNE1	coding
rs1887513652	14	21391050	Autism spectrum disorder	exonic	CHD8	coding
rs1887663294	14	21394046	Autism spectrum disorder	exonic	CHD8	coding
rs1887944313	14	21399619	Intellectual disability	exonic	CHD8	coding
rs1887974151	14	21400303	Autism spectrum disorder	exonic	CHD8	coding
rs1888108039	14	21403207	Intellectual disability	exonic	CHD8	coding
rs1888108124	14	21403209	Autism spectrum disorder	exonic	CHD8	coding
rs1888123647	14	21403517	Autism spectrum disorder	exonic	CHD8	coding
rs1888218188	14	21405475	Autism spectrum disorder	intronic	CHD8	noncoding
rs1888277300	14	21406951	Intellectual disability	exonic	CHD8	coding
rs188852595	6	152148242	Spinocerebellar ataxia	exonic	SYNE1	coding
rs188859796	16	78164213	Spinocerebellar ataxia	exonic	WWOX	coding
rs1888694098	14	21415744	Autism spectrum disorder	exonic	CHD8	coding
rs188891842	4	15570479	Joubert	exonic	CC2D2A	coding
rs189053721	11	71094668	Autism spectrum disorder	exonic	SHANK2	coding
rs189280108	12	88121121	Joubert	exonic	CEP290	coding
rs189545730	11	31788330	Intellectual disability	UTR3	ELP4	noncoding
rs189556433	12	88050377	Joubert	exonic	CEP290	coding
rs189656772	16	89282086	Autism spectrum disorder	exonic	ANKRD11	coding
rs189731792	7	146839843	Autism spectrum disorder	exonic	CNTNAP2	coding
rs189734757	6	152409180	Spinocerebellar ataxia	exonic	SYNE1	coding
rs190013230	11	6616012	Spinocerebellar ataxia	exonic	TPP1	coding
rs190471428	19	13303628	Spinocerebellar ataxia	intronic	CACNA1A	noncoding
rs190566840	16	53601807	Joubert	UTR3	RPGRIP1L	noncoding
rs190673256	6	152239573	Spinocerebellar ataxia	exonic	SYNE1	coding
rs190680511	7	130404557	Joubert	intronic	CEP41	noncoding
rs190694237	4	15510201	Joubert	exonic	CC2D2A	coding
rs190698163	4	15540883	Joubert	exonic	CC2D2A	coding
rs190709953	7	130396775	Joubert	UTR3	CEP41	noncoding
rs190781696	6	152211536	Spinocerebellar ataxia	exonic	SYNE1	coding
rs1908281984	17	19343683	Joubert	exonic	B9D1	coding
rs1908301962	18	12351121	Spinocerebellar ataxia	exonic	AFG3L2	coding
rs1908309088	18	12351338	Intellectual disability	exonic	AFG3L2	coding
rs1908317419	17	19343831	Joubert	exonic	B9D1	coding
rs190854744	6	135463229	Joubert	exonic	AHI1	coding
rs190867604	6	152401259	Spinocerebellar ataxia	exonic	SYNE1	coding
rs1908966319	17	19347341	Joubert	intronic	B9D1	noncoding
rs1908967089	18	12370897	Spinocerebellar ataxia	exonic	AFG3L2	coding
rs1909190689	18	12377160	Spinocerebellar ataxia	UTR5	AFG3L2	noncoding
rs191246968	7	130400739	Autism spectrum disorder	exonic	CEP41	coding
rs191324834	6	135284852	Joubert	UTR3	AHI1	noncoding
rs191410134	17	75524694	Pontocerebellar hypoplasia	UTR3	TSEN54	noncoding
rs191613017	12	88060900	Joubert	exonic	CEP290	coding
rs191723029	6	152458797	Spinocerebellar ataxia	exonic	SYNE1	coding
rs191740525	8	93817305	Joubert	UTR3	TMEM67	noncoding
rs191759530	8	93816388	Joubert	exonic	TMEM67	coding
rs192025919	10	102549977	Joubert	exonic	SUFU	coding
rs1920947705	22	42211065	Intellectual disability	exonic	TCF20	coding
rs192259143	12	88068541	Intellectual disability	exonic	CEP290	coding
rs192277407	14	21400286	Autism spectrum disorder	exonic	CHD8	coding
rs1924817	13	31269461	Bipolar Disorder	intronic	B3GLCT	noncoding
rs192524061	6	135466135	Joubert	exonic	AHI1	coding
rs192623867	6	152358397	Spinocerebellar ataxia	exonic	SYNE1	coding
rs192765976	16	53600594	Joubert	UTR3	RPGRIP1L	noncoding
rs193001955	16	78432624	Spinocerebellar ataxia	exonic	WWOX	coding
rs193027041	16	78115151	Spinocerebellar ataxia	exonic	WWOX	coding
rs1937096737	3	136366981	Intellectual disability	exonic	STAG1	coding
rs1937166346	3	136568768	Intellectual disability	exonic	STAG1	coding
rs1937685841	3	136377745	Intellectual disability	exonic	STAG1	coding
rs1937708623	12	49048661	Intellectual disability	exonic	KMT2D	coding
rs1938526	10	60540625	Bipolar Disorder	intronic	ANK3	noncoding
rs193921097	10	102597258	Medulloblastoma	exonic	SUFU	coding
rs193922677	X	154030501	Intellectual disability	exonic	MECP2	coding
rs1939944359	3	136623233	Intellectual disability	exonic	STAG1	coding
rs1940076270	11	66685941	Spinocerebellar ataxia	exonic	SPTBN2	coding
rs1940076802	11	66685948	Spinocerebellar ataxia	exonic	SPTBN2	coding
rs1940196069	11	66687461	Spinocerebellar ataxia	exonic	SPTBN2	coding
rs1940531426	11	66691345	Spinocerebellar ataxia	exonic	SPTBN2	coding
rs1940755126	11	66694146	Spinocerebellar ataxia	exonic	SPTBN2	coding
rs1940772032	11	66694284	Spinocerebellar ataxia	exonic	SPTBN2	coding
rs1941485201	11	66705375	Spinocerebellar ataxia	exonic	SPTBN2	coding
rs1941663554	11	89047350	Autism spectrum disorder	exonic	GRM5	coding
rs1941669517	11	66708182	Spinocerebellar ataxia	exonic	SPTBN2	coding
rs1941829953	11	66710990	Spinocerebellar ataxia	exonic	SPTBN2	coding
rs1941832250	11	66711034	Spinocerebellar ataxia	intronic	SPTBN2	noncoding
rs1942629941	12	49026997	Intellectual disability	exonic	KMT2D	coding
rs1942697370	12	49028056	Intellectual disability	exonic	KMT2D	coding
rs1942891632	12	49031209	Intellectual disability	exonic	KMT2D	coding
rs1945375812	9	137716920	Intellectual disability	exonic	EHMT1	coding
rs1949039443	9	137752397	Intellectual disability	exonic	EHMT1	coding
rs1949924324	9	137762710	Intellectual disability	exonic	EHMT1	coding
rs1949956477	11	118472295	Intellectual disability	exonic	KMT2A	coding
rs1950141561	11	118481998	Intellectual disability	exonic	KMT2A	coding
rs1950143446	11	118482091	Intellectual disability	exonic	KMT2A	coding
rs1950523317	11	118502911	Intellectual disability	exonic	KMT2A	coding
rs1950540436	11	118503867	Intellectual disability	exonic	KMT2A	coding
rs1950562472	11	118505332	Intellectual disability	exonic	KMT2A	coding
rs1950567837	11	118505604	Intellectual disability	exonic	KMT2A	coding
rs1951071576	11	123594776	Intellectual disability	exonic	GRAMD1B	coding
rs1953425077	9	137800921	Intellectual disability	exonic	EHMT1	coding
rs1955015534	9	137817516	Intellectual disability	exonic	EHMT1	coding
rs1963334195	16	53600479	Joubert	UTR3	RPGRIP1L	noncoding
rs1963365021	16	53601230	Joubert	UTR3	RPGRIP1L	noncoding
rs1963395143	16	53601917	Joubert	UTR3	RPGRIP1L	noncoding
rs1963396187	16	53601943	Joubert	UTR3	RPGRIP1L	noncoding
rs1963400312	16	53602023	Joubert	UTR3	RPGRIP1L	noncoding
rs1963622750	16	53605489	Joubert	exonic	RPGRIP1L	coding
rs1963624413	16	53605507	Joubert	exonic	RPGRIP1L	coding
rs1963628196	16	53605550	Joubert	exonic	RPGRIP1L	coding
rs1964001995	16	53611016	Joubert	exonic	RPGRIP1L	coding
rs1964549329	16	53619022	Joubert	splicing	RPGRIP1L	noncoding
rs1964549409	16	53619024	Joubert	splicing	RPGRIP1L	noncoding
rs1964556741	16	53619105	Joubert	exonic	RPGRIP1L	coding
rs1964561986	16	53619179	Joubert	exonic	RPGRIP1L	coding
rs1965840419	16	53636478	Joubert	exonic	RPGRIP1L	coding
rs1965842435	16	53636501	Joubert	exonic	RPGRIP1L	coding
rs1965937862	16	53637826	Joubert	exonic	RPGRIP1L	coding
rs1966204203	16	53641307	Joubert	exonic	RPGRIP1L	coding
rs1966212821	16	53641399	Joubert	exonic	RPGRIP1L	coding
rs1966216548	16	53641440	Joubert	exonic	RPGRIP1L	coding
rs1966496784	16	53645699	Joubert	exonic	RPGRIP1L	coding
rs1966507642	16	53645841	Joubert	exonic	RPGRIP1L	coding
rs1966511029	16	53645875	Joubert	exonic	RPGRIP1L	coding
rs1966513057	16	53645900	Joubert	exonic	RPGRIP1L	coding
rs1966773695	16	53649007	Joubert	exonic	RPGRIP1L	coding
rs1966902456	16	53652888	Joubert	exonic	RPGRIP1L	coding
rs1967359473	16	53657468	Joubert	exonic	RPGRIP1L	coding
rs1967376456	16	53657590	Joubert	exonic	RPGRIP1L	coding
rs1967510088	16	53658843	Joubert	exonic	RPGRIP1L	coding
rs1967511576	16	53658864	Joubert	exonic	RPGRIP1L	coding
rs1967512180	16	53658870	Joubert	exonic	RPGRIP1L	coding
rs1968731636	16	53671561	Joubert	exonic	RPGRIP1L	coding
rs1969042766	16	53675025	Joubert	exonic	RPGRIP1L	coding
rs1970017927	16	53686437	Joubert	exonic	RPGRIP1L	coding
rs1970021137	16	53686464	Joubert	exonic	RPGRIP1L	coding
rs1970023173	16	53686488	Joubert	exonic	RPGRIP1L	coding
rs1970421631	16	53692066	Joubert	exonic	RPGRIP1L	coding
rs1970427633	16	53692137	Joubert	exonic	RPGRIP1L	coding
rs1970739259	16	53696137	Joubert	UTR3	RPGRIP1L	noncoding
rs1970740052	16	53696144	Joubert	exonic	RPGRIP1L	coding
rs1970745367	16	53696212	Joubert	exonic	RPGRIP1L	coding
rs1977199	6	26466161	Autism spectrum disorder	intronic	BTN2A1	noncoding
rs1984252016	20	49374454	Intellectual disability	exonic	KCNB1	coding
rs1986252	5	61458592	Autism spectrum disorder	intronic	ZSWIM6	noncoding
rs199511589	16	78386905	Spinocerebellar ataxia	exonic	WWOX	coding
rs199520739	12	88090725	Joubert	intronic	CEP290	noncoding
rs199537542	14	58482571	Joubert	exonic	KIAA0586	coding
rs199558070	6	152399678	Spinocerebellar ataxia	exonic	SYNE1	coding
[truncated: 3,422 more rows]
