# Supplementary material for: Single-cell epigenomics and spatiotemporal transcriptomics reveal human cerebellar development
Source: Nat Commun. 2023 Nov 22;14:7613. doi: 10.1038/s41467-023-43568-6 (PMC10665552; doi:10.1038/s41467-023-43568-6)
Supplement: Supplementary file 20 — Source Data [file 41467_2023_43568_MOESM20_ESM.xlsx]

## Sheet: figure5k
Figure 5d
GFP	ARHGAP11B-GFP		GFP	ARHGAP11B-GFP
5.431	7.11		21.946	26.521
5.534	6.585		20.26	26.128
5.765	6.784		19.887	27.684
E11.5-P12 IUE			E11.5-P12 IUE
Area(mm2)			Perimeter(mm)
Statistical Data of figure 5k
